# Supplementary material for: Bigger Is Fitter? Quantitative Genetic Decomposition of Selection Reveals an Adaptive Evolutionary Decline of Body Mass in a Wild Rodent Population
Source: PLoS Biol. 2017 Jan 26;15(1):e1002592. doi: 10.1371/journal.pbio.1002592 (PMC5268405; doi:10.1371/journal.pbio.1002592)
Supplement: S1 Data — See the readme file for explanations on the content. (ZIP) [file pbio.1002592.s008.zip]

Archive with 12 entries (11 files):
- DataAndCode/
- DataAndCode/README.html
- DataAndCode/PhenotypicMeanMass.txt
- DataAndCode/PosteriorDistributionBLUPs.txt
- DataAndCode/README.md
- DataAndCode/SelectionEvolutionAnalysis.R
- DataAndCode/ped.txt
- DataAndCode/AllM.txt
- DataAndCode/SnowData.txt
- DataAndCode/popsize.txt
- DataAndCode/DistributionCaptures.txt
- DataAndCode/DistributionJuvenilesCaptures.txt
