# Supplementary material for: Bigger Is Fitter? Quantitative Genetic Decomposition of Selection Reveals an Adaptive Evolutionary Decline of Body Mass in a Wild Rodent Population
Source: PLoS Biol. 2017 Jan 26;15(1):e1002592. doi: 10.1371/journal.pbio.1002592 (PMC5268405; doi:10.1371/journal.pbio.1002592)
Supplement: S1 Data — See the readme file for explanations on the content. (ZIP) [file pbio.1002592.s008.zip › DataAndCode/PhenotypicMeanMass.txt]

post.mean l-95%CI u-95%CI year
39.0824978887099 38.4275560427486 39.8039151371195 2006
39.7974321147028 39.2138642591886 40.3682637050947 2007
37.765587073331 37.1030710860137 38.5213275068013 2008
40.9296833496356 40.1976889558132 41.6662438380586 2009
41.0208185647665 40.1291646435489 41.8291617071841 2010
40.1987285175994 39.1177939228069 41.3477640003398 2011
39.9366172589456 38.9643587314054 40.8795915440419 2012
38.7087657505915 37.8304601667328 39.5160067020038 2013
39.7667657091839 39.0154713386142 40.6944181044669 2014
