# Supplementary material for: Bigger Is Fitter? Quantitative Genetic Decomposition of Selection Reveals an Adaptive Evolutionary Decline of Body Mass in a Wild Rodent Population
Source: PLoS Biol. 2017 Jan 26;15(1):e1002592. doi: 10.1371/journal.pbio.1002592 (PMC5268405; doi:10.1371/journal.pbio.1002592)
Supplement: S1 Data — See the readme file for explanations on the content. (ZIP) [file pbio.1002592.s008.zip › DataAndCode/PosteriorDistributionBLUPs.txt]

2005 2006 2007 2008 2009 2010 2011 2012 2013 2014
1 0.24447231620727 0.182980311018592 0.246706150785657 0.350865252514234 -0.2539927040663 -0.344525924533581 0.0219246663477919 -0.23264992206737 -0.48630926462611 -0.508756499636753
2 0.455870682990289 0.478591996539985 0.460248208646611 0.26033959783996 -0.493951359597706 -0.43662899158269 0.367420102714137 -0.214714572615545 -0.148582436660607 -0.852243323723787
3 0.304429655049363 0.357100035804633 0.470137606092061 0.298976785238618 0.204294093851386 0.138201226833893 0.365282156639051 0.198105910931601 0.138981112548224 -0.192022615889747
4 0.227608259476529 0.413817502201134 0.582720079874114 0.302365555053244 0.0678058140468294 0.185104600260303 0.23298665357698 0.0589675705763275 -0.024559986852845 -0.0250917490004245
5 -0.0425550156218036 -0.0949340609371275 -0.0469364608069441 -0.261894147600035 -0.355067363455296 -0.257004116264644 -0.323993260043862 -0.0163638555717216 -0.201999081840702 -0.0737926607622537
6 0.124661060121319 -0.00554112405662199 -0.102529117657895 -0.00388000716796414 -0.661310499617533 -0.822691443720772 -0.833916032145262 -0.9914698136424 -0.470550503279379 -0.655687754396962
7 -0.0771699422484102 -0.144204814430999 -0.107832193382892 0.23735211070266 -0.19377988632589 -0.106456904403397 0.0230911092747618 -0.232320358360858 -0.371244495849052 -0.327232708209896
8 -0.516507702725991 -0.0145159925601631 -0.142572262165541 0.141242479457237 -0.195623090195506 -0.138626936303874 -0.217090721962007 -0.182851919957038 -0.35386935906385 0.171883448387905
9 0.205546406705098 0.311476710654246 0.171200656329091 0.177504695000232 -0.179929087694389 -0.164796674107089 -0.186962721026758 0.0353050406783186 -0.059250882495358 -0.17656003270905
10 0.314832197309344 0.21906691806309 0.472865712323232 0.331584544597227 0.161440463406751 -0.161537549655361 0.376543054952558 -0.25474139347316 -0.292794720267495 -0.189788297055144
11 -0.114659924103488 0.458476050245873 0.163722433248271 0.350487258320414 -0.188255483709478 -0.350727970105828 0.207623901769491 -0.154614000931249 -0.71070220978807 -0.230318197099222
12 0.25422454677718 0.309408826522494 0.55481262713082 0.726064433458151 -0.400784498533545 -0.22345021902324 -0.642358340711911 -0.334203481295499 -0.995450147822755 -0.390152008213516
13 0.0393891166114358 -0.0470476091536794 0.0314550694565522 0.177864456468871 -0.361390202666585 -0.548258857180851 -1.00778600897195 -0.243833652230388 -0.411047319264115 -0.400953158079606
14 0.197462070194156 0.180635422082185 0.0303762218466679 -0.103548280666082 -0.421382739540773 -0.471865695094129 -0.884655021269074 -0.669519943954934 -0.201960432852966 -0.148779852373272
15 0.0696782706853325 -0.0615460604462776 0.140120895974691 0.511767844609254 -0.25442365744855 -0.69861986137811 -0.611428714562221 -0.507987596205157 -0.373622237696107 -0.539948370807426
16 -0.376331193982824 -0.227570717518832 0.235326459321142 0.12122698660299 -0.0852909535106779 -0.122933654091126 -0.178928074068474 -0.174969188554136 -0.493260613189784 -0.345765941376426
17 0.110336622603397 0.386602629264388 0.38203018753968 0.294380260423768 -0.0860250480189743 -0.415397322724216 -0.342700389500679 -0.0438520655718241 -0.0118631291292246 -0.245594322729044
18 -0.332526413236209 0.158942686479962 0.385089639622468 0.305551116072119 0.334575194069138 0.317459174178018 0.283600835306457 -0.230392149572667 -0.613481085887219 -0.195904073926388
19 0.283517669303911 0.200544622577417 0.28364520329908 0.204416109030909 -0.145853383054074 -0.505360389957898 -0.518731059749628 -0.906694688072708 -0.539737199244556 -0.726712133627931
20 0.105009490942256 0.0711442695360581 0.374090540575708 0.546499906675503 0.293220039776594 0.0852253097868768 0.0116639038908988 0.0554167631328973 -0.0396490089389334 -0.182604947491308
21 0.320450681592727 0.0524737937921979 -0.0380105577218242 0.278668912440723 -0.0153230026505856 -0.381356334967493 -0.142169545385838 -0.205653741473347 -0.350487230770765 -0.57597908262373
22 0.117217618563548 -0.0693357497982043 0.170388944747516 0.265788383592225 -0.357637813866059 -0.810331818693452 -0.837389009574038 -0.872332429068183 -0.673807579790444 -0.384856484304089
23 0.335322578446477 0.277274606424947 0.2665108145905 0.562214540589616 0.25458022767175 -0.110347988992029 0.208950229173239 -0.264056739349355 -0.789259890860563 -0.787077120990155
24 0.0727590251650214 -0.121923373354002 -0.216872432931848 0.099820333080541 -0.94149878714334 -0.526061084436943 -0.586147103146847 -0.32840647896337 -0.516842070134999 -0.37034516114587
25 -0.130037082141344 0.325345916630518 0.47891555745 0.725309907578334 0.312158111474706 -0.0346802112366405 0.290143729506934 0.112662872348883 -0.120142941303689 0.204790737230511
26 0.228672804397792 0.38029143386476 0.432773856988092 0.52582526707401 0.20121640696301 0.232134086415966 0.0122119177587046 0.0651350718262754 -0.0283374185636604 -0.326792100467941
27 0.0424504683172552 0.0190992254234779 0.623996970013642 0.570884674319338 0.398931192823971 0.215368640506015 0.827035134892347 0.330634634558034 0.27605535232846 0.259127123555097
28 -0.0236088565909581 0.16621263168686 0.559140335853734 0.310017437587355 0.00618234079218745 -0.789000352184458 -0.377455464189264 -0.890991494942181 -0.259853650674366 -0.258201285957326
29 0.0667298543148094 0.0278662371484771 -0.171517629908778 -0.419652064205905 -0.636890713370686 -0.939430517996391 -1.01679439671139 -1.03544718576932 -0.843170608897975 -0.546955091356227
30 0.376262946923739 0.355042479322933 0.483723776353457 0.170641843952948 -0.02794027731425 -0.214310960678348 0.0116360011875238 0.353308529548735 -0.253019863411531 -0.483224220568104
31 0.385793841190541 0.140443592307044 0.382827643396925 0.176492824795608 0.0836697791644744 -0.294333338329833 -0.366559048085185 -0.383030229427843 -0.562174144464986 -0.981536831268971
32 -0.0440736087405716 0.135894386816508 0.0239346051386969 0.27605485579129 -0.55234547799585 -1.05300136330068 -0.59789531807495 -0.805258175958578 -0.157609648003418 -0.204856854648434
33 0.00430029524203801 0.0759488779310657 0.370028345033758 0.334343713302886 -0.253565754283318 -0.280729522472762 -0.428223552320446 -0.0914602842055379 -0.40860102659395 -0.453798297478945
34 0.208372170172484 0.321450994869018 0.636479807899159 0.962412215786875 0.918504751905621 0.878303105050886 0.804894009815095 0.588682506347779 0.929229899951343 0.793407608684831
35 -0.144417295041215 0.0638425537904749 0.0292004737420349 0.156715105156207 -0.390857800571097 -0.660832080692804 -0.749185209010469 -0.699550908201921 -0.312844942431579 -0.741823870220502
36 -0.193617188041102 -0.160158509801924 0.353002364955643 0.158369717027864 0.0184435181475715 -0.455900915586211 -0.486592430777844 -0.335331484444698 -0.580390260449758 -0.4795968609538
37 0.0106436850044876 0.300537341904109 0.28917467050964 -0.0278306474369312 -0.216665116113675 -0.814296578149048 -0.25804847806549 -0.993469223310101 -0.807892471711515 -0.754923810563457
38 0.385291755566576 0.269836887694701 0.281371018047942 0.0445250228600844 -0.0810151874365954 -0.100348732821534 0.175013395445091 -0.0938350911525554 -0.30016474801842 -0.355784132272185
39 -0.418558453927083 -0.202175576137964 -0.18500409586435 -0.103111352265983 -0.451956084499633 -0.49302730009589 -0.580707814150515 -0.659434494035059 -1.00315938933616 -0.934175822841393
40 0.0406754967670609 -0.00518065388068717 -0.084369477769089 0.0856462888802112 -0.26051928115433 -0.21676894243155 0.171720400912439 -0.412241209550677 -0.61820590841486 -0.507421070872266
41 0.344227188097592 -0.0243681328601526 0.250089019665793 0.172485238607132 -0.0655343707978575 -0.174614840307842 0.322452816408053 -0.103187373887507 -0.820702489424032 -0.74995318559092
42 -0.176932410456692 -0.00762495825664224 -0.0196516283018463 0.400606113655252 0.0203776189837798 0.154207321824415 -0.427763172763374 -0.186169260971354 -0.498246585538863 -0.361535530179532
43 -0.194419684380136 0.137697205561942 0.342300017869959 0.283894622423894 -0.168785602416538 -0.240808046821684 0.272738971039764 0.0418743268307314 -0.508101503989665 -0.539680309450945
44 0.00562388188718214 0.0297904124562887 0.10723419635826 0.228334468753815 -0.262351580016111 -0.57756191055427 -0.668274326843016 -0.846641448132673 -0.222060559458587 0.114136975525769
45 -0.0727484960172937 0.0611449376822745 -0.0740780877343543 -0.191613534826884 -0.454873583538309 -0.643877174335821 -0.368448436199541 -0.709258303278448 -0.811788589587258 -0.738390439285305
46 0.325878878083257 0.1275585322948 0.274084513467427 0.198475791419966 -0.101323082241836 -0.126112853695437 -0.0533748598591763 -0.0483011942429182 0.0521554861298011 -0.666951384474922
47 0.291221724821917 0.173724187847877 0.569309907533646 0.640544539929851 0.191243070842785 0.019943223648544 0.627211088249773 0.116214687339288 -0.0509940881261117 -0.200479424270747
48 0.26791721085424 0.264305356389979 0.509289179924703 0.288457803668195 0.0402635695425285 -0.0575951660236184 -0.312835390544676 -0.421836919685432 -0.126413408211232 -0.163153040059031
49 0.445623166042995 0.629420874977301 0.695113692014192 0.92494320783519 0.711737576642088 0.517056774121464 -0.0793311677345665 0.146484511012957 0.191550449451376 0.256386864195833
50 0.260777675148416 0.128471548273321 0.536459003914323 0.842868192245251 -0.135885011390031 -0.331776606619965 0.0924337445245031 -0.536554621796493 -0.680028538443014 -1.10087114316581
51 0.404062326107305 0.160756582605438 0.193379106040004 0.446253663192269 -0.0398767599785415 -0.0261462876520797 0.69418259408067 -0.0319267589958101 -0.259819773203674 -0.317283046056805
52 0.120576363574766 0.178282524962002 0.326998897018684 0.257262478628185 -0.0194554682619201 -0.323665984345321 -0.436587850875494 -0.623190621147048 -0.426354763777112 -0.429597595281198
53 0.48721558331633 0.0625227957234206 0.348121988410726 -0.00112828426946577 0.282373252582877 -0.224322014349787 0.63459749430717 0.0623123733365367 0.271383697259382 0.360606814884908
54 -0.311379079204273 -0.14857958861833 -0.0311918975659287 -0.401383556905117 -0.605252628383098 -0.76497385986273 -0.712089832821085 -0.994449126034095 -0.754581670587786 -0.215277732731257
55 0.354499626310659 0.396760731567336 0.759769398560255 0.505048568795922 0.722368619782613 0.549247995491055 0.946510522545076 0.34899966736919 -0.065417683935918 -0.0816788719364955
56 -0.178046567348793 -0.12511708045902 0.00290153949486724 -0.172067007342978 -0.563635428285771 -0.603390191956596 -0.762948981835792 -0.627097769244656 -0.872201382155137 -0.695298702760851
57 0.103712072271293 -0.0085246588323428 -0.126233778980672 0.128609355729573 -0.0630318835963745 -0.11338049996349 0.0788948085045835 -0.321633567168468 0.0635627140149778 -0.290323199187368
58 0.486182575112779 0.151688096371353 0.217966824366899 -0.284297543794336 -0.174111816269478 -0.475647074131795 -0.472912332901686 -0.661012215965586 -0.379681797174142 0.0706199697508095
59 0.335637970224146 0.207547296668104 0.457647483953663 0.201441820987772 -0.250935665463727 -0.497404394949881 -0.4864920398058 -0.680315274166135 -0.713166426537072 -0.165126982725404
60 0.296126778813498 0.235313358241222 0.29798775185931 0.584952527422002 -0.0717699343311618 -0.530308593703595 -0.957101145854444 -0.899569274403515 -0.336401523983245 0.278184062445929
61 0.29597377607504 0.0321857792592456 0.145973571572664 -0.176213482285142 -0.652997958961718 -0.688649682539083 -0.664625898329041 -0.523285123240122 -1.40302071137121 -1.18649322749127
62 0.325996503456486 0.15130517292817 0.05312453335607 0.353606620008768 0.204944252859958 -0.123052425447656 -0.0930104662490706 -0.21052833096458 -0.151776548067821 -0.0338083473569083
63 0.0732392310253688 0.378642098986386 0.272986055450944 0.553231153893222 0.206416661683415 -0.131766229972196 -0.335143323181545 0.0377955266379479 0.298268609208769 -0.197623766723881
64 0.358501245639725 0.370818083098286 0.636842119545412 0.349185070419779 -0.144901587433558 -0.779965389900308 -0.257956804179571 -0.711302754151864 -0.728600286201852 0.0464373587235531
65 -0.229474171129063 -0.18709855163575 -0.235048927557793 0.250422622977803 -0.682600153625331 -0.553283952044314 -0.441986583792477 -0.886295884960344 -1.012496243693 -0.779226529560293
66 -0.0795791322420687 0.142887650596325 0.214340396092083 0.485962736458526 0.0818986207998385 -0.315633953939259 0.238133401195559 -0.195989046342299 0.145411502759899 0.0367441869500404
67 -0.0395328671116604 0.0529074635854147 0.0507107527231958 0.341361088483226 0.213047336352579 0.281291947270062 0.46764360064606 0.528180562886149 0.490895106547089 0.123277052652607
68 -0.0390226812325797 -0.0379044171024963 0.0759661590671392 -0.0911915727216706 -0.0070427893221048 -0.114678247059486 0.239379235950874 0.09759616325629 -0.0510909124991229 -0.0955083484658404
69 0.0112593654988843 0.097963284301732 -0.0933768461850322 -0.343886507597581 -0.228901304004134 -0.54043779954468 -0.391455381272493 -0.512521569966376 -0.352679985008952 -0.114572836316013
70 -0.0149215343706218 0.0527742919183729 0.127982423454882 0.418375164725549 0.0728076932385601 0.0901972544120504 0.688913596289991 0.128094626544349 -0.0795690696625474 -0.358868207713115
71 0.0409963586541356 -0.0332918838158313 0.0831100298883103 0.0596995183238003 -0.030350511765913 -0.135640516665354 -0.0750408118011435 -0.0990854728541442 0.268754950050391 -0.104846729348313
72 0.285903119814147 0.22123751264243 0.21066144927737 -0.0863312079067183 0.097959302927603 -0.250609118912586 -0.131535562972566 -0.246552561309313 -0.746533151895262 -0.779285006280605
73 -0.115498787890628 0.335466205727267 0.30475731840203 0.363701995674656 0.216964776271578 -0.563318010970626 0.665031729422336 -0.432270771305501 0.178910280892303 0.261096862731959
74 0.0674807255369129 0.233205448203609 0.213839507220413 0.129154655493862 -0.222931967968518 -0.426773582009408 -0.291210071421723 0.00218931374395678 -0.530338343415845 -0.629125823618236
75 -0.133665355366669 -0.0621473391888899 0.104305302995211 0.149295975769326 0.00480234005920317 -0.00433715892546812 -0.386763904974976 -0.47650758999998 -0.378394551624241 -0.38637005523857
76 0.317898716260734 0.0382293423011254 0.0335522816279684 -0.0844566828793041 -0.157140511971946 0.0321947149207892 0.183525906135218 -0.026074329695104 0.0529678750271947 -0.26054279734048
77 0.0155661400080772 0.157419422486325 0.178052976418269 0.137614013316941 -0.164739926107923 -0.259601839040735 -0.069885488784295 -0.00154171954822045 -0.631769275300188 -0.420519622071646
78 0.541423651587888 0.419466364096761 0.449949036981606 0.429034975923608 -0.106585816011762 -0.896546819733412 -0.982716116068852 -0.727183042390908 -0.339880877618154 -0.89737450392082
79 -0.0317378218742757 -0.184438959991715 -0.0714557833895799 -0.121811266587591 -0.493459973485627 -0.87355937728217 -1.14858380227549 -0.856795628789355 -0.758166027324432 -1.03431703145725
80 -0.0227884519792391 0.128744453953474 0.347251418386009 0.0473453879754839 -0.191550146252779 -0.312055149992152 -0.398169016435732 -0.275211679754579 -0.119029845942151 -0.434548992228866
81 -0.184964971009503 0.171943627550816 0.351836432385202 0.228239999328423 -0.114781964903329 -0.0139577161998417 -0.068298224465282 0.049864503499773 -0.593388878171024 -0.40593811682534
82 0.031789205046925 0.290220657798647 0.377426752225305 0.0866565080230171 -0.147876185252993 -0.645034228287556 -0.192722687285984 -0.636807041772131 0.00404196904690858 -0.219388263348257
83 0.0765834621978947 0.136085012450957 0.177354702861935 0.180526984108052 -0.306187708235506 -0.76194118747935 -0.196772119180233 -0.681790158843582 -0.0326547723689168 -0.0381889613920894
84 0.0717716626915272 0.27304841329521 0.119895989257997 0.0446529425100356 -0.285399795654426 -0.373377576037729 -0.378121391240735 -0.633758852065696 -0.469411229524035 -0.240053513281932
85 0.157307421506624 0.251734870834585 0.466246823682817 0.476963326714104 -0.0202172352522557 -0.339502179023572 0.206994757588048 -0.153367384265518 -0.477607064336186 -0.300421866017409
86 0.00280155688421513 0.0976416500408097 0.31566592313564 0.0665434108187746 -0.445751498264226 -0.68498902122402 -0.482083120067315 -0.498438013845381 -0.904894695772228 -0.623898367557053
87 -0.105105954089345 0.238229856363351 0.140609986042172 -0.105223591616103 -0.0986187899330408 -0.0252826591863105 0.257457941575512 -0.148938103734844 0.114606157274137 0.197857868876689
88 0.143942512916889 -0.0432007574269365 0.0822014531529644 -0.0398210855610889 -0.290621848643594 -0.182507237884843 -0.359483282465329 -0.235198585296975 -0.330108724675927 -0.209560060202447
89 -0.106701402742204 0.284303827757604 0.748666345110376 0.481001212751971 -0.129743178196876 -0.314505569891477 -0.826686093029625 -1.12918837825083 -0.95729848084276 -0.196134457731677
90 0.26091730784018 0.314364702314137 0.160355801502189 0.375759032605536 -0.00153141918511091 -0.281534993558025 -0.584035282482634 -0.241210427244309 -0.559102278070243 -0.541294803587027
91 0.0135525552591038 0.250177330560895 0.157318226564667 0.230519333415611 -0.116878735745649 -0.0760836011354831 -0.0242087982806037 -0.198839063805956 -0.0278323130537721 -0.153480650838843
92 0.175759751308535 0.163588586126964 0.298641345438994 0.169452258174864 0.0192526287056816 0.109023086843659 0.340785810939249 0.405108790123536 -0.161674566536336 -0.289764209848099
93 0.140673771942469 0.3727856482301 0.559452088785127 0.322970904564618 0.192721861088627 -0.0232204993895227 -0.028375661606762 -0.295257089703578 -0.0788866352103196 0.102335235134495
94 0.0189370423763227 0.0315495112156124 0.307260609125044 0.260797562187286 0.00765694163209432 0.0592929904014857 -0.000625006745241409 -0.167978853614732 -0.148687049003 -0.16620365389293
95 0.375621803537387 0.184716945882307 0.373335874076853 0.582249348987963 0.177073001831667 -0.0927708283735856 0.328546756898737 0.248431767926787 -0.0752675766901604 -0.222339960297265
96 0.163544561047093 -0.059013563181898 0.140901190152896 -0.0108706933191581 -0.203118110723633 -0.280591656350048 -0.304029070620226 -0.350723703013429 0.062691511679915 0.0592159412768534
97 0.387337659224564 0.0376194354611825 0.328911573614396 0.481890976470692 -0.28785280150181 -0.356774650092216 -0.0191905899924459 -0.985097608537676 -0.249054771134675 -1.13778182824414
98 0.400104479142136 -0.0919915893402698 0.10340806123252 0.0282726581929854 -0.255567639541063 -0.107890990682751 -0.409043270042052 -0.380738877288908 0.0968088529279862 0.359481509508577
99 0.281378452087323 0.0851720593852051 0.147503061452849 -0.0166740226107443 0.128827491005104 -0.370411998100027 0.249724275351825 -0.191519900894084 -0.294854432852471 -0.571786289241118
100 -0.0797475064822493 0.0390502688233736 0.245843629475722 0.0102977108030713 -0.330736150230234 -0.650228602723786 -0.205257854226493 -0.0982796764331545 -0.40427659160534 -0.619074548445264
101 -0.0116217219970614 -0.152807655660827 0.0508107966640015 0.410063502470622 -0.098754420362763 -0.364328569740653 -0.13457274576528 -0.510447088271534 -0.664717935668775 -1.16820962284171
102 -0.018306287618267 0.211759498642211 0.223046026663431 0.240310334261564 0.263276112904934 0.159920554859901 0.467614757336849 0.34895758914338 -0.293915412752892 -0.236051983856873
103 0.265330821572074 0.116305859267656 0.14535597422259 0.132713427639736 -0.014084152857003 -0.326351562459738 0.10090490171962 -0.32272535847704 0.0968770123753114 -0.174707691847698
104 0.570675202190373 0.094461278325735 0.370848631113463 0.460177737940785 0.0894586971658646 0.0141915716577057 -0.478359430050101 -0.375683708096574 -0.486246281663111 -0.95085109425148
105 -0.0743729282233727 0.0963627698047272 0.531945664456161 0.68983759183459 0.325101453598575 -0.171839958907771 -0.0660498926180632 0.0924435695549515 -0.299708476921636 -0.0600539342202126
106 0.375882562838926 0.0985108569095612 0.286095571420833 0.324252041866895 0.0258645893808238 -0.67522454490342 -0.0335120587889675 -0.766121685674737 -0.719854897553316 -0.89491889562394
107 -0.545677240720017 -0.210900830015545 0.00572446479332275 -0.0544658380973976 -0.224393872333339 -0.606437783416328 0.017883608172761 -0.679419429097991 -1.07702747416023 -0.589674088749413
108 0.232151550717766 0.0805275630897808 0.314484551587226 0.161120332526331 -0.172695820895144 -0.423216912335852 -0.15579619704907 -0.499917801968254 -0.821879062386219 -0.242108144512619
109 -0.00449901345057432 0.0285708772342436 -0.11624278637938 0.017685914174819 -0.23885076224888 0.120458022279287 -0.71074593322902 -0.733026210701391 -0.793974773378155 -0.50503094825356
110 0.247931377911662 0.387633464196902 0.336185998879725 0.518868900828145 -0.138044915782537 -0.494143539550814 0.0808207085582181 -0.452300408244127 -0.525743409517924 -0.314141059307378
111 -0.0756133063535733 0.350684985174981 0.361235916857538 0.433914122208563 0.0473535093101255 -0.221054257444224 0.0952984786260898 -0.0172573458407901 -0.142665573287329 -0.220614440851556
112 -0.22059122900083 0.12172781140912 0.0139270153119417 0.0855660591928359 0.0217903586488997 -0.166583751540218 0.0230292054192996 -0.0639395721675634 -0.294507003424408 -0.3742255119101
113 -0.105703090168152 0.142964821065379 0.364246897503942 0.17637490402989 -0.436651220500345 -0.535501674480784 -0.293685846260054 -0.652411258874133 0.0773752336500978 0.0659298092063041
114 0.0540838397295002 -0.0885975433690547 0.0116709811953202 0.272014191304237 -0.040596667958754 -0.557726515213704 0.0772532968010263 -0.290204299304239 -0.469279327889637 -0.283810755703623
115 0.207095106309495 0.123200213080717 0.0293483435916476 0.154407183145194 0.172134306025034 0.138522745262777 -0.212244036962527 -0.131346190518436 -0.194513705093525 -0.668173974246336
116 0.401505893493537 0.556879992556685 0.552538858319337 0.16016170752454 -0.122053083334848 -1.04601900759691 -0.795674517544771 -0.888125284238896 -0.124021508806301 -0.418937099617079
117 0.0991953008885848 -0.259280543729466 0.0923321346173867 0.00824331605674456 -0.44483540537996 -0.558274408116513 -0.884300356025882 -0.302710614330174 -1.02390523417737 -0.449252843409222
118 0.244297829390796 0.112178346305954 0.0928858185191301 0.665775947846196 0.150561452375095 0.380169201249066 0.326457711823274 0.0557358559748875 -0.571741274450762 -1.1871491170776
119 0.162714179409509 0.148874303868263 0.295652204572479 0.357030597456813 -0.169661719828244 -0.454587615299355 -0.604796093811411 -1.06323283119243 -0.891137988091939 -0.65726985464069
120 0.157314322911925 0.28637068149101 0.0355485238761669 0.72912635092141 0.0552797017004911 0.0911420711851338 0.287408164384986 -0.227075572344944 0.0338219094083835 -0.0484968965982524
121 -0.0834190459820622 0.00632981027300534 0.317578075836837 0.577097133075285 -0.00727205441256453 -0.380725053532119 0.339752694411317 -0.0773180436809755 -0.474120858849642 -0.564179681475697
122 -0.00127562309062405 -0.109428005132395 0.181836498640047 0.185167649766087 0.0555103989469671 -0.0428502381761232 -0.129400759920925 0.0870780976217129 -0.620990533002326 -0.32853643890857
123 0.00253830989298526 -0.191351480066984 0.144164858043761 0.123222092356703 0.135971644301964 -0.163920383311637 0.00795035845606252 0.263542184994614 -0.202637098503489 -0.31675650057406
124 0.289474834734975 0.224956270371342 0.243363164897207 0.330169595246322 0.24355885149498 0.237806946661637 -0.0887070632916748 0.188012909057266 0.355848482198551 -0.0326246556903713
125 -0.163642108965265 0.125975824369645 0.358459185748077 0.1750572182041 -0.238003792720538 -0.822103856813386 -0.583526034781029 -1.01634051918376 -0.331095898829126 0.232031470753261
126 -0.197264052821813 0.113465219445583 0.228923588617871 0.454490746693656 0.102264923667026 0.0095429983223181 -0.295040881933806 -0.211407941862498 -0.36914406750714 0.0413826051612061
127 -0.252249019835349 -0.115958575429859 -0.0616613673946477 0.303704292398919 -0.087306756785101 -0.297954700245228 -0.00521207367773932 -0.488554387665193 -0.130274138362159 -0.641875620259136
128 -0.0428949510394354 -0.0248597093351821 0.146374739402152 0.0525239738601371 0.0500077080660164 -0.246904329539756 0.032027817823789 0.160202964200181 0.021495737598924 0.165759769921395
129 0.0669598277977464 0.0139994928181295 0.127588673300345 0.146943397193192 0.340538660869719 0.221643357998784 0.649940595528187 0.430398692137401 0.0840708437241449 0.302644780428987
130 -0.0206773680525126 0.146466990458429 -0.0838627657999568 0.312490852994939 0.283677290712772 -0.0872915105967983 0.417297031536638 0.254366963130514 -0.0418163881095496 -0.377101300962103
131 0.220615959606063 0.0996764379406826 0.558348082647572 0.968030135562169 0.431916393258414 0.125555466376782 0.481381204491443 0.13155675194839 0.146752928161813 -0.0994182251232324
132 -0.0123201829508675 0.0179711840809627 -0.099397219161752 -0.195040402955789 -0.672180355496684 -0.599360510485121 -0.948039848651473 -0.419495756065088 -0.384654072163319 -0.565194571811181
133 0.133845571163725 0.170372778387126 0.197344297629561 0.675403537036764 0.150740987945447 0.188698109800337 0.383550160042703 0.311044785418702 0.506322115371574 0.13053850640463
134 0.0974433185681148 0.303366333090344 0.25148101035594 0.0211834086491335 -0.23709839735917 -0.00876736576560454 0.343493731162879 -0.0869030405882898 0.295848934535552 0.410783139633663
135 0.268288076830828 0.471678300809437 0.826542638994185 0.537733414607252 0.25218788376503 0.279468534194004 0.490605313722416 -0.0488988014569669 -0.200198647215859 -0.0633802189600021
136 0.063797843961878 0.181954498640436 0.28729621932989 0.500123580995407 0.198637533074147 0.12932878245695 0.0138689750106605 0.0555099844734913 -0.0258067893698956 -0.270313014136564
137 0.258558844719601 0.107666385784688 0.090854315366587 0.155829920285646 -0.00664951361088798 0.154443906684133 0.0997191483177911 -0.105661702804825 0.164874191618 0.296073069212444
138 0.434235410863315 0.396407320425379 0.535538104673307 0.636799411235487 0.0263271731330002 -0.0930609536453831 0.191230696046699 0.0438463682318174 0.460896299513845 -0.238739889076296
139 0.136371790635993 -0.107574327825157 -0.0999777313911467 0.00626891386767829 -0.433560308011692 -0.760381836958566 -0.266605821440924 -0.565090348518497 -0.740989914321731 -0.791444370233042
140 0.132218176855893 0.0144636134478163 0.0127941554896903 -0.128592245916086 -0.439289972557035 -0.555225127578616 -0.369549025059676 -0.523984758543003 -0.463105557455397 -0.0597849416960855
141 -0.210289148911528 0.259628156862412 0.2115335966813 0.497920698973755 -0.0690447816316909 -0.769413700799182 -0.105408923828293 -0.436830672201984 -0.590808387222284 -0.261444570265245
142 0.428439428931546 0.0637946968022969 0.436821522603554 0.205653720167908 0.335171560157866 -0.228202107508585 -0.368389874323345 -0.109561788316869 0.189947051822016 -0.157305628363414
143 0.267354687508185 0.187927622788917 0.00812907182270557 -0.0689349275203252 -0.224048404923437 -0.570924065578787 -0.381811041510047 -0.70462863890354 -0.724456597832805 0.127919304051498
144 0.250577269088317 0.197437616018121 0.422196106276394 0.419558679907746 0.000230365324008421 -0.0577266935230814 0.175937563544922 0.0204803421552355 -0.612237268392064 -0.593633305133986
145 -0.0116394997442342 0.304491818595973 0.222443709346356 -0.0242994415584462 -0.138008784560603 -0.219362019837786 0.205017927966301 0.276807286308116 -0.0972224027582935 -0.802249603586085
146 -0.000771198741308599 0.207445696257843 0.457532872522038 0.377284167352792 -0.0409622630060954 0.138764568644724 -0.205097539473399 -0.193065406721825 -0.543409358013428 -0.544673756905142
147 0.426066315574292 0.150903114391946 0.28572812493813 0.29914490348639 0.20589710136547 0.291075151611626 0.293460327526401 0.319689463737204 -0.0128163605171099 0.308076536697376
148 0.12394354375233 -0.0451705841510154 -0.0686083706411613 -0.0718511680683959 -0.622073578137013 -0.769618700544869 -0.612825858673422 -0.715304196445092 -0.248166885685809 -0.174068708695089
149 -0.0254352208940984 0.162904476235852 0.113740082072334 0.146359514458822 -0.212058637882834 -0.737904466217764 -0.618607288505639 -0.918529420299804 -0.335944873225616 0.798143529749071
150 0.212445880739561 0.38456518654347 0.419406304710174 0.542832160029387 0.307757508199428 0.247037742569957 -0.0099235463788686 0.315695948656006 0.377113506103635 0.811629411858237
151 -0.159144873867923 0.212235314191014 0.158105988147399 0.210444561988667 -0.39510543837427 -0.60706959164472 -0.383417274647079 -0.148708374614581 0.0602141594343338 -0.230037596308172
152 0.317496307217324 0.338752971260195 0.0916568145734488 0.202174446215959 -0.532421546482414 -0.682136406505271 -0.742145462323387 -0.708292713580901 -0.891078369739698 -0.802464129018379
153 0.0756561146960001 0.346798037557582 0.488208581406744 0.642385445371254 -0.225744652764489 -0.379859928717502 -0.583207290632033 -0.413569105640807 -0.253833417230412 -0.141700969830107
154 0.435465349391409 0.146013909701986 0.093908345117804 0.578567497230082 0.135408751800741 0.10118473123385 0.328478235900239 0.228598302189622 -0.248589194873152 -0.412984224179419
155 0.0963031536194283 0.0911730703272627 0.14866454070677 0.170870784872878 0.00222446208179423 -0.166118525824808 -0.331638604450646 -0.66355638252124 -0.414757018148419 -0.269229083473924
156 0.3413640284425 -0.117028042861633 0.237367539003732 0.516347325660936 -0.0950009767832869 -0.15569398723963 -0.17707220645829 -0.0239592980044556 -0.366982627377394 -0.740666973499955
157 -0.110529227137737 -0.150892953373659 -0.109132507417905 0.0253981052224508 -0.592852016393969 -1.00770727361755 -1.37373390734771 -1.25567932321774 -1.1761959885308 -0.462463926808167
158 0.0867007178148941 0.138270876284713 0.140457014475248 0.222990471509823 -0.170368913750314 -0.33832877001072 -0.276352915894491 -0.215914674772838 0.051454342659255 0.1131750581653
159 0.126080076119216 0.251828048712784 0.453982400512997 0.52605194149733 0.265152275713594 0.271222617537786 0.329787118901237 0.344210521625829 -0.169297529464217 -0.319582170234837
160 0.113255175442421 0.0289112930457412 0.161713897443437 -0.21831837403968 0.0400535155828167 0.252432477819609 0.00853200386606569 -0.106228513071605 -0.325944431559595 -0.193311941483955
161 0.113751692253781 -0.0823843412959147 0.00217834359357567 0.267061148059991 -0.197883425803512 -0.578415773363514 -0.0797234439619516 -0.496057452769428 -0.997150792862115 -0.762619396060646
162 0.108345359198469 0.0818406063410064 0.0495462484658823 0.168645860757748 -0.257459909977587 -0.346604594431298 -0.704039011519468 -0.596701991828144 -1.40499047809607 -1.13322796689298
163 0.0781126185231303 0.191131862848765 0.35023713031114 0.30374212622719 0.00394942744593748 -0.292965591303568 0.227696991824572 -0.221916619959962 -0.627653843458464 -0.733493921108228
164 0.243997351280445 0.0486411846749491 0.284364397426532 0.0543134641318951 -0.446551534098683 -0.791962833386836 -0.482744335270523 -0.834065124499724 -0.707748429526668 -0.192447560063456
165 0.366008127366511 0.389656229686534 0.35065079782066 0.319561492506925 0.0462308670074115 -0.290211602463286 0.0488553577219869 -0.326409297227783 0.0181187590097749 0.164934517041893
166 0.0218087633054797 0.159673269758933 0.435724484108145 0.210712478692227 0.155060135535837 -0.000512330246098437 -0.00995986368588528 0.231422128620826 -0.077588563965161 0.412398017050608
167 0.0256209587657661 0.0246600493287876 0.475184960479648 0.542671388076922 0.339306916495719 0.0879641186879025 0.241791388128392 -0.034903978651077 -0.144557112653692 -0.15881291707141
168 0.634272379828471 0.417161923576582 0.504751207139363 0.644156262613465 -0.106333596951896 -0.979664034237173 -0.512142218714047 -0.770972546327157 -0.531016037439184 -0.45166673222176
169 0.0312104113313677 0.0565748384735693 0.297865069786333 0.209443960969325 -0.189260505966916 0.183058919102231 -0.370004656360928 -0.522592876773726 -0.496451751001773 -0.189420557512802
170 0.0506696831314189 -0.0416536367402441 0.0599909655422214 -0.0956383547428171 -0.607331947856538 -1.06325587607775 -0.743897855673796 -0.716437617755144 -0.499339381403431 -0.559322755315072
171 -0.0188945345232168 0.0450554836614955 0.117490434542135 0.219267873709663 -0.109882170352892 -0.506842513834233 -0.345764529251428 -0.45883318623217 -0.502697971653556 -0.70110508179856
172 0.101649464451074 -0.0306483479112333 0.195833020403717 0.412924666942292 0.0563227320150544 -0.0457047499440565 0.444574962234995 0.0613563507813473 -0.437998117523604 -0.315781695389191
173 -0.164852782381071 -0.0284359162283625 -0.117550685784994 -0.159737097341884 -0.517779620489586 -0.472657654823062 0.252696665864432 -0.493610890273117 -0.929978916270759 -0.922319738081877
174 -0.191449572607407 -0.0358939561995145 0.268354211064941 0.292520358681918 0.198966477233455 0.0114827250965099 0.413258557133922 -0.217267951744829 0.318361286948494 -0.185729740303264
175 0.334198643173182 0.481092243577446 0.713295905381428 0.67769095054096 0.411380201895599 -0.16744626987883 0.772728448354676 -0.328702898207098 -0.618903646277668 -0.13832725446413
176 -0.133259655057464 -0.300339452775915 0.10580341854249 -0.167196847919839 -0.0805277126368721 -0.522929820663481 0.156995253249925 -0.163576148530246 -0.360686188003065 -0.794678466824931
177 0.19893437982163 0.0118568957591996 0.460359072364721 0.373017958930382 -0.0757500035663405 -0.291810738011185 -0.376131117171489 -0.638529791078918 -0.594207045677935 -0.291462532327434
178 0.147307290896603 0.10515013698671 0.319423554373011 0.577322325025058 0.267333448301454 -0.452684240155084 -0.0505056891817618 -0.102192183841434 -0.125323900442895 -0.0012966793831729
179 -0.0125577140292304 -0.075435039625422 0.219038190380091 0.158380815991749 -0.0759663597965713 -0.248255057210549 -0.0875310479444209 -0.0762659207120346 0.416089302122222 0.174362912569437
180 0.142596676298949 -0.0203048121776874 0.182361352979626 0.167929098030125 -0.192991166928982 -0.393771330554662 -0.134131252373213 -0.0540089837607803 -0.595087374043642 -0.306988439445477
181 0.0699747960958714 0.131511869343868 0.245513889275123 0.223617013638555 -0.177776400767936 -0.457417417423271 0.346342123908802 -0.481250196692588 -0.358444475029957 -0.136807133263649
182 -0.174735036585889 0.18095797127466 0.224386989226937 0.0445696709836294 -0.166817921258685 -0.984051568878247 -0.180465683942205 -0.420820324357143 -0.194532055506849 -0.105383692881262
183 0.153239426607 -0.0774165842249334 0.0939721446328642 0.522409593490406 0.11358101173974 -0.0365326487682119 -0.0132132665118706 -0.265917921591561 -0.0369465316540977 -0.280393259651931
184 0.215469093062063 0.310874591662002 0.420964314256258 0.298335473737412 -0.0623229515034672 -0.597688091709768 -0.0463327592258207 -0.621583842633735 -0.649184072201585 -0.538423591979979
185 0.0346928039057569 0.166613782623844 0.114485638129482 0.681921057408934 0.00672289825054571 0.0151004781690935 -0.564895852237455 -0.405452673626499 0.0446988447761083 0.635203115151705
186 0.646975660872764 0.39432724743148 0.437511815048942 0.566600512733449 -0.176598658400193 -0.518838015936037 -0.596906485468255 -0.567994172768674 -0.737490010065805 -0.360204169759736
187 0.192954491789707 -0.0014334236768137 0.227927801156612 0.0235184251355908 -0.313934519493003 -0.02883628215395 -0.540668197198844 -0.293981295105114 -0.326433183116827 0.0158895154683387
188 0.226904768173576 0.342088558112656 0.203945064499008 0.302182737285056 -0.289239671619512 -0.797330822935791 -0.284400306026247 -0.789426572326074 -1.26813323373117 -0.553087269468783
189 -0.0234374703551277 0.186253734289982 0.11699086995827 0.506927166385201 0.271777064110256 -0.0263363522436293 -0.0712943654452848 -0.257764243677748 -0.284996505159796 -0.057802378439318
190 0.105547725426912 -0.209935466660671 -0.167702048889647 -0.103389448391032 -0.36767111358167 -1.067236195475 -0.378673955449401 -1.05817099889802 -0.926777788979109 -0.567833573301681
191 0.310101786500878 0.38155785378287 0.675223675684451 0.397428589193797 0.319253063244297 0.383842544707333 0.350734051891437 0.107138770527867 -0.0309932950153201 -0.181514101762438
192 0.319265391073357 0.171585906649022 0.185110343364583 0.207900819948008 -0.301346621157987 -0.168439364989328 -0.127450875448072 -0.00239400568419904 -0.779294145229115 -0.846446608119059
193 0.109070311618393 0.063327333163696 0.376841261901504 0.415725512632424 0.149795319554195 -0.311105849475164 0.147916040206995 0.202099464529664 0.0857609966959747 0.345239553627706
194 0.00238843634118319 0.176663187753203 0.276860902644863 0.349721654849816 0.280095979487738 -0.0209804168132628 0.116899042542918 0.144325172855061 -0.30940046278552 -0.358957412567397
195 -0.0748286851958691 -0.130263455811618 0.00740952034550139 -0.202124228020589 -0.200267182625168 -0.270928997101468 0.0453727160804157 -0.322586292430102 -0.0809623558526689 -0.384288443735017
196 0.251888437302048 -0.0250410204042859 -0.0994344555024625 -0.0137669418283662 -0.331434213414616 -0.369623886491778 -0.487598058617391 -0.447694017838378 -0.298199043398366 -0.122876664910534
197 0.0872400018414203 0.267172766670543 0.407392588530132 0.2663334435293 0.22608618047344 0.0950185726629931 0.276327854061575 0.211499894859665 -0.260533842027113 -0.342675111193111
198 -0.019596182562474 0.0192947091508815 0.168824513624649 0.0867951103591338 -0.633523761302919 -0.906946225558142 -1.1187951554669 -1.18258156433599 -0.938382852514019 -0.631771437002807
199 0.0345881241082933 0.0550319364803363 0.114861503561864 0.129456949127496 -0.0796268001354383 0.079974381123795 -0.097368743215917 -0.131789833460675 -0.572481046029743 -0.901233439261967
200 -0.27822092131987 0.15826231784586 0.118255537565443 -0.0263384391516912 -0.134392405497899 -0.294837164592692 -0.367376145492205 -0.241728230085534 -0.490864309743398 -0.458108760632518
201 0.341436586609264 -0.0478004499242244 0.318247932076936 0.320780579363262 -0.0369074668825828 -0.811431334127445 -0.178563185178948 -0.739829661452336 -1.01908873505765 -0.478168660899308
202 -0.188116170903611 -0.345451718622074 -0.272070756067619 0.0619044864779672 -0.206409513034638 -0.136595667525636 0.0059735769061116 -0.262203059550183 0.265700447464413 0.203686596597072
203 0.301795517492952 0.0451750215766383 0.523539795363464 0.27453014620071 0.232728129915013 -0.0310247371069965 0.514656883287865 0.245422496345717 -0.210225539191385 -0.162712278196917
204 -0.0353499194780577 -0.015893129369443 0.199594581032886 -0.0524080425047595 -0.406618017345108 -0.636340378382015 -0.30514040421425 -0.359093975353596 -0.50625257568284 -0.232192061386738
205 -0.0418174815791006 0.155417287587716 -0.0358004849868092 0.26195646940211 -0.50130847543142 -0.793397462942168 -0.536038481369322 -0.80775847302055 -0.892193429859858 -0.555490158220202
206 0.190063514698859 -0.0247089663855075 -0.127932224176785 -0.411944605185489 -0.744279163191023 -0.931021231615852 -1.01319007000911 -0.772943039300901 -1.03858018407343 -0.399906393977375
207 0.54453115473325 0.463342514738008 0.622127285134416 1.00599619455788 0.302226306550112 -0.111691569124804 0.584301675769039 0.110109255039263 -0.276617391749498 0.198114344257748
208 0.0362386226704361 0.124938715926077 -0.119900613736801 -0.368997972077747 -0.758358852295998 -1.02042798131911 -0.38809406351403 -0.926455564798121 -0.995300952008026 -1.03565260682021
209 0.0593141319846944 -0.0413560394744011 -0.00401300899861682 0.522256601964441 0.194600089529453 0.00310336327070572 0.758238327962655 0.0802857526604767 -0.392784153882035 -0.346017480035263
210 0.0503327796626876 0.188973849310467 0.516271299368478 0.482244452378883 0.262103444043516 0.11418755621142 -0.146747137232497 0.353026083874548 -0.0970227255322963 0.149556450132399
211 0.118881671664397 0.044152701982808 0.473091330519649 0.560059378771114 0.441008625292749 0.597644086627322 0.640616211565586 0.737493334363141 0.577722526453607 0.535667473079942
212 0.181596907906884 0.33112051781471 0.318818335738664 0.232629455839597 -0.0615005979071305 -0.256893495435925 -0.271888406657543 0.170522732455343 -0.0760311593121874 -0.15103408332801
213 0.316856319570049 -0.00729992125325983 0.172437014583305 0.348942559983329 -0.229660881856664 -0.37114358046237 -0.167676274307749 -0.265134411809093 -0.71177645430491 -0.763411842427507
214 -0.000998587727362821 0.101170347595819 0.0432812314766509 0.132868505592466 0.0324627356769803 -0.302817956646136 -0.364807554681173 -0.11193782906276 -0.24477159019293 -0.239763006601227
215 -0.0122318466423504 0.120970253742041 -0.110747911479351 0.0196163875737011 -0.398739096744919 -0.526801097488546 -0.219236873068779 -0.339365984453019 -0.541526065300569 -0.499346633616598
216 0.0309226830772793 -0.0622356375559822 -0.103394239605941 0.0116975585775513 -0.0414175104733657 -0.100890788870781 0.020565805381501 0.00958711532764346 -0.0785358316517413 -0.0103150146597034
217 -0.0455483177080945 0.0372350311061225 0.163579357007464 0.286526744972095 -0.0228887531961905 0.0579537145181871 -0.0845814972058163 0.140941625983259 -0.39412962228431 -0.486659462372594
218 0.249969069769952 0.0286201499260304 0.00882720492081067 0.159727802824386 0.0208821025917465 -0.0712755497805683 0.021080426499072 0.052395534177295 -0.534285133110712 -0.294458310018829
219 0.164451966585956 0.524218728042153 0.604404299332062 0.390020521496775 -0.157323819755735 -0.599746636618849 -0.6571235304318 -1.08834177072101 -0.887178327568781 -0.912607930401634
220 0.350441341284026 0.156462062197098 0.381480775037881 0.556766426684324 -0.124793302020548 -0.482758090490245 0.0844311475612781 -0.0652138182794228 -0.536138471785872 -0.283650761716162
221 0.174898691949167 -0.0504128674605189 -0.126032265694115 -0.201579535022232 -0.424105173399462 -0.0907926900968971 -0.393078040970162 -0.0995844776714547 -0.312022113663217 -0.45953364490553
222 0.214615602576191 0.0675539544837412 0.302115794172248 0.204275029729382 -0.216569459207668 -0.251014079197723 -0.0691686370182393 0.0352133094406829 -0.242089754198485 -0.208133490309832
223 0.488904537784205 0.546148543113315 0.92927018911444 1.36894352846901 0.289702527063935 -0.242020480109398 0.0390183049815953 -0.230748906794578 -0.94481439147403 -0.354456219862258
224 -0.102881667306315 0.0599667985763906 0.302378965923895 0.420702418860468 0.111756529309043 -0.393224020509275 -0.308306655567564 -0.904173715761181 -0.641788426683689 -0.314992947031762
225 -0.0138369883163162 0.154342675503218 0.341192340329369 0.322548782339078 -0.0421397478037392 -0.100167843558086 -0.455407277187892 -0.381503092952475 -0.49500686694026 -0.571288086180009
226 -0.17322037873375 -0.128122078499737 0.0664787921257887 0.0342172051453464 -0.116536400499116 -0.437232291462724 0.171696716034726 -0.221492424575724 -0.446868322697748 -0.653311420127216
227 -0.070546869153799 0.179484609534167 0.13393960726865 0.290241350147899 0.0350240945187697 -0.057461540674589 0.156209306295003 -0.189916468518409 -0.14143926432372 -0.544336402806521
228 0.0152755572636097 0.324024487183405 0.389860608353143 0.391987555054051 -0.0916297438314012 -0.328009700813378 0.065204670659465 -0.0215407450410203 -0.446953106804421 -0.191395160544298
229 0.400387336066933 0.0299982244725533 0.465580549228217 0.140319879431829 -0.21336783187862 -0.052973369450712 -0.054997798673872 0.100390534190342 -0.397610736558485 -0.972293375394478
230 0.412821784416984 0.308701335167117 0.395036110047659 0.594453449245735 -0.107804388592714 0.0218830159548807 -0.423073597039982 -0.682365839251282 -0.492558741677784 -0.612107823606586
231 0.19289670446574 0.266411893759708 0.289090186203075 0.465339799204019 0.000168117112035539 0.0361949179377713 -0.456394544158635 -0.0565300808358608 0.128461055779853 -0.349884562322331
232 0.273701145690825 0.212580318483983 0.363037366892047 0.466896222800725 0.195198781952096 0.270707080749804 0.176705839579863 -0.3142349864096 -0.227978385471875 -0.144230158118546
233 0.0526916598505267 0.0732363568215294 0.0897118732039059 0.278965199757537 -0.462925382827016 -0.997750208723233 -0.732067666911445 -0.799161560271843 -1.59222725994941 -2.23192647299453
234 0.292105935905572 0.0941598331042138 0.363681938978152 0.235995839487409 -0.441912367130923 -0.39467242161997 -0.498295844721138 -0.53165838125535 -0.489436773668391 -0.646010638426116
235 0.326146090437757 0.461288107243245 0.780990950001201 0.626995690325184 0.228914214021383 -0.703149026467805 -0.151222982558172 0.112019902009393 0.487621571554644 -0.315967903125075
236 0.0579468950930524 0.280747265783163 0.347148630179107 0.155110635211042 0.106609896590079 -0.0885254642379968 0.278728766579587 -0.208398789352689 -0.0361219620063529 0.410857259992523
237 0.452812245847974 0.215181239901516 0.335034366606629 0.543083524361131 -0.314466853624105 -0.584822196817341 -0.748955966883493 -0.744717464119357 -1.04871218781079 -0.605943662855877
238 0.0649183331947362 -0.203545930496211 0.272377556183457 0.26309236311516 -0.312111498908869 -0.626815285836441 -0.633749522641354 -1.07722789601321 -0.246333238043746 -0.620355092327309
239 -0.0234730482502188 0.199005897659942 0.42385989703223 0.507110889150863 -0.00789156422446865 -0.38596274897059 -1.03845037142876 -0.797683950825119 -0.223225567269732 -0.421698681294657
240 0.0948079636139051 0.138376035731609 -0.00141169076804166 0.175652361600606 0.048282338415039 -0.482004565145504 -0.186077519257423 -0.619584673048142 -0.774408128399899 -0.273040980336941
241 -0.416747723203026 0.228931589677943 0.309866522169397 0.161304240099106 -0.070207512776431 -0.0506046259735693 -0.330221150703189 -0.171276487394513 -0.673351890831235 -0.932114083849691
242 0.0798334029600402 -0.00129990219854407 0.50964349731581 0.36708368651964 0.0015547571129757 -0.103400338845315 -0.684400874397079 -0.484020967498548 -0.689178274838224 -0.45830617935974
243 -0.0203662774668342 0.132071049350096 0.473266207170064 0.160011900421608 -0.556797183088328 -0.509458204462981 -0.062952638599768 -0.381598739345666 -1.01987369205594 -1.16438126216897
244 -0.0193628001389892 0.120328998131463 0.244589671222617 0.297863981581169 -0.0381857440313609 -0.284611351698862 -0.450885193998913 -0.318399943492168 -0.276042503577466 -0.853867180350319
245 0.192147247555992 -0.208034955695515 -0.0249087018161874 -0.0726850506954895 -0.554648672517218 -0.482485726715144 -0.34754518352056 -0.977097298667156 -0.574371738983421 -1.08786748203483
246 0.254145799840396 0.0404756110722702 0.459764489034609 0.245902593129032 -0.0252516979987312 -0.0101987909443377 -0.410008074911841 -0.503676088853344 -0.256015356675208 0.224108909473195
247 0.184910116336439 -0.0295233912699254 0.118648851256276 0.0405385414194648 -0.30980483098918 -0.15036887675426 0.0169538662824403 -0.2874043530098 -0.684621152371956 -0.238176869545977
248 0.0502026223657944 -0.0055805895823501 0.128371063411709 -0.244164571694946 -0.686664336350318 -0.481207996125281 -1.13416369407359 -0.997891811298226 -0.181035603787036 -0.294862683309213
249 0.0896873726421523 -0.0935375413597403 0.319120967332643 -0.142517569244493 -0.490483050008978 -0.923476240612657 -0.77486045102989 -0.879732661290047 -1.43131972603138 -1.00237013804265
250 0.240493759306499 0.365997771447681 0.214947478491967 -0.274779496001158 -0.525505565685342 -0.821028877595617 -1.23502030118253 -0.880673910258864 -0.749602150260104 -0.323154030900119
251 -0.0703337861486399 0.311402942596191 0.155562337292934 -0.42390314633332 -0.45907732150855 -0.877878834034305 -0.927513012775014 -1.15893652796593 -0.903285860280171 -0.81309045963492
252 -0.147310644429295 -0.11689361525692 0.0909684465737286 0.0537663048679151 -0.103982214741581 -0.315436482723901 -0.0962870117750226 -0.0835612689788373 -0.217521546718333 0.105540910019728
253 -0.120342185913247 -0.332980596910582 0.412876791937284 0.0605658510658062 -0.186972604228277 -0.411069560066038 -0.275164733666872 -1.00597805876761 -0.51637209542835 -0.307804146801077
254 0.242920465683295 0.138986946659124 0.223076501014489 0.338962838979391 -0.399544648649978 -0.551036130312344 -0.872560468923051 -0.502283970160751 -0.452140857570177 -0.640914991551278
255 0.344587581212593 0.426683237030305 0.389615435851463 0.591681398091498 0.0304948660965771 -0.216490768271949 -0.210249530462766 -0.0847320317663807 -0.608107930676852 -0.486990508011958
256 0.243457853860277 0.283824325212585 0.331767418167562 0.0649806153848517 -0.0847039694486279 -0.41380372883515 0.0989037543561066 -0.0727958031322363 -0.374412945351495 -0.102672951832921
257 0.0382847601094127 0.00688197194924028 0.208354074023349 0.523244671791448 0.25929588262198 -0.147958386548194 -0.0488189329915081 0.109479290339446 -0.351364182411781 -0.601224465958835
258 -0.0411703205655295 0.296299255869276 0.189743750584848 0.470989705353836 0.0101760011959407 -0.117233550713248 -0.124063488342324 -0.455267164527063 -0.890146394945565 -0.413530401125901
259 0.187420975201273 0.12317957183776 0.147998028920663 0.374078249016863 0.0661386122469736 -0.296761472437109 -0.522464781308039 -0.303371562677652 -0.569067761495209 -0.718986208372188
260 -0.31291172937117 -0.187554179047258 0.0466690770968673 0.296620212428675 -0.47060690219366 -0.348877222384224 -0.558878476309017 -0.629596987260569 -0.758596656382358 -0.248545847609932
261 0.0927961276642872 0.0175105072834588 0.177335085108094 0.250431005833004 0.000664979150594808 -0.337301603854542 -0.261566890203497 -0.194405241067842 -0.392505513061106 -0.00751238151413068
262 0.281538483026006 0.283360292213351 0.616951940288976 0.303506609310948 -0.153951699360958 -0.570041932376533 -0.333359038023199 -0.23875768293986 -0.237816193267954 -0.00578583200790821
263 0.375896836037316 0.183531657779475 0.11080739862883 0.109651992718472 -0.0619842465682955 0.0526889504017461 -0.0591036831987827 -0.169843347387388 -0.0184765686107772 -0.0960904489072561
264 -0.00929450434123918 0.147419537413108 0.464485215761824 0.168657355772211 -0.347426656525795 -0.382799343677775 -0.346432492735054 -0.58902240935336 -0.121322574435836 0.00712485938753132
265 -0.116851862044479 -0.0622695639052698 0.41339031671209 0.759307501775309 -0.235327723264986 -0.353644308785533 -0.135916904539224 -0.452463623305743 -1.19828704840331 -0.409268250709098
266 0.4264936487291 -0.0587345254457418 0.349215016290248 -0.0498605738853895 -0.00449541225622189 -0.167179489464845 0.147323205814066 -0.386810678631287 -0.0160418210893058 -0.664199187032161
267 -0.0143084625696079 -0.195881142990687 0.233332065523916 0.0684981591206045 -0.256585906119567 -0.129858593838535 0.0883303035750209 -0.406056876110898 -0.811418020000894 -0.944711760559626
268 -0.143133681485952 -0.178415222670033 0.103325970475306 -0.0601974764922256 -0.46569644841871 -0.318935402392397 -0.403684478728513 -0.299568673404474 -0.2548339396953 -0.586116588492454
269 0.414394932229866 0.0837772667840641 0.434425457412124 0.627375889128095 -0.012396879439063 -0.254115559489206 -0.265739294052387 -0.481845202522012 -0.843830123919801 -0.808364120848006
270 -0.155438656759727 -0.0597224089069279 0.284132930665794 -0.39384096520911 -0.509733410624428 -0.481684050430964 -0.927825840650569 -1.0055383608556 -0.824337727115956 -0.215651554568388
271 0.0564802874105459 0.287587307661597 0.313146951555207 0.204264709508385 -0.179069029994235 -0.478139023105307 -0.804953075090475 -0.611835439124274 -0.490550613411014 -0.464856937741592
272 0.296855405559191 0.165177488506352 0.401441776498417 0.351086070164917 0.0181406700431426 -0.661915507845911 -0.160485078443217 -0.31611657671819 -0.427369293255139 -0.527139350288302
273 -0.0218481416487712 0.125254174813391 0.470654664013429 0.18498672102204 -0.250205016387686 -0.789100982517128 -1.18728673041278 -1.0413728901275 -0.733264684835782 -0.402579184203426
274 0.122794419222757 0.0103308943481609 0.148040264185524 0.124047124372268 -0.0181844114034278 -0.552025845203792 -0.222273700290468 -0.276727346898913 -0.745295237616463 -0.646637025067635
275 0.0663614466946748 0.160155545979416 0.130069116468806 0.186762796356611 0.23634772914444 0.318783420017664 0.41641498567819 0.263853317839729 0.295332223665935 0.296259228116002
276 0.521959126457962 0.208765944001564 0.354693453899185 0.295004874267945 0.051166434797113 -0.517161215954954 0.0262690281656392 -0.140841637247009 -0.109391556712611 -0.0799282098599349
277 -0.0222694494990831 -0.0547414797098022 0.24006162228584 0.151951716664566 -0.328579624667301 -0.538556173550898 -0.331731240017747 -0.40738836938673 -0.53388464505541 -0.363817342798642
278 0.0538989640796373 -0.115699070853049 0.322791401327777 0.22457790781495 0.0646672034570637 0.0365660984778785 0.535441323832259 0.0752526554688647 -0.498337755998455 -0.48796670852412
279 -0.0530571701047311 -0.109818530703843 -0.092344325852251 0.0765621673422143 -0.118411036204821 -0.655071814726441 -0.0374716102522718 -0.188479415914214 -0.0944594744681801 0.105265591795708
280 0.134871632577669 0.204022444039724 0.293693468410728 0.293691319957659 -0.051091484575995 -0.202647177055976 -0.428162437360849 -0.504351634437818 -0.649075786173827 -0.761928654615509
281 0.155167370978823 0.0135648209379066 0.261796458198718 0.677346486789471 0.00768027177664504 0.0578366522442654 0.00510238281073047 0.014484373830657 -0.334858945831026 -1.09484829460232
282 0.481800820737795 0.166800951658241 0.437431059849277 0.950807262344305 0.710819565887759 0.367388034807708 1.70509864791345 0.643013986311118 -0.410973726443676 -0.450501176452819
283 0.229415796423123 0.349562747050873 0.351255686390348 0.367655448398748 -0.583928486369725 -0.317009028628797 -0.217716495349285 -0.339730911853571 -0.244318548296254 -0.253372928266136
284 0.0934984751973748 0.11315114847518 0.276576083598601 0.513496437047678 -0.14644647415643 -0.285095967659024 0.23983227969163 -0.0977174515561657 -0.459866103262699 -0.681623023001416
285 0.391936370547317 0.287959944105695 0.237992107591582 0.204861371454219 0.309239942269969 0.0219135238534949 0.235434256921435 -0.0520529707143397 -0.520105610692652 -0.2657992139222
286 0.210200477965638 -0.0251978105405107 0.214392087802741 0.332624397737304 0.153485677513952 -0.0598550805772384 -0.0637711444881846 -0.0192757682614214 -0.308651732809205 -0.743946686375273
287 0.0515907813761249 0.00856735683156672 0.48005730983252 0.269526258843121 -0.144528000649569 -0.349627635748136 0.542149393695857 -0.239364217039194 -0.444942798225278 -0.849780155297421
288 0.068520064843023 0.124122762101343 0.280409145684939 0.15886029133082 -0.000209746318144968 -0.14684419029449 0.291454500279868 -0.0637797589853933 0.270592638687973 0.361020222079241
289 0.132148431776409 0.324311158740937 -0.0736259040966381 0.0643179574354808 -0.173769741707346 -0.36106274304706 -0.650235873154767 -0.49839254409756 -0.111458920987666 -0.28030012630943
290 0.293714384005089 0.300494355580445 0.544428949071681 0.820292338934376 0.362637425871653 0.0136015264320161 0.701922728993968 0.588469889250417 -0.0377748678768112 -0.351970959555725
291 0.153641738826259 0.259255577006939 0.406347983529473 0.132201881870855 -0.177386920078501 -0.166514764855014 0.213939393457172 -0.313319180844367 -0.181202947117196 -0.296416810953199
292 0.290033672886611 0.364482145227217 0.314005227586113 0.838351879245281 0.589718412984518 0.0646006596442548 0.371074455376825 -0.12639593416459 -0.0870986824047694 0.122839604753595
293 -0.21984727888692 0.248825458656205 0.378995030669056 0.35918607978752 -0.146902929793049 -0.0564379849104272 0.18289200449805 -0.390703742621707 -0.453736198732331 -0.344389052661366
294 -0.201698986032378 -0.05127450468066 0.197443111007996 0.128599225843374 0.172467683295261 -0.561940613583438 -0.911499920377269 -0.331664860878759 -0.273460191968939 -0.393750521307057
295 0.23823014715134 0.18426344336618 0.368978474144182 0.237151055960058 -0.228865891801383 -0.243757575450527 -0.267973798095666 -0.518568635970892 -0.152150525679246 -0.532440658521604
296 0.0518412984299998 0.0621519363774674 0.446493908878346 0.16678739244706 -0.107237191547171 -0.244514500475763 -0.0370587685645392 -0.33002177114664 -0.878706020078212 -0.851097012253126
297 0.131841137105538 0.163742020653382 0.457161515694692 0.624920035664768 0.405642001577519 -0.417154164825213 -0.134899763451245 0.00668697444694928 0.578422983857297 0.528301832664478
298 0.389780092221062 0.290899504706803 0.475175061685784 0.142586886259802 -0.18162356745903 -0.0303147783939394 -0.0655413925209631 -0.00780420679187384 -0.23147663037642 -0.234127002362631
299 -0.184238067392364 0.174501782380966 -0.0896008463320759 -0.462975238893016 -1.14722404339143 -0.846861636527762 -0.727179351727864 -1.26972848923263 -0.777361577488474 -0.335701977981065
300 -0.00174525259212821 0.0930431954724174 0.317235803938653 0.285428721194022 -0.0474499237411777 -0.257260746284532 -0.14728337460784 -0.326202620412748 -0.317955023331117 -0.179160817320379
301 0.085580371454598 0.368528117058512 0.269361839821913 0.474517243555931 0.179830183969151 0.136351609625549 -0.273149361329876 -0.166306821082079 -0.118025508134154 -0.041550106439302
302 0.210383701743697 -0.0169059626107023 -0.0802071448381796 -0.0326717206525687 -0.244663036994358 -0.0293955952677276 -0.579622816219881 -0.392486120126048 -0.169044054914438 -0.890968894275569
303 -0.147211813440969 -0.0623004866327389 0.073674383755406 0.502254009008569 -0.363680923084501 -0.256478132178163 -0.73231038675604 -0.365374509777631 -0.629327867912116 -0.966509021044204
304 0.304773979248706 0.477501817086157 0.522825073475854 1.1128538896902 0.35560797388864 -0.141665798069982 0.523941199569799 0.146026437863978 -0.961213811263275 -1.23558212335693
305 0.496910030313307 0.237730785373516 0.249344704300007 0.161531270659895 -0.535576543798861 -0.570838005232199 -0.827813513107275 -0.798482060871052 -0.356168925479138 -0.233409939094004
306 -0.00196984904803993 -0.0903582753707039 0.248963219670556 0.203105210127372 0.0998023640138102 -0.274672199295316 0.141771341070081 0.123085572896789 -0.323904191452614 -0.230361549376796
307 -0.080579162201098 -0.00309274289293044 0.174199734069042 0.304671307067002 -0.313111257082098 -0.056092175490224 -0.18260969814049 -0.0864086267282923 -0.252655421569653 -0.296499203382734
308 0.428662692193086 0.0705865452607041 0.300262104742669 0.314465913393343 -0.0108664104245889 -0.190550988354215 -0.19796266301779 -0.112724816011342 -0.222466309723566 -0.0894346514732705
309 0.028788533497435 -0.187880066526468 -0.293309775381319 -0.317456501762599 -0.528220623817605 -0.785219329134303 -0.192877893543151 -0.535956592504002 -0.0582105910859276 0.055385883768691
310 -0.210803148580732 -0.139703131792219 -0.090150897515257 -0.177812910525326 -0.330595805330029 -0.385169093556564 -0.427054002526793 -0.534761354504138 -0.0588361464986768 0.307346128683119
311 -0.00526708078302222 0.25551132123197 0.352836737192987 0.391817748141874 0.26377588625204 -0.137253027305555 0.394212821249176 -0.328783256655176 -0.231696088020676 -0.613401031809548
312 -0.19397068241304 0.0948867485237971 0.00443104630558904 0.191870288027368 -0.209822049614207 -0.435264133192708 -0.116999270922571 -0.257922732940668 -0.206423660976395 -0.219265960703753
313 0.270040664438632 0.0316972191360201 0.31379618088993 0.374565275077338 -0.303932033567501 -0.179587420152894 -0.176779141471741 -0.266576124645251 -0.485083904890092 -0.553169664451054
314 0.0429297575949305 -0.200333875546726 0.0878483755164015 0.0368750220418012 -0.204642859533837 -0.303602757877127 -1.05038921445741 -0.969614828828208 -0.595830821176893 -0.0439784689824419
315 0.0950006250059459 0.527447507705742 0.320803688670082 0.532795908585735 0.00692456852984423 -0.04336121429863 0.101955251966866 0.460258486037658 -0.680660935637891 -0.0325766674918415
316 0.506024039695874 0.175258048019016 0.086055326414363 0.664991899758412 -0.0174236572370536 -0.0587831127695577 -0.214583485570091 -0.305760145983469 -0.665109985088072 -0.787783737626866
317 0.429769069822835 0.303401907568419 0.293172275582916 0.358078781532924 -0.160464012002808 -0.654662528104946 -0.631963062184328 -0.689218687784474 -0.596398475905497 -0.558395903127694
318 -0.163055305865608 -0.116296977564462 0.261905902231256 0.513021334068501 -0.0723635070240203 -0.196180815669749 -0.212786287197871 -0.0111714525467808 -0.651396970443642 -0.491304137307998
319 -0.046375858025773 -0.101023932920381 0.232681876519278 0.0836477829168611 -0.198379752652348 -0.369175572421307 -0.254515110303159 -0.235205965170668 -0.435345727782327 -0.45810463665549
320 0.231560650003078 0.103401834800448 0.379224429982449 0.38336042232694 -0.173208520641202 -0.790233430969042 -0.277150628359642 -0.510894540032786 -0.656952118152728 -0.61836593062232
321 0.254614862323258 0.0443728635045888 0.388713815459413 0.441679030512128 -0.00895326460265189 -0.288025225151949 0.370566488079882 -0.198121119644725 -0.227317344389004 -0.332373341178444
322 0.147355118408756 0.103674320138469 0.185907837482541 0.72574880035623 0.173201353793918 0.178526012712901 -0.0449782721403035 0.255718254009962 0.141146358923994 0.194440179346243
323 0.202751308195308 -0.0367787017409016 0.219893268867478 0.125502299248634 -0.503884058480238 -1.01479410972321 -0.940291599960294 -0.740709966405766 -1.05002828146682 -0.656937589652487
324 -0.311183948304271 -0.043227348768044 -0.120721562697953 0.0610939549934472 -0.235303607488316 -0.630585863414931 -0.670458335448747 -0.845546624182885 -1.10256000852352 -0.583835909892539
325 0.281668818186446 0.225217409789699 0.299775114417536 0.120492619407485 -0.297205194929268 -0.347706887621861 -0.23726334445579 -0.539416292804478 -0.268740727370112 -0.0126322480677818
326 0.0592670578957124 0.0352654276015632 -0.0420911748024386 -0.228057501102811 -0.52510600191233 -0.722945846586027 -0.468708172588112 -0.947993463944 -1.18730442844227 -1.34398655796396
327 -0.11505237175522 0.0602586369323408 0.200825018127003 -0.0195683386446676 -0.186256350530641 -0.619482607221795 -0.14211614996463 -0.798749556139867 -0.622411593492984 -0.582462419084772
328 0.0642224427144515 -0.300158824767003 0.326887151293931 0.206077397804937 -0.180391968353947 -0.410618504801836 -0.684040791263491 -0.540127889347045 -0.837659252273608 -0.917611367407106
329 0.242698124493583 0.242371588338759 0.374543636636607 0.338833473708097 0.313741609437992 -0.0153736954038873 0.0286478232594271 -0.556294448125269 -0.229369916869489 -0.00441386778328836
330 -0.186034070888792 0.216149771578282 0.381356776276781 0.441198257407857 0.220890853467842 -0.0444297174104435 0.283811139713733 0.132481825234302 -0.255648395909949 -0.0269953326805973
331 0.218952472957658 -0.0465428430245219 0.353321800126659 0.115341837378561 -0.350818446920224 -0.440421830623919 -0.571731254796664 -0.634809223201401 -0.845282517531403 -0.380835450062142
332 0.198459119725915 0.114006996019234 0.203792311790068 -0.0511218933892848 -0.238376406270367 -0.282689979126101 0.271188585561626 -0.44502071738157 -0.749348682741033 -0.69439334790802
333 0.170231993236682 0.153760946595174 0.315675203951613 0.258084016398555 -0.384208558111442 -0.735197561331189 -0.248519511618377 -0.520414471547025 -0.856408834804252 -0.633396400720995
334 0.279146074106882 0.0225292640093989 0.312763258267234 -0.0379919633904971 0.264651461892583 0.000290174944391677 -0.179052750756524 -0.389806225679846 -0.0347287960295447 0.367742956299203
335 0.485719830286155 0.476942960707168 0.629325760298441 0.937913309172591 0.393181784331181 0.193162074930571 0.289150696443061 0.211204057092026 0.140458678173566 0.082563363533809
336 -0.350510628316029 0.236582238806599 0.0963207722931298 0.350779372343038 -0.0222435783000749 0.0765873083475272 0.236858463431704 -0.12993767527966 -0.793765145154528 -0.571388913308357
337 -0.0937290456175188 0.157797647203756 0.21269932102669 0.917042045596843 0.283655994063456 0.332961596094844 -0.277411380656723 -0.0501120649210691 -0.804425089658431 -0.748482688830846
338 -0.0550350449822096 -0.106485628873246 0.0526780172464649 0.0602412528605601 -0.54916571105298 -0.830560415599663 -0.460171040321332 -0.835584664278084 -0.95806010332722 -0.626317049982447
339 0.0466095133596907 -0.0756486724211751 0.189393019376106 0.176174187493543 -0.529108592808768 -0.624642294215608 -0.543809068983578 -0.0417101663249674 -0.298094381913135 -0.600192003018267
340 0.414242013469044 0.336052410934542 0.481196571202706 0.676457768676333 -0.529971787605545 -0.490363796611209 -0.58108196722511 -0.699393047759277 -0.781770103877847 -0.62504428149825
341 0.351355737728737 0.160122745709074 0.4556403247369 0.171867268067934 0.16412361958617 -0.130903414259833 0.172434282974075 -0.211138819530826 -0.609191494109105 -0.506598192349686
342 0.285922691096608 0.177939587507359 0.396867225141105 0.318622486887701 -0.38749682981395 -0.77847697163863 -0.337603111594362 -0.444336444884977 -0.743980845568271 -0.34362158406332
343 0.0989394045569488 0.0475352364504982 0.13347529574731 0.468257126755098 0.352516313053252 0.416845499632735 0.512907065426348 -0.308748410626368 -0.502295469305812 -0.462057718772086
344 0.38655585005421 0.258064078000401 0.394894660645527 0.387193664630159 0.0733855869786656 -0.18946165346798 -0.155133537443256 -0.340466272061558 -0.517146298183689 -0.580205559166575
345 0.139912080186222 0.204533938322447 0.380110804067832 0.219176059851273 -0.169257180386494 -0.316371173867312 -0.132681758729713 -0.35835632465375 -0.676135882653637 -0.849716239154588
346 0.58286932648983 0.398081200139083 0.805208262511923 0.968970056777734 0.525614040956456 0.647840117162977 0.459225118367608 -0.0647029764218685 -0.450458631446317 0.125686679548949
347 0.279968566119185 0.0428986567123205 0.448198293191791 0.335949072996727 1.49394012238918e-05 -0.376493804110713 0.00683659110893731 -0.277041555525634 -0.296250867886742 -0.348845231758315
348 0.0061468261649697 0.0579315873448289 0.183369093072595 0.326137188815014 -0.028389100516396 0.10982261254311 -0.201817603570222 -0.0673420675979538 -0.597904052660681 -0.516415298734802
349 0.772418469065258 0.663624544891637 0.397329323909534 0.774220425887299 0.0441123880076441 0.351410971984261 0.568271529773655 -0.349858577106156 0.209414702539965 -0.37485846138747
350 0.0505314567539494 -0.114929697286011 0.0671625461326423 0.183385134664853 0.1307800121554 -0.14638391808629 0.196811613742386 -0.193730818934854 -0.650950302590906 -0.305228988926838
351 0.193476131749046 0.180419740334789 0.485208687022671 0.52058018883058 0.49189053039102 -0.0503692264378091 -0.0339854769111947 -0.349759816758065 -0.153590700755229 -0.153133421964795
352 0.141959700040419 -0.00413878781615133 0.105026336262176 -0.0496283562907602 -0.174720575054305 -0.592772939625813 -0.0333976532836578 -0.39433739722703 0.0472220981872451 -0.138953650175082
353 -0.299138774227915 0.0343767949728709 -0.097016482265088 0.225250549303503 -0.0395133902693876 -0.326714865386484 0.312136232414 0.0418333336388813 -0.248365357078293 -0.0576627109539725
354 0.138842784071195 0.45566066245196 0.585334399549746 0.694259981774728 -0.157864896422975 -0.00204848173235581 0.352209401974933 -0.124728328059491 -0.385519609674071 -0.59030743308117
355 0.215725819345613 0.0198467331296693 0.0895460034877633 -0.181807491688061 -0.490143966271495 -0.52766607996175 -0.842207943178062 -0.857938205437568 -0.509945271733856 -0.073602664864148
356 0.539374413268823 0.113828442172292 0.278358137404495 0.314784638988103 -0.109722979305792 -0.66753864993624 -0.221167088182869 -0.662930933021783 -0.559615961630847 -0.281374875231362
357 -0.0141627059653502 0.116434446404774 0.266361294958147 0.434190181734996 0.289523258544683 -0.128908925399841 -0.218597591703333 -0.466309434240657 -0.602368792077713 0.207890410976175
358 -0.0680806705533355 0.036644795032989 0.119094629248916 0.186114102138008 -0.173193108419908 -0.122363671451396 0.176599558496723 0.163863903572148 -0.391256779428308 -0.186640796042301
359 0.263083168234122 0.0555574941512279 -0.120429322530067 -0.320464915847462 -0.1315986080442 -0.504456898905932 -0.369903003694215 -0.570198521531933 0.236198974905896 0.382044749976338
360 0.307560070219484 0.255876268192524 0.227960013634032 0.701530026798201 -0.452256932629696 -0.786945881473455 -0.508211431685451 -0.422554191490784 -0.134094999402891 -0.644048382764066
361 0.181096592129712 0.291994553310406 0.32453169223377 0.513068722201893 0.225016218889912 0.22548448865338 -0.334867854522258 0.285537881621245 -0.29191637371326 0.0179978059275064
362 -0.104955284768908 0.00319311406713043 0.242027691790999 0.0692284908837509 -0.372248535133639 -0.555328462278573 -0.465013840079594 -0.616642127422191 -0.110910541076121 -0.227926379218051
363 0.185836970617969 0.261842250910785 0.159725792592994 0.649448217854068 -0.0623558452118874 0.0800926583564833 -0.0423709402261309 -0.311621798390672 -0.344803124088988 0.0945172971065079
364 -0.22165530177991 0.0715728256816283 0.121403752548083 0.0149781522297719 -0.124874387658417 0.0618426209451978 -0.798701054880435 0.0209542727697004 0.0778642385675732 -0.0704688972152365
365 -0.136506755139145 0.498399629914122 0.897028292819463 0.376817481822353 0.44796579096679 0.0662378277437608 -0.0752353778818678 0.129635681641484 0.386290680813771 0.0678658757851054
366 -0.121864871816331 0.687691028916179 0.499599183210543 0.652921075310882 0.167233893571746 -0.549262708356926 0.295719984790136 -0.212543684013841 0.16776554555114 0.599719610939179
367 0.503122425849401 0.191653788238612 0.496703698239659 0.431153242350242 0.34526068037825 0.113806425393186 0.36877362604044 -0.073920514912843 -0.183515338907937 -0.461656655124508
368 -0.208364888201944 0.317424554034391 0.149169750564125 0.384351396247687 -0.178642060963333 -0.263247460044765 -0.201782034617169 -0.256318008957498 -0.177660743964505 -0.0621585488831646
369 0.0636942025483813 -0.12365933567972 0.0196596074223429 -0.0733277500988028 -0.58461955656702 -0.722767465387224 -1.05152183612803 -0.733036926560804 -0.897055881960836 -1.00622719540244
370 0.112182183178266 0.068688955884319 0.0667950812266848 0.388584722521623 0.224990984697902 0.0756931694084774 0.074580825807478 0.518631057065161 -0.521540795147117 -0.609332248811676
371 0.244721169150665 -0.0681609214079267 0.245500325391912 0.14068661079616 -0.22176712071242 -0.556424550996626 -0.449864657561692 -0.161652020094655 -0.535799838947226 -0.620384906201389
372 0.0747820234854224 0.277161776392581 0.376209768593781 0.375049430969975 -0.246654738174097 -0.503032312399348 -0.279741988331436 -0.469957379595349 -0.400777035833983 0.0801309383582654
373 0.324693014057157 0.441286796684491 0.436256751544249 -0.232948006672744 -0.662084033907591 -0.84678946438698 -1.02845226245401 -0.953069621340661 -0.781020973611718 -0.29400273597263
374 0.185840021737564 0.121401845632661 0.24068924571999 0.565937883266758 -0.0466695592682715 0.568999082630209 0.262507513966104 0.259864285207072 -0.136826208323449 -0.364195445205398
375 0.366275793007959 0.268137214506564 0.586340669758259 0.445879889414953 0.306919530403574 -0.40055892167943 -0.679573788641142 -0.482127713419522 0.0627973875778967 0.388120992330664
376 0.144510506968407 0.133218156979326 0.216700695340114 -0.0642219224982151 -0.162688997558937 -0.148411623777423 0.192094879152794 0.0864599456733021 -0.181005611245655 -0.322871986915713
377 0.093645988463898 -0.0205098719729954 0.214406423229004 0.328648457228882 -0.0689517944023151 -0.126546811632754 0.0153898216078262 -0.123686923034733 -0.258224960170184 0.00303503775654181
378 -0.203355309992283 0.200527714346787 0.0848643925145504 -0.234714356504289 -0.233443530330469 -0.167703432945626 0.244885720238684 -0.13374477392845 -0.179323093190665 -0.255343608614932
379 0.183510315184717 0.120283648771841 0.231505844230387 -0.00480865577483379 -0.188924502011794 -0.216513127382098 0.013976977260562 -0.324948687767026 -0.829387981964198 -1.12648840653856
380 0.228877821349695 -0.0381538722800152 0.113213752471058 -0.263008430336579 -0.65287539846247 -1.24007621117222 -0.72717116954914 -1.4523040209555 -0.951436811558319 -0.584982988550237
381 0.794844728898112 0.0533624008611086 0.29814841259353 0.937523434715728 -0.100884169583346 -0.406573650046003 0.0477202244931663 -0.836580868820114 -0.658923261643522 -0.162374131724385
382 0.23811955398993 0.140028967124113 0.237097451107966 0.0360295058224699 -0.0923985347266052 -0.40564348768615 -0.224740338285162 -0.896348814392526 -0.233290980701676 -0.120719132745792
383 0.183563612499253 0.0777392146863031 0.331429175856022 0.124261366925399 0.0564303870790846 -0.182715892855302 -0.260943067373747 -0.400062879232193 -0.696907435439468 -0.432665536589202
384 0.0903300655700337 0.207077475259557 0.392486034394372 0.456089705249185 0.0719578108778154 -0.513799271520906 -0.0989620255452829 -0.507711614525546 -0.635232385028643 -0.149973396819746
385 0.0942487895487819 -0.114927756857663 -0.0801117049146766 -0.0265632888454792 -0.404869679668729 -0.454378386461199 -0.0665695316865228 -0.375558068219847 -0.427190648909179 -0.655708965744289
386 0.100819754752451 0.155777530572654 0.292803017768985 0.388868443038266 -0.0348483293082548 -0.0468431797631489 -0.0608036288726156 0.00765336248810156 -0.598950863818469 -0.475337251080759
387 -0.113642882375056 0.087517104608781 0.368581428019269 0.417586486174989 -0.118635718571027 -0.438221096288198 -0.160068386924831 -0.389114651565654 0.107248529493762 -0.381375320503188
388 -0.166012219259774 0.0114910271291468 0.180966162071113 0.291617873338153 0.362125637240184 -0.0314819306717464 -0.0427837384586111 -0.121052658399587 -0.275646119902282 -0.100014430174847
389 0.143600479090867 -0.00133392730733654 0.330084164509637 0.209031409278321 -0.199799114422194 -0.351973564432163 -0.280137209862878 -0.245405009463092 -0.394922915474593 -0.257252299745942
390 -0.00973979763180988 -0.01387838141374 0.188974581597326 0.158541795073352 -0.161027279575583 -0.546824606136728 -0.346359716504052 -0.403988865232604 -0.131487317343117 -0.289754390815909
391 0.310059953608925 0.359513622801515 0.21983489456786 -0.03678092101923 -0.0811627159145809 -0.410765410117712 0.541196446262286 0.178108957259741 0.16999279951474 -0.307858562071513
392 0.136662305863445 0.101630362843901 0.391858092665953 0.00163664025741719 -0.287952432502255 -0.601955748749023 0.0201191425624772 -0.558632205583608 0.00405176747936494 -0.246603718848014
393 0.0049313893497735 0.361820755268354 0.219147408579039 0.479871049984595 -0.285669496175757 -0.764423556969383 -0.316329747942503 -0.393309349437682 -0.602553529868191 -0.739402370428095
394 0.566616742326403 0.111042710161858 0.169224931032343 0.143714502295744 -0.370064136675165 -0.480639365736528 -0.19224907055652 -0.0877040486219054 -0.307734014253289 -0.161356543786013
395 -0.0239744258536245 0.00825932805929559 0.244322964890441 0.413347864009385 0.113372697925652 -0.200260837983442 -0.50811381925231 -0.75660680408949 -0.21839904122845 -0.229802736576738
396 -0.137882830779429 -0.114241760408555 -0.131178898286963 -0.122367363193984 -0.44971358458747 -0.176702426033472 -0.0765096631455893 -0.00967056136853262 -0.546882140596148 -0.83778513493243
397 0.352191149099679 -0.018837737406699 0.312833030612299 0.216631897452245 -0.110537465681737 -0.433909821334305 0.330392367569173 -0.167959660686366 -0.477009502901791 -0.244882906991998
398 -0.186057999861565 0.450252984003982 0.400377525099915 0.248516642457843 0.277972047716734 -0.252023078382491 0.559966603953546 0.374929483112563 0.121776607341047 0.263337874143459
399 0.176833179637907 -0.0215791342467256 0.158518224084237 0.560323419434284 0.0745768848325443 -0.32535302643745 -0.049750039909162 -0.334708729299292 -0.741269321971355 -0.701124584134009
400 0.0213211426243694 -0.0245096409067573 0.242750313517695 0.484103812981262 0.128459595828596 -0.443625357918539 -0.215575734706181 -0.286145473916153 -0.286735789069478 -0.634783203918178
401 0.0338027156562043 0.0165010233777404 0.0875929643481372 0.0485143054187551 -0.357786993626669 -0.782156159043751 0.0256101723763839 -0.453324352315639 -0.187001209488766 -0.472504927635084
402 -0.124907002362161 0.302318727062668 0.0789311867232567 0.229989564165255 -0.162304097705216 -0.170405343011032 -0.391966089369643 -0.511836641804862 -1.05455996892983 -0.369588485181853
403 0.204363321188033 -0.149293087850874 0.0183708459562985 -0.0738032066004117 -0.478509645159836 -0.712072088324064 -0.717312095945215 -0.482100766090957 -0.347778078088173 -0.0348119659445188
404 -0.292677406040943 0.0504980572676595 0.121026339869009 0.185205538577437 -0.116712227767104 -0.316730394308743 -0.470942852726275 0.112776659723706 -0.302716071414154 -0.513285609744427
405 0.307162767880693 0.0127059448721273 0.53707783796449 0.545585413580244 -0.211083409752147 -0.670805817163975 -0.429942152989449 -0.843275827471294 -0.525183365135793 0.138477166657164
406 0.0802399693630293 0.117398978585766 0.236797999822239 0.311968654785137 -0.0485326355937007 0.0384684022695395 0.281516260235683 -0.335267705495448 -0.31713529227716 -0.102738635217447
407 -0.0591080105148823 0.0041708983448384 0.128049728975083 -0.0544543982220486 -0.338019918597556 -0.397755493021625 -0.283848160723728 -0.00369040681504803 -0.276368389046684 -0.475021058389181
408 0.0772892074772716 0.120371882151068 0.52034727634426 0.475204467608901 0.287484967063088 -0.162962960151429 0.204413324415188 -0.435916748367192 -0.802057473093095 -0.371737974725032
409 0.163005908638457 -0.0373875667953522 0.146706879830344 0.226478048231087 0.216174068491762 -0.0785703528201996 -0.134054209961944 -0.309736962198927 -0.491644300173512 -0.805382440309012
410 0.172832221885237 -0.0483842754238481 0.0978802489191442 0.414620878252977 0.15616269210705 -0.198644853694976 0.193285135720523 0.186516047427702 0.101262537813522 0.275597338631706
411 -0.280505549174613 -0.09802325825266 0.266599426198799 -0.0249842706533544 -0.157842543692543 -0.210346397950881 -0.129652624497814 0.191698063826436 -0.386111849226687 -0.220978128959967
412 0.299745649759189 0.106505345379833 0.217049640985074 0.179314613644345 -0.228507291188443 -0.175261776456117 -0.0946123420232806 -0.161988155345499 -0.180064896208229 -0.445671161751639
413 -0.113165592839808 0.264957911572614 0.641386711884081 0.630905065046296 0.342044200232105 -0.117078689117848 -0.214067580545847 0.0500868096094162 0.109705858461937 -0.494858154463459
414 0.116002533029587 0.179613359720436 0.63174380282565 0.44895870150288 0.187164096318231 -0.134765482504418 0.117524787806603 0.00595681154655738 -0.00531361009895569 0.244885596253443
415 -0.348996967425185 0.314769861432059 0.179088951967978 0.140038229945948 -0.24921899832843 -0.340769215099016 -0.523147237773039 -0.456851501474847 -0.691106338338178 -0.71881868893855
416 -0.18419497221181 -0.079202201581933 0.0469868471235596 -0.360911561995173 -0.540119858298685 -0.671267791498225 -0.664868951484562 -0.668366436735037 -0.366042675290747 -0.362532875849057
417 0.313020927444979 -0.0796996793385569 0.30615775689633 0.539035606382569 0.189943432833647 0.00916674222750018 -0.236079107631143 -0.731449043135766 -0.32963037892191 -0.35092549937401
418 0.388299283718819 0.374647518944671 0.0817358038287675 0.27000251348864 -0.00523886209949017 -0.0597998198269293 0.282395737325559 0.196436705232542 -0.370819161489009 0.0176449033826446
419 0.170835322673054 0.217334669798267 0.192514269106095 0.122248672209508 -0.227796395360323 -0.349321651195803 -0.0356073273809254 0.00999573564427877 -0.155518256446572 -0.448700234137564
420 0.0512838947234295 0.0152522010557639 0.282710863166791 -0.191887886682439 -0.546549769286212 -0.456904135192453 -0.586351240049836 -0.494315211659978 -0.380716762348738 -0.501841923888454
421 -0.14919055494034 0.0899604137077136 0.0240889692480269 0.053557308210382 -0.0191482439064328 -0.004131818525119 -0.409186422383619 -0.155604403016356 -0.322795784663059 -0.56254903513703
422 0.0210690091992248 0.326384277683585 0.506598093811767 0.145954436276016 0.0230890850485153 -0.301777808256016 -0.416242509783132 -0.93039702996551 -0.663043164863034 -0.597047049925113
423 0.213190135239481 -0.158112781291484 0.0255385308939237 0.0373441101390326 -0.00462800983516204 -0.154955032978618 -0.603121881830555 -1.02187575735342 -0.770337100757179 -0.819187683786147
424 0.225264636508318 -0.250326636072335 0.0850928446593144 -0.356876462321797 -0.511432636596152 -0.926970611567204 -0.346373016079598 -1.03177380974786 -0.421799216741056 -0.514415559590843
425 -0.00704432453003033 -0.0708071136956094 0.135069233607365 0.158718380189402 0.0107516759338784 -0.399352209238912 -0.709634955477606 -0.593327324985239 -0.514660809747712 -0.552085981501445
426 0.19332071971531 0.220741464700967 0.192148692516036 0.503275737029402 0.0962790796274806 0.160348797441878 0.231907157152646 -0.520207725178529 -0.251299067745508 -0.160477274532055
427 0.250333165925472 0.0931144070212255 0.524773984526686 0.382957988815494 0.409766806453016 -0.0861140011952689 -0.037803323656866 0.0399458508328457 -0.0743619086843503 -0.0296320974158297
428 0.0827707719679386 -0.152623104456696 0.206610680506895 0.0772498452000636 -0.502377788062772 -0.897513655857426 -0.180273753399516 -0.511354752447294 -0.679974671526112 -0.747460395191365
429 -0.158905089680654 -0.206668657051695 -0.264152454499854 -0.350586782538218 -0.564262126996787 -0.489615273157874 -0.602150315402317 -0.8412836694738 -1.02279600685243 -0.563180422208474
430 0.0602946266204022 0.184097273647392 0.437031405990876 0.410057741649436 0.363113993958994 -0.0590036006519564 0.333206738167023 -0.161234195046841 -0.0742841318322725 0.239015061254332
431 0.0221412563468248 -0.0798479834168548 -0.0638345452228901 0.294986224222568 -0.636527548650221 -0.891066969352089 -0.888271620361038 -0.61409526599913 -0.569066132138271 -0.89796543700408
432 0.205193409169451 0.3565290724021 0.510601107045888 0.166896699821464 0.0921453120798587 -0.359318961985305 -0.206635560653131 -0.257079323989332 -0.515637709282335 0.1103683467024
433 -0.309242646586218 -0.253886132895095 -0.177559003164586 -0.00103554801619691 -0.158346880452743 -0.326937240272056 0.0386975488706332 0.105860430445986 0.231595878067362 0.117410601265719
434 0.16501476290985 -0.0812654675635876 0.233944805208842 -0.0239972242355948 0.0323022372988268 -0.176059180380097 -0.0390461533210418 0.0787597351136136 -0.256582898407021 -0.539729324096547
435 -0.128782539863256 0.14024003508323 0.204659210138187 0.13342337539169 0.233620215682763 -0.0920239608418423 0.0995076377616096 -0.374609766620505 -0.371849075365586 -0.294501562132332
436 -0.00505040029844096 -0.0427792622551797 0.168790653138502 0.463401215375897 -0.18545081807425 -0.00606558819943542 0.0768717667138753 -0.162989933105516 -0.136248013571385 0.144612886839723
437 0.303215356953558 0.196625669626269 0.483157234643006 0.810958124805162 0.464848578092557 -0.0452181357815674 0.647169005287252 0.278620699655663 -0.116822998772312 0.100010568952439
438 -0.103605878025885 0.219451735167234 0.298900052402261 0.0242419093734891 -0.444509808265858 -0.439103759385887 -0.853066293600829 -0.204346517672964 -0.237236009730495 -0.162135304038677
439 -0.0975548141322867 0.227403250429581 0.199911851462736 0.905336971410469 -0.0304448369524923 -0.111360206787595 0.00940599900311775 -0.292917784731523 0.146526739314367 -0.224072511878995
440 0.16913212767823 0.136091374166407 0.424557996408859 0.153476644386601 -0.0507301548054696 -0.260012178069457 0.218281602781067 0.178690478258923 -0.0768902884718133 -0.240061366868707
441 0.10287465210538 0.198475089021953 0.259561204581849 0.433147882727215 -0.00185245888015606 0.189428012417027 0.117595896803066 0.111523850822285 0.18480102942432 -0.21065123640156
442 -0.193519533565481 0.00379505615976996 0.173878404971697 0.0481411710911635 0.00691545256946875 -0.217333524847376 -0.201366627665301 -0.344477973554266 -0.396653383489383 -0.44423688157254
443 0.111557751243618 0.00832357157666531 0.258252931452313 0.326672702448341 0.267290176116024 -0.206002547110988 -0.14854226512512 0.0868199787506723 0.453769006134031 -0.063478930454189
444 0.498001011899838 0.476071807666423 0.516868610213916 0.348672098956936 -0.0284140953466702 -0.498681797509316 0.0414517079261675 -0.268459621664867 -0.277651998085348 -0.25755517289307
445 0.0784073934290457 -6.30625530275376e-05 0.165199227983499 0.186819586111479 -0.132179059080622 -0.139240403428324 0.12366339939609 -0.298638340518521 -0.595067391955642 -0.616701682935148
446 0.0575524832207153 0.213882526661087 0.16767483396916 0.294438588136414 0.0428233183492363 0.0278973424976192 -0.160916011606662 0.190286143036109 0.165801937347403 0.181548849468357
447 0.143926145964737 0.333652360915817 0.426319598418944 0.348371725707111 0.105531646025983 0.0300876570884945 0.0485647056845217 0.0888849420360723 -0.275405780909687 -0.3278389205192
448 0.131605250139855 -0.0117172484426064 0.319993547017942 0.124643583706602 -0.263418810694438 -0.00413495292193729 -0.31805591630234 -0.10664054498433 -0.328143463229698 -0.230836334467727
449 0.0705116752703804 -0.0226824461966876 0.146701173905895 0.6758457798896 0.544066236070548 -0.244220863372598 -0.0566328027828601 -0.203561684372432 -0.318462988407283 -0.177567924413881
450 -0.0454972778008507 0.00409647750736096 0.183007021087057 0.212086828428809 -0.436495160001575 -0.175539844734078 -0.293756951937765 -0.57948144933191 -0.941480441696117 -0.762894601212729
451 0.090089367476134 -0.159702611833781 0.336103276728071 -0.0158351991668868 -0.582020162690293 -0.9827260376547 -0.763771690645707 -0.87153416464828 -1.72070443540231 -0.555560799772709
452 0.195650233586017 0.377989628278266 0.68874260102839 0.639060274945824 0.266052459129582 -0.382580847699656 0.0592047711074684 -0.28672673718099 -0.549522817803388 -0.276033151471897
453 -0.276188044837152 -0.00645306741783784 -0.0796709080198775 0.0854788620654959 -0.438408284285606 -0.916731321963216 -0.821504537040615 -1.07952700435633 -1.30481904352345 -0.56458142149374
454 -0.0323633748950938 0.0236862752280386 0.523832936612381 0.273944303163395 0.049735305329771 -0.332174787677297 -0.00111397493105687 -0.620927781212113 -0.671241096123045 -0.071581159532952
455 -0.0342560989389208 -0.0420594694755877 0.35670986197536 0.321217575078379 0.125075516533847 -0.100131633761108 0.103766424378673 -0.449060564869199 -0.39367310475305 -0.471112447198158
456 0.400462955941989 0.576708690255867 0.567848986320318 0.728582424944492 0.103818510928715 -0.107825615048695 0.174478455533663 -0.459102818481278 -0.305560485883868 -0.101841503417148
457 -0.104632916765442 -0.136558237271018 0.049061133129723 -0.0593285727405667 -0.304741830504278 -0.741691293132465 -0.289005316397597 -0.771700739130549 -0.347292640101755 -0.18776536375588
458 0.351597381126284 -0.00830676197207984 0.168217982525788 0.251460906195879 -0.381231422465509 -0.540786008661386 -0.1941215132885 -0.709659250987679 -0.782347143301403 -0.919444485201706
459 -0.140493017323096 -0.0479575641083924 -0.0876640159985514 -0.397414771494607 -0.568346621413515 -1.15035463920491 -0.507887481447624 -0.900147324811432 -0.500986830708303 -0.187047009074816
460 0.0406855176646727 0.115053942025422 0.48723367483954 0.693773379880123 0.427669009249698 0.335152043666817 0.340358856629828 0.315335074430574 0.0255314716868059 -0.182547788308988
461 0.175287185470686 0.117778868137489 0.532853093027012 0.267840368461669 -0.104523614937479 -0.174625526125224 -0.429435356595202 0.02743178028361 0.0404379333797874 0.766611522946909
462 0.335869517313763 0.126773863280054 0.290717063754824 0.418654705482808 0.116935998833068 -0.231648111855425 0.230186443544795 0.0821115022567075 0.507440229309414 0.482234078054333
463 0.109977548480542 -0.00938168662465886 -0.0131682935224778 0.227581789413684 -0.0892536476706345 -0.624368628501644 -0.0496025660932186 0.0138108255301253 -0.918344315544744 -0.855296151687909
464 -0.108186062343383 -0.0996846316187566 0.280543442163189 -0.205971301169889 -0.443749808493029 -0.657330972439944 -0.762621645074015 -0.720003696263556 -0.9194062557379 -0.748181353785674
465 0.777760380067808 0.286682297790795 0.334166828279454 0.185295541187257 -0.323927979893394 -0.629894387383918 -0.106499965990553 -0.484162912662934 -0.73792821243244 -0.777925688720491
466 0.377839158478572 0.125848941853549 0.576877779528449 0.555911025301855 0.06121419077667 -0.143778541739123 -0.309657135723181 -0.00482186859804 0.0225541601572667 -0.169953826964443
467 -0.262953029791679 -0.273405701081807 -0.132008705622462 0.182879707762102 -0.26824662347817 -0.415764842965937 -0.583516604361545 -0.718571291761278 -1.01486974542611 -0.440477222444972
468 -0.0145913165339035 0.0186043894146202 0.103675000482278 0.262674560353195 -0.351593921541553 -0.619418496903794 -0.288836126835396 -0.442335196449534 -0.286508570828185 -0.591110291282906
469 0.19764124403497 0.287426414902684 0.405723166735507 -0.00765376085098112 -0.104565087985475 -0.620800454759938 0.0563424040732174 -0.39975232612925 -0.518299344743765 -0.809971788229492
470 -0.212043114980204 0.0979048338089683 0.0946275745616698 0.0622514769851468 -0.0570805475242503 -0.46284245250969 -0.0795431149368615 -0.362162582774965 -0.762252432990369 -0.602900524588218
471 0.198924744697718 0.108996162100449 0.199900510152631 0.255848027377033 0.0545592147452648 -0.0833003956701396 0.303296607152443 0.0849383967005416 -0.0300372014572081 -0.132300725578756
472 0.263590149368829 -0.0651971024087323 0.212590084954587 0.289244968307025 0.230527221075733 0.0496796049084808 -0.0159116322451298 0.115703797356756 -0.441839897939311 -0.13238385364539
473 0.177103838216774 0.574037828411544 0.712193371734658 0.986496298823217 0.348912783483452 0.255630691867487 0.568490209414168 -0.0974363193332061 -0.280046492343874 -0.297740769549658
474 -0.131789766588719 0.011008620920149 0.26314886480306 0.473010792257528 -0.0891466602352727 -0.332607519359111 0.0323468186319539 -0.325414794857229 -0.648868578064057 -0.381118439953147
475 -0.0463449721611339 0.0131088741645769 0.147673761410707 -0.265429013574714 -0.663253918406541 -0.647884654828153 -1.17670222553899 -1.11494997853578 -0.575109188636641 -0.082433191377223
476 0.247081653143001 0.1026426950765 0.15462693150291 0.579221872147674 -0.268453914592167 -0.362546644469379 -0.0201240246833543 -0.490174789737958 -0.510794315770791 -0.814559043544341
477 -0.27305343235279 0.0875127131772137 0.137639865258327 -0.153677072647993 -0.2776549320677 -0.17356650445918 -0.147923357239874 -0.175137737341232 -0.665803111110543 -0.284571140661304
478 -0.0325467427049423 0.0607980460968126 0.156663934819396 0.44807163015134 0.112963010961414 0.126942474872693 -0.229158740401456 0.0416692631426765 -0.357932394772611 -0.311285093092629
479 0.0713928795214182 0.0519891668590978 0.116338491266268 0.0727089776147794 -0.199942346211294 -0.460208482720487 -0.0937351463506462 -0.445637053096107 -0.0793539530359188 -0.324802659220276
480 0.528503299048186 0.107475430418694 0.194179870505747 0.0365628614356774 0.120577200574754 0.018115074860489 0.276712582657743 0.289713012894479 0.108917456742104 -0.119994644358098
481 0.179175501970297 0.0463793066741854 0.159072562307502 0.152736286501207 0.0720989603965356 -0.255601271935577 0.0117898755963185 -0.443706617571051 -0.503520407679303 -0.188153112259446
482 -0.091832155416486 0.0833708151790955 -0.0300600975103794 -0.244850483264709 -0.448503991345404 -0.344649386938189 -0.906783048462581 -0.573705024238728 -0.065148802555188 0.0185797335024261
483 0.175100390038087 0.0383389885914093 0.180573108711219 -0.40707920961402 -0.541956570635684 -1.06774264001345 -0.604465690201963 -0.803320013457807 -0.91795466148792 -0.521260246506056
484 0.00581884672740596 -0.199184895263861 0.0950318323284689 0.237249532833976 0.0760378537981587 -0.129270904604375 0.138391515177954 0.312002612251298 0.00855739989663711 -0.542577313375121
485 -0.138149009486379 0.130945421608809 0.34278084692348 -0.0191386846542174 -0.436324469268049 -0.0876022161357642 -0.42465987282949 -0.595266090483022 -1.23034297735262 -1.06880455004886
486 -0.0109125863565966 0.479283767290346 0.21879459682451 0.187147698196033 -0.444453880567173 -0.433177065361448 -0.787711532253873 -0.0161537869265914 -0.147163284857179 -0.53092883874613
487 0.206014709632754 0.122207898139347 0.0837994567944061 0.379742340817568 0.110115896002785 0.0583881950617394 0.317794998314667 0.30930702024002 0.154060840925712 -0.227446535476018
488 0.140785791895133 0.0982860239855516 0.42043320588941 0.597226925974572 0.293309418867474 -0.0530568576368395 -0.0156406889620434 -0.0765623108210599 0.0632304459017119 0.257335268997887
489 0.0891132205078786 0.287223333176964 0.368389643424839 0.773536503980319 0.0666142474968907 0.0215416299967762 -0.00756647271076679 -0.603013760444252 -0.173339833654754 -0.346895798641988
490 0.0359757329361584 0.287345303857801 0.170294148922192 -0.16800341597878 -0.663469068541007 -0.407265385447944 -0.704939197380018 -0.313314951819772 -0.313726834168767 0.215427228642791
491 0.116598012362984 0.198398506067157 0.269761525029968 0.473250452458574 -0.101481944403672 -0.819436401106271 -0.0482110549874036 -0.865307491380116 -1.14120168952969 -1.20415736429723
492 0.352415419058892 0.578097272775471 0.413784341525667 0.364233252671581 -0.380674852706116 -0.290458219505041 0.0621532880855395 -0.440232330025527 -0.879609356761284 -0.523281474419248
493 0.415858902219884 0.543910482473601 0.458526247641383 0.254033521758267 0.280795270236072 0.327970781393145 0.826542096875543 0.552953162054095 0.0903303154698673 0.178564193068185
494 0.441316348015834 -0.0614750938176292 0.279370649190161 0.00362401884883712 -0.384469641435959 -0.598688087153245 0.217925400469714 -0.877726642151463 -0.502621402439508 -0.0357143859135944
495 0.0249335329895763 0.136451785326471 0.00587228408293646 -0.0331954006339891 -0.117190603625621 -0.512799429452894 -0.738333166039282 -1.0330652443169 -0.997347372758268 -0.754851023245227
496 0.249815791884495 0.104126823368312 0.420610977047362 0.404515789138164 0.469992172679772 0.428888124490964 0.742771403887904 0.186678076075916 -0.016318033040851 -0.184332710880737
497 0.508361017792067 0.171033726877992 0.416317314097768 0.159446224280992 -0.0943347164617734 -0.612959708859595 -0.127644109040109 -0.381632368590503 -0.082393767886029 -0.0416793175210295
498 -0.0708914593122421 0.219108310216815 0.295404007604998 -0.17279360890402 -0.218060598988137 -0.570265104481464 -0.693614883305311 -0.510850330340562 -1.05067945349427 -1.09335211140351
499 0.105923880575972 0.0249518859302473 0.144953720522854 0.371984869443925 0.151873849941687 -0.163481041008681 -0.0838409868079017 -0.0890085363588532 0.0116667045039643 -0.39962224091819
500 0.0803889913503353 -0.0639846586366114 0.35664374278505 0.313440599423226 0.441685479995456 0.447233409042363 0.693304528880822 0.333014354322486 -0.252387641220565 -0.394484186247482
501 0.0247476243220766 -0.142417587295011 -0.0564733868046349 0.396928780979967 -0.600848405412699 -0.345923189332464 -0.0839338628897864 -0.213439805181192 -1.11338767062501 -0.76061540775241
502 0.207195160890508 0.232344707577392 0.675109098180295 0.474942526835414 0.215280427520862 -0.0527780835965446 0.447151530047757 -0.0389388450600767 -0.0488941456629041 0.0704893643246681
503 -0.159784162367194 -0.0143618917791303 0.125868483896692 0.143394214399718 -0.364896008677226 -0.740818321686546 -0.257577679001535 -0.798540015663464 0.0325363655449225 -0.20795213244443
504 -0.0564246528580135 0.145636317626617 0.0810255937001533 -0.106024904639857 -0.556065685139159 -0.865499888489704 -0.52747702018687 -0.808515359122122 -0.531748917909097 -0.276841906409117
505 0.0475666086339805 -0.0533384449854336 0.225080673042188 0.148296663608225 -0.183233344956076 -0.226061769448295 -0.183086245992646 0.084706579393393 -0.0356273892550605 -0.235925355130665
506 0.171446480525545 0.170396833522005 0.247751966868884 -0.118824094791604 -0.499807932378673 -0.58056800201156 -0.590144776091457 -0.733059459480099 -0.802043639835652 -0.889104061500525
507 0.268233855942429 0.338086580574359 0.511303470290973 0.271613224578655 0.13003921313037 0.0392969432136819 0.558579760874673 0.373284897628842 -0.237172302670102 -0.14598615429689
508 -0.0773426632476784 -0.144349574089196 0.155739329367034 0.320609944542478 -0.529717435329183 -0.134625789280975 -0.125182429742667 -0.664724824300983 -0.206681162634227 -0.455728670180444
509 -0.0287152404005954 0.00408843620277107 0.0851585263872971 -0.343569644392423 -0.291353295679327 -0.975361727106258 -0.681363728642607 -0.714871191803892 -0.860241135845435 -0.573426446939525
510 0.023753240661898 -0.040315111652493 -0.223458768597804 0.0322589655324807 -0.284933083351032 -0.199628187235349 -0.246061588312753 -0.16697242691403 -0.360205818592985 -0.23646516017728
511 -0.0835447961559489 -0.0285176368822459 -0.0553659319011522 -0.152673201475851 -0.204560816076192 -0.365457523158393 0.294319091784563 -0.496644417718123 -0.411549534779192 -0.238752817974643
512 0.234772004549958 0.21299346820127 0.254252498103907 0.323949182524818 0.0789802317866641 0.0194490704280642 0.0955355448355141 -0.281612169709784 -0.401327239928435 -0.357323141733251
513 -0.281769998116676 -0.197059103857269 -0.375526924433963 -0.294734096530782 -0.389753741239011 -0.469706866679181 -0.478613064355786 -0.61168945531682 -0.92902204751509 -0.785939141101008
514 0.116193809527648 0.052687281502793 0.0986066937459635 -0.245646401421311 -0.131438406449802 -0.344406642730253 0.386939379132309 -0.512601617560375 -0.416861158866055 -0.0293566894907641
515 -0.160249312911478 -0.256030746525237 -0.144798722467894 -0.0198754962473887 -0.384540691987499 -0.679571359449958 -0.386916763012971 -0.484992688747442 -0.334721004799187 0.0877884709168542
516 0.0984054599185878 0.183258649091922 0.211400109288326 0.460028470400868 -0.197200992491855 -0.252626848181592 -0.115829065349501 -0.456055837258527 -0.349449046459024 -0.45764306250499
517 -0.0234947439682689 0.157735249041634 0.125878627705584 0.0529576587050187 -0.164573664625652 -0.150294305909266 0.110672066399156 -0.173094019313037 -0.117367424984574 -0.177503588456522
518 -0.0704020698135594 -0.28174834795669 -0.178275121802649 -0.222316263392672 -0.315494988294331 -0.345796166279493 -0.665838410138843 -0.429006727642504 -0.499151547983162 -0.674444084526769
519 0.570850677079272 0.20597096570211 0.364655443308864 0.657221733450988 0.074103103361606 0.222025067660496 -0.255838689949116 -0.0865010069691591 -0.180902216860551 -0.41441869736923
520 -0.407862493595174 0.0948984703033933 0.19834510437585 0.306496705325099 -0.0690246974632455 -0.283345645277342 0.172806769709872 -0.435852349250849 -0.444215762027943 -0.328331963556451
521 0.155754244315909 0.527633866460369 0.807440468047718 1.03879703445195 0.613858726305848 -0.227829975645054 0.153990180095525 0.0322990707291677 -0.0835200337825645 -0.0923516733525531
522 0.186491982894818 0.163213272906226 0.469474843389753 0.667048675349743 0.340007409995269 0.123605365986143 -0.136909275332401 -0.33452548270057 -0.82048945730704 -0.223373174821048
523 0.317902581458793 0.42675282723657 0.393237405993862 0.252256656808929 0.0361430662737544 -0.0885496639116884 -0.0453138077692673 -0.465760766843066 -0.165583147874546 0.00884180298446123
524 0.143024621333189 0.305980206168776 0.469132134016669 0.480503294136253 0.0475974017564029 -0.426369351966286 0.270243802595307 -0.189409679407362 -0.29234521703961 -0.377017984612519
525 0.165597922953918 0.0473302256377115 -0.0151452225126578 0.132888216186403 -0.38327051347908 -0.29593909663394 -0.915967956517409 -0.482476000757501 -0.260700450196092 -0.414164393259409
526 0.317067460764464 0.373828515335587 0.460917998782843 0.238436906117513 -0.0919434234459756 0.135485263487707 -0.588183932203309 -0.59858486397075 -0.313668748431422 -0.57604384681271
527 0.2194315805825 0.293675195115435 0.425307139187776 0.340022835076432 0.138417048800575 -0.148206929618397 0.0406252148131424 -0.0927755798314803 0.721021580497442 0.39943728970464
528 0.0608467367278597 0.17062705130922 0.114315341968792 0.471945364209566 -0.161054044918816 -0.358652126057527 -0.0227020680960628 0.276039732596172 -0.920513459892206 -0.748264040141305
529 0.114037431056197 0.0689124084846084 0.284519574491475 0.564935103880654 -0.184850352203303 -0.890416305754448 -0.652198338343055 -0.917384155339562 -0.288903243465024 -0.19556190772414
530 0.000386959665982151 -0.0168931155273516 0.039562264832557 -0.260210726802555 -0.768802963407205 -1.13081622305218 -1.26854812788813 -1.69398562598941 -1.22954894092211 -0.766222162618759
531 -0.0877233998749478 0.288788831732401 0.433810843653069 -0.0646315173450926 -0.0286454964632069 -0.258894451629798 0.127633268656425 0.00235595605130654 0.144558487075749 -0.138143309497129
532 -0.432417830861565 -0.34595780758939 0.148138977287242 0.212840684557961 -0.247226022425047 -0.889536958579342 -0.574769512667445 -0.564731863587599 -0.353482769621061 -0.573925886976089
533 -0.0193311456818745 0.159813909021016 0.275975379995966 0.162719784623719 -0.307321550326991 -0.363699561546592 -0.0892939112672214 -0.482980090166724 -0.532418221246179 -0.0694289641990505
534 0.0264424615670075 0.259936113291658 0.242881158168355 0.467333268558278 -0.24795030642051 -0.540724727059709 -0.37498547074499 -0.818996277396634 -1.23446432886044 -1.06776294421979
535 0.314695062495369 0.0431631438607894 0.370768002260583 0.338157235255009 0.122944565433613 -0.150163419003304 0.184172531019368 0.224567843429106 -0.269074673975809 -0.185247017199255
536 0.391151786235128 0.356325958553989 0.0598543475028794 0.347822460838025 0.273948055256542 -0.134920995289852 0.579867561464436 0.299664468213755 0.193357003127945 -0.219617691629833
537 -0.322407269985158 -0.0994968594408454 0.0537086897966481 0.0178271383634891 -0.555663120565753 -0.763314222968551 -0.109372915346303 -0.335367748148428 -0.0504116355524887 -0.145642271611802
538 -0.0310122878874487 -0.00736862367299039 0.175186937359553 -0.0195925622557224 -0.396799676602041 -0.283199609017789 -0.118253157444464 -0.344937870416124 -0.407640744283027 -0.671176086984992
539 0.236495939210276 0.185208826136368 0.13455724435629 0.21378076270331 -0.0220587199084081 -0.188346085970927 0.0435238175339701 0.0351813116747861 -0.473848841813736 -0.270089780236984
540 -0.160280822753411 -0.0708847266179007 -0.0561232958696641 -0.267606470660272 -0.164140708684731 -0.120393290980138 -0.675291334827567 -0.193951909155672 -0.073203723843197 -0.000849914155090991
541 0.031877052426959 0.117204823978605 0.0120053070714113 -0.0170753401092746 -0.128706751773782 -0.0955969425140892 -0.295719942379452 -0.216370604302487 -0.375824250977661 -0.240278308135212
542 0.452256582287622 0.255187681624878 0.333144566787153 0.326884149705307 0.195648488049265 -0.158513981664262 0.262321807336762 -0.297289149629752 -0.117932805173477 0.0401685069548062
543 0.295875233619262 -0.0384619197156515 0.193409994367381 0.312006276725807 0.0185346887087538 0.0608294654121946 -0.171091729925569 -0.304339072345841 -0.274337516592739 -0.0605428317953696
544 0.155095625339039 0.0198738240415784 0.127521942464193 0.0247057932160479 0.0342717997635932 0.0336898400516264 0.0681549011770198 -0.0808051379436229 -0.0592143247624247 0.0385051509802061
545 -0.0294246464773985 0.0650223126806849 0.150858688547142 0.0923334113408005 0.177324423506252 0.150385525040493 0.282370487054708 0.137459758358235 0.0857514644384743 0.138626627270697
546 -0.171877167895995 -0.0182464175835927 -0.102337748722129 0.146553900372677 -0.184737990727396 -0.420477081172472 -0.254628650913557 -0.44685816824916 -0.721143021802522 -0.530338477804273
547 -0.133472672869721 -0.0333933724824034 0.0172288185737416 0.0116489325707427 -0.161282767270924 -0.131199330740055 0.170879493540129 -0.0115092024212371 -0.326708057808995 -0.205266748065411
548 -0.250678502555499 0.0702848956654419 0.0319661380751916 -0.290363824706334 -0.431711120883845 -0.642424247546648 0.104290568272656 -0.180677402929014 0.154478149689124 0.218034505813272
549 0.123950472399211 0.0581536624042546 0.46897826682867 0.340895407922099 -0.0125027855073997 -0.477171841129078 -0.596982278510199 -0.704129788496834 -0.901065255300376 -0.642951332294756
550 0.192182169664643 0.312428151119935 0.283530169012996 0.428013238004624 0.286286974787162 0.197327908229108 0.392652097378087 0.291986295492427 0.56584927768131 0.192496674837383
551 0.0959053973754336 0.0784876697392469 0.235009142277223 0.346607393612996 0.506598611152155 0.331994073299193 0.56861759432193 0.0103885126053305 0.438635071762154 0.260704250644696
552 0.0702067915653279 -0.0760333884033231 0.397787997067803 0.113300558105113 0.052491503855824 -0.0340806336235937 -0.428599496928415 -0.411378033210563 -0.622643836260366 -0.582951663547571
553 -0.00512753499418273 0.189549449050208 0.418608179824109 0.109920608562086 -0.141726440962366 -0.106329394657075 -0.18148782375529 -0.250721573812345 -0.483788448387646 -0.689594013451605
554 0.496807058928687 -0.0203119767873841 0.571052505692958 -0.0499781168500249 -0.222488555717638 -0.716487105129875 -0.508355118943033 -0.398148363645858 -0.35365976595971 -0.46144297160004
555 -0.0337485949221491 0.0761208572643013 0.438480101416884 0.343192497111487 -0.110697585602128 -0.0746843588508683 -0.0310517046424763 -0.0283049153521905 0.0402205579532619 -0.49024000856224
556 0.309930875587361 0.314054370095817 0.749588939917577 0.536412567865689 0.125159156568435 -0.0576041166156384 -0.00500936268447648 -0.0672003283275056 -0.140155559045175 -0.330064951242397
557 0.357523786828808 0.451530677065961 0.506793868348896 0.488955364767154 0.108677731522818 -0.325481113865213 0.553700960509525 0.160240189708895 0.252804230654348 0.334074440741997
558 -0.249484418437344 -0.0407129283032756 -0.0752675188850725 -0.792657387507936 -0.800475230154936 -0.51668623864755 -0.497047753941198 -0.773735908864317 -1.06500004777953 -1.08357062271892
559 0.0390580357907986 -0.00128062537791093 0.182759407369423 0.335173055663544 -0.0183129447412078 0.102362733353965 0.346126410177941 -0.134617717801811 -0.533250922662073 -0.384639225074536
560 -0.291295076504981 0.0501810832702931 0.135234783140747 0.203963056535317 -0.114201295200207 -0.106476865878826 0.14539847395677 0.174995112475463 -0.0128866998872116 -0.0496215098800981
561 0.175243448860249 0.0323208196699508 0.0599578303003181 -0.137270145149151 -0.340461003196512 -0.256620448818377 -0.344535180040341 -0.572937443791265 -0.628745850956213 -0.0072518853967726
562 0.491028860593225 0.329336081061177 0.521521929974516 0.409446500054867 0.322535904714437 -0.0670748909443956 0.4777289047818 0.14643271474891 -0.419579359986707 0.198317525269197
563 0.244489024269813 0.272522328732969 0.474377342466021 0.428567252925345 -0.351787528061092 -0.754008922788152 -0.806815638942186 -0.456365395393936 -0.497211230003401 -1.27291620114642
564 0.0913119797618044 -0.0151405202980378 -0.0152146787825351 -0.122699891897753 -0.118109817824802 -0.222998844711185 0.127014769558058 -0.910094885648249 -0.0957521332468162 0.0129185817413484
565 0.301725990428086 0.487739145623271 0.456649959668613 0.865108427361118 0.391531604074149 0.324562255307019 -0.0158045508032472 -0.364971844656414 -0.0124727972318096 -0.375467653027373
566 0.498390926135954 0.260569368256744 0.814514316994836 0.524338702669387 0.165578173774525 0.206801150104711 -0.244684431147961 -0.450744570998341 -0.333411113333667 -0.957932871124701
567 -0.162418908540301 0.0740891892477035 0.302965454642446 -0.0446599946545998 -0.508473555802402 -0.855003414588621 -0.961539605810523 -0.895947744149546 -0.69054811995583 -0.743031293783039
568 0.188959217421206 0.585195471754104 0.706323282783693 0.735478169483034 0.409753909717155 -0.0122862404544897 -0.0757384825745704 0.00646927231864553 0.113951400561443 -0.153172768286778
569 -0.0600691762280629 0.1039822990422 0.0180406252049486 0.561712063969091 -0.171788148224632 -0.253490040294944 -0.448764198125926 -0.89941574328631 -0.545895759178481 -0.583457197732175
570 -0.29664181443206 0.0859209278579325 0.140112773551862 0.0116870965511086 -0.425997163967302 0.0902386675366794 -0.735504506109007 -1.07782938725975 -0.643490434563398 -0.2324826129129
571 0.159499081896971 0.112391440579568 0.507723050227651 0.427960399500389 -0.00454706830916705 0.0739834151773506 0.139223490861061 -0.317293359226069 -0.909126170322121 -0.399186710384597
572 0.0762580387439636 0.270006852283851 0.420774081748151 0.195731742214865 -0.0445106437346998 -0.687329664519441 0.200811218039574 -0.0430933463064435 -0.50667203132143 -0.820875725457358
573 -0.201615397601914 0.018345769819505 0.0762918266647639 -0.0140301318723989 -0.337682191829882 -0.665760713411986 -0.557422476958171 -0.930046794867585 -0.889720826520294 -0.517070819249943
574 0.0829551047668053 0.342256009099047 0.508218027132868 0.499893209889618 -0.125312329184023 -0.33075372727536 -0.0136453395292865 -0.343140230212177 -0.233847566605857 0.234608028793094
575 -0.0355593738222905 0.160784154238904 0.244566866904138 0.191994430352808 0.00296111059045362 0.0698124536091074 -0.39311352254524 0.109117085638436 -0.520129292239101 -0.411406566291293
576 0.293943825228078 -0.0243125080505819 0.223987582720134 -0.0236255786152798 -0.284474792555711 -0.116072243108451 -0.39904375491874 -0.174125031224625 -0.00990461436405305 0.0183529751175
577 0.00738397449030598 0.0498645013215402 0.163259990557922 0.242594298386965 0.173922161331491 0.101758107921776 0.175581299112568 0.169032456567216 0.100607107980559 0.047744364907876
578 0.00233639640621208 0.18565029492014 0.399550935439318 0.0706100256956201 -0.0656558618071268 0.0090334979890251 -0.0473996295437804 -0.0889239649831213 -0.401661799211242 -0.0655699910237989
579 0.0953882750866607 0.0673691295134822 0.243670399987368 0.437748452280543 -0.26568919445833 -0.448213323449956 -0.44499574070124 -0.822153025435423 -0.481974614888167 -0.278343848738414
580 0.0333329271473233 0.218942941026814 0.601094843339945 0.552596487544875 0.476403824446095 0.223706320660435 0.400814161764067 0.324005980332832 -0.0184884543194488 -0.434989625804324
581 0.0939517355933289 -0.141990147057432 0.21079660687475 0.267310986731788 -0.204317792750389 -0.265578207321485 -0.0824454748816515 -0.516881844437432 -0.414812359247453 -0.336008202841478
582 0.162672054047454 0.131414155560631 0.334271149898373 0.280417095534214 0.124424712319048 0.190450246996217 0.648065297706643 0.19502410302287 -0.2327253498664 0.00133105757390513
583 0.344362954695592 0.232747071468372 0.366014180483523 0.425177345172355 0.287532054260563 0.383194632567489 0.4060862590403 0.298006025612129 -0.0367282951725619 0.243832012173779
584 0.0569631903215483 0.125158494022015 0.357329082709432 0.54801230174251 0.261931602047738 -0.253990761956956 -0.271583839547142 -0.315609453591119 -0.549745962230309 -0.57737400459289
585 -0.0457034017555475 0.245589328718527 0.383780230708717 0.517827471680304 0.019717901466327 -0.353113872957109 0.396591316733302 -0.143969883798191 -0.337426923282979 -0.0373165928425831
586 0.212389130782437 -0.36313027479867 -0.109115408308775 -0.208134389248406 -0.151274351214198 -0.531576902465908 0.324211651172779 0.106552564764007 -0.639523980385248 -0.777981569200514
587 -0.0763934399476178 0.204641090970087 0.365587420893442 0.341451389184557 0.069792950816166 0.0700985561666828 -0.31077869543778 -0.719572952127005 -0.676607765083373 -0.388637143015545
588 0.28288087019218 -0.0131003797567414 -0.00144085813303161 -0.0463168209062971 -0.191778233431564 -0.370948090276215 0.246142763955557 -0.239538397031341 -0.41436633839633 -0.356329366486983
589 0.120135658859395 0.136675467069736 0.221381639620038 0.148662244163405 0.148625988401193 0.123924624078532 -0.0817936565625746 -0.124897910886324 -0.353250107273578 0.0306895697356148
590 0.0164528635039213 -0.436091452788245 -0.227205944909788 -0.353995906607003 -0.456528096828956 -0.0686303643252356 0.242728350518175 -0.456799385829351 -1.04326612541807 -1.0469516925326
591 0.548048511758758 0.121814220917725 0.362356646622161 0.30027272532915 -0.218182376298679 -0.315708408738511 -0.410770385033869 -0.750776685355633 -1.0423850157707 -1.07702632877219
592 0.323941193057904 0.226836143201171 -0.00363308361351764 -0.0187783230422964 -0.317668622170387 -0.391615482427436 -0.194373612756817 -0.717950103052795 -0.733922750719031 -0.606082206324748
593 0.18983302815283 0.173809898825288 0.325871010448939 0.0795910062049134 -0.129010993245114 0.150381262374843 -0.394837317553625 -0.44589430329011 -0.635764014591778 -0.518442245914255
594 0.0874506249333246 0.0292558354312757 0.22102007818627 0.148443863746167 -0.0856301144852193 -0.179037370547875 0.196955040998963 -0.526471689908238 -0.375031188479328 -0.243803901546951
595 -0.26497778390906 -0.172692645616405 -0.196567851348144 -0.0415267505898329 -0.179225367408678 -0.0817489823950793 -0.738182653665979 -0.680608007324855 -0.904182384801051 -0.639726135400114
596 0.0348524296713403 -0.113772017551949 0.287097724787396 0.465681319378028 0.259702389536241 -0.0287939099724782 0.128447614181304 -0.139440940986496 -0.380825537974291 -0.329342353103188
597 0.151266649293543 0.215637564616101 0.347832668427566 0.418969003796576 -0.020355168612564 -0.486271856934476 0.222254648540656 -0.0876206676174857 -0.0366065676098654 -0.0297393272609064
598 0.384998046147757 0.316052031306273 0.631890189405474 0.396775496078429 -0.294328793847778 -0.736192911384504 -0.793985926932391 -0.161300828117556 -0.0690294112938965 0.075975614361154
599 0.167671772564426 0.111876357162362 0.0456163584410858 0.361422175620446 -0.107185345946448 -0.385301128958189 0.674802418092994 0.108573833606778 -0.0990410158351476 -0.38086971076561
600 0.209852188045975 0.307803760367253 -0.0610694096364569 -0.242882783981515 -0.305858528284977 -0.304686703371744 -0.249123896682904 -0.420384085603425 -0.0361345276083751 0.0667934375707672
601 0.0465196475420814 0.112914407444848 0.0796466774451222 0.130818941454674 0.475916352543532 -0.0760689247106935 0.361061038060069 -0.176255693171163 -0.2563632369115 -0.188616612805684
602 -0.152487551018829 -0.018821285621147 0.296216816909193 0.329361280826185 0.147755754460931 -0.122396818392569 0.37894563003141 -0.119793578758108 -0.160753061970569 -0.207343317213618
603 0.137621069834058 -0.00694804231143503 0.0985877858246479 0.322068054701945 0.0296909145693847 -0.293582806495391 -0.182630640985578 -0.548064676145054 -0.52306343479934 -0.255913914784227
604 0.286964441562997 0.234106527792854 0.44388828054061 0.846778886822668 0.305393030731803 0.466462622087746 -0.191745759277861 -0.0270115951231375 0.271291214525908 0.334751844030159
605 -0.0189220088001723 -0.117034731386085 0.0488347595067646 0.221698998317328 -0.245810254545173 -0.45996856746051 -0.13891075916425 0.262957546996925 -0.161863568949225 -0.440591108933147
606 -0.139272120036085 0.210080852660094 0.00924705364130849 0.311048855855559 -0.25786331441062 -0.326482279426617 0.0564338396664816 -0.720110844843522 -0.736647033983009 -0.315957795980365
607 0.151531082729786 0.474213382393725 0.638451704797137 0.605192475304278 0.301188621633511 0.115360679706394 0.0915461155527209 -0.301385372562551 0.25974658871599 0.0912198578842306
608 0.2304640430266 0.335997195849997 0.369010574732485 0.492762801905741 0.398300410462383 0.714833856998805 0.839212350037177 0.133045674716416 0.536225101632827 0.249075844194517
609 0.0975394086517445 0.203129064146171 0.0465571127822258 -0.241728510710204 -0.363656956681962 -0.678163355736808 -0.567091244894692 -0.754835964042075 -0.0557216272556939 -0.863427143541002
610 0.129951123180826 -0.0943322575941726 0.0486556735471028 0.136019851531148 -0.665826349106394 -1.24906908934736 -0.783937481132835 -1.20623954661481 -0.671907332175075 -0.649157292677747
611 -0.0916436562038423 0.0580492804900195 -0.0614634743789649 -0.278944835236234 -0.625521493947216 -0.530460671767683 -0.525820576834361 -0.63670447127481 -0.648163246144961 -0.523562474039711
612 -0.0863479359784453 -0.0950481035095425 0.168160735617598 0.062887506942001 -0.0437537325009824 -0.540946793856292 -0.476683878842494 -0.0920048005570913 -0.858973124926483 -0.8656457968182
613 0.035490594768524 -0.0321791247342832 0.026136860286368 -0.194064581833382 -0.0756619256172933 -0.0554455051688181 -0.174921154209655 -0.208613286715672 -0.441105028059447 -0.273725725527081
614 -0.11260758068971 0.0840900935111467 0.0423989160310158 0.26046053629775 0.0390061588401406 -0.182530195684924 -0.0543631465866553 0.014111776487743 -0.201140937419876 -0.0881540190669146
615 -0.235431922512771 0.236027750806527 0.188418972508927 -0.167589926327233 -0.614054451314691 -0.870247062246602 -0.696026932015908 -1.09534747490505 -1.07820084072236 -1.18638402131228
616 -0.100784432740403 0.000858589182906579 0.153489213256449 -0.0472320145902446 -0.381526261975302 -0.446466303351711 -0.307606726556037 -0.649900125269706 -0.606613431461877 -0.477295372450978
617 0.231859697421144 -0.0330507148583285 -0.0839532676977153 -0.37032505631119 -0.529292716857429 -0.488179023126224 -0.176855737551639 -0.439786157218626 -0.225584058709519 -0.0378771938662876
618 0.246583925358626 0.278300098772089 0.42798712359504 0.662111781447229 0.287118841511093 -0.0349187189687554 0.237057379086961 -0.0508497193226668 -0.503943979050293 -0.562098705355472
619 0.125634412215365 0.220686041005414 0.37912071430598 0.427047832897967 0.2466929500725 0.0681240023191498 -0.357998065620149 -0.0491625409416436 -0.15357994790417 0.220821936204757
620 -0.0851290994534102 0.0748769813417549 0.243393416100975 -0.0330848446647869 -0.320461749766825 -0.863708597675722 -0.512295676305639 -0.847402814431923 -0.640643829619202 -0.574211657015852
621 0.217149341917786 0.366577500262568 0.354075854161377 0.116821010764707 -0.0920478643273359 -0.0560794248155906 -0.294617037022465 -0.227428758548602 -0.267031874061325 0.123204236809818
622 0.133843602796259 0.0717669919365186 0.376050582982781 0.323377141974998 0.00906987346827971 -0.18416637229421 -0.0679982909441489 -0.408804689849703 -0.594948242118754 -0.369567210070882
623 0.355566618240542 0.505755388106312 0.393139396793248 0.269553360183567 0.109624174320597 -0.176598867376627 0.0224864652261101 0.00265423462265552 -0.624588960089704 -0.318215190332164
624 0.228606764627868 0.161079389488859 0.384066270464758 0.510083135624205 0.286264254228751 0.137601978965663 0.351980317311042 -0.414742602557983 -0.766822631342621 -1.00395542124497
625 0.264305384821142 0.0240720729517741 0.0315562643792633 -0.0728943609866776 -0.595540068603778 -0.83973545885444 -0.645048719924763 -0.502441017894547 -0.922192570219468 -0.373667159215074
626 0.0589937253571607 -0.154617755191425 0.0648359850303959 0.08325452626855 -0.198096330398138 -1.0763964552972 -0.452537505499383 -0.477430238369259 -0.493001492769135 -0.3242030499147
627 -0.0660207558223884 -0.168002762609033 0.139391138993348 0.21604428989265 -0.261219277951985 -0.617982414990516 -0.831485499612485 -0.871640894226887 -0.972902998844421 -0.445378179432847
628 -0.22880502914901 -0.00310120162422789 -0.152298724021079 -0.228290362492163 -0.554372377787635 -0.599425745055731 -1.00053282958648 -0.871979562251135 -0.767058414845006 -0.847982099915673
629 0.0221031104251111 -0.0746975573018221 0.219278499214127 0.113103516585931 -0.148927467320002 -0.0359465151980028 -1.06651323520653 -0.784314882888498 -0.302459573571736 -0.480875981841269
630 0.0155863696456267 -0.238258713253545 -0.131919498376098 -0.00148121946698478 -0.602254703336827 -0.638607234498536 -0.786340483719049 -0.705412361402289 -0.692039334706604 -1.07925654095525
631 -0.0686978070307493 0.106842671069221 0.20637400429621 0.230735091424271 0.128639758934627 -0.191410956982615 0.01143320052371 -0.122568877234561 -0.0633913157119247 -0.316962451917922
632 0.350801466300804 0.120967805428234 0.239667412239101 0.0851562781963104 0.374798891703886 0.012225684233656 -0.741957460140051 -0.633025806368343 -0.0689532812972077 0.50352527731834
633 0.33734764641824 0.351115837878231 0.724977089168869 0.763823735044868 -0.287501702717729 -0.215679480341964 0.119444702746851 0.0681830405044449 -0.247697904506999 -0.756268109981076
634 0.15292671828969 0.0986164552800195 -0.0829426642287795 0.291223317599498 -0.423601850339781 -0.654351935390827 -0.0925522237943189 -0.743058312385089 -0.390625277763832 -0.41551625626483
635 0.0736961023071072 0.297012769632241 0.589064929750624 0.548043898488602 0.34034741512143 0.270263559501337 -0.354251648869568 -0.0343952121707634 0.159362289219059 0.298171636012665
636 0.244875974430732 0.110262514975079 0.389609836877819 0.388425397040196 0.00683596447144034 0.183697127521202 -0.252039470865505 -0.24181647091725 -0.287811769775722 -0.375505137928005
637 0.282540187195408 0.20855079393839 0.32333470856885 0.213588556706927 0.201172782576065 0.0780031363034349 0.662486885698431 0.125599897704774 -0.140540970855304 -0.456228985596166
638 0.226505063222001 0.126532975453301 0.26084072102408 0.376180699681729 0.0729530273841608 -0.0859813744068552 0.253613465785498 -0.0963816930517116 -0.375466240087595 -0.473055176256692
639 0.0211585894110755 0.126287109886647 0.0401788479554389 -0.00794779501017287 -0.253103938416255 -0.460875082772617 -0.670787773328809 -0.116502402805295 -0.20422683672726 -0.188525083391454
640 0.155205803988772 -0.0486086671001559 0.142997887870806 0.267924586897484 -0.452861021749446 -0.486861869097939 -0.701305264856435 -0.582597439522846 -0.659221923826675 -0.931767941077536
641 -0.0293336659858628 -0.131896659409423 -0.0793757810221564 -0.0179784456115921 -0.328863818992903 -0.495342717971165 -0.370453769755828 -0.0701100805843713 -1.07164402245952 -1.23094942048707
642 0.286036455288464 0.289440783010504 0.167168394367422 0.0528234448229025 -0.302236913194823 -0.80619111376048 -0.423819950653929 -0.524865987241135 -0.253398729175807 -0.273157007880658
643 -0.201594890431403 0.146440512682897 0.237537828181094 0.189783513601226 -0.123222802032099 -0.519382265052061 -0.204545793170888 -0.681065491699245 -0.311410218309717 -0.533444783216754
644 -0.0878262046600367 0.287752750543985 0.0612816348093544 -0.0401654963431446 -0.257896804990484 -0.117800650833568 -0.797526952304492 -0.107846143243343 0.253788243095205 0.142822434901338
645 0.187488788351366 -0.179321879237796 0.263954291752016 0.148552304709272 -0.565512392042764 -0.51186494196576 -0.781405546724962 -0.711188101522761 -0.861539621888001 -0.744443723352458
646 0.115643740236971 0.0701400386933474 -0.0407173000814602 0.243558162066068 0.0586806458816878 -0.131810355742944 0.0803947616450931 -0.200715355991912 -0.037355600496922 -0.17514026304717
647 0.322398353929403 0.550322601678937 0.304170864194036 0.442114329033742 -0.133439003912157 -0.283763901596123 -0.47606598985426 -0.157147791912332 -0.0804352343931154 -0.310522272431903
648 -0.270171998704423 0.364093778685936 0.342980746497961 0.317999075743931 -0.293865749673353 -0.190706155098503 -0.527819409693437 -0.788504866741082 -0.416558720312361 0.0391431198305683
649 0.592401483606064 0.18067002073343 0.761781803365397 0.24603280627469 -0.000571366044527092 -0.0486649531279983 0.442741433741365 -0.0159638491338068 -0.242785584652434 -0.26819608081994
650 -0.0153384393005002 0.26813115671818 0.458207082241472 0.314476993938207 0.218819701712154 0.162914978909241 -0.146529028421441 -0.261019506720244 -0.142688302089849 0.0845628103424012
651 -0.0483712745467375 -0.0122066456493483 -0.0484967158837981 0.101202178302109 -0.284154373321402 -0.557150336092447 -0.642655261956206 -1.04678172204694 -1.1652299662939 -0.932088288570505
652 -0.0873360118453848 -0.135044686646137 0.31501600654126 0.186572473181358 0.0438658992545752 -0.362359812465762 0.196507832055303 -0.381333638882893 -0.0180666611322852 -0.616585054250175
653 -0.0698901877101288 0.0065049672770319 0.259591871695683 -0.187578793539299 -0.159155447277218 -0.500326326501459 -0.194150295897532 -0.332521302816201 -0.494990679835172 -0.78029183674187
654 -0.141454263178716 0.107568913264897 0.370828516401551 0.46441856120179 0.0379898510232724 0.214199431938175 0.0150196793880975 0.286420690723261 -0.223410905474834 -0.53614176642204
655 0.212464274965596 0.447078851595197 0.441171722591923 0.218044367941529 -0.525393122301574 -0.650074947459069 -1.46979181702072 -1.06672496872097 -1.09184610138339 -0.443272990640673
656 -0.0366587606906571 0.155858377981793 -0.0450826336753612 0.284011591356776 -0.208934292870859 -0.179440585683444 -0.0533502080661842 -1.0921736998223 -1.10082875626182 -0.976985314020628
657 -0.271352569111534 -0.122791776170158 0.198047643429998 0.0722973338977951 -0.351123583204265 -0.580343078416296 -1.00276524415988 -0.589657441354788 -0.64484742772725 -0.379906131272983
658 0.038437237322969 0.215850687868393 0.315658776040952 0.216925756615957 0.0332565289959906 -0.713097117093946 -0.117110120561975 -0.880143411378318 -1.18265783383475 -1.33090082341779
659 -0.235243838373053 0.0673326995823426 0.0154553068956924 0.0832502560429857 -0.0686068848600336 -0.387188166971629 -0.267913065221339 -0.707098406657095 -0.837620164518509 -0.493975946345423
660 0.290502082206182 0.126750435275274 0.148235372806424 0.154164156990818 -0.181438332319753 -0.181904320574612 -0.34619287539645 -0.608397678605552 -0.720680684600139 -0.698917300994874
661 -0.0797031583357467 -0.0882093764451335 0.0163092985218662 0.188699887748252 -0.119614570592637 -0.0614107208021662 -0.289791805847126 -0.0354247033919682 0.0810851522530805 -0.174373979853981
662 0.237450567404489 0.155889604804657 0.248218726949098 0.124046495100331 -0.166905097299844 -0.178483741775424 0.352365560366604 0.0844877998738464 -0.251447916240552 -0.382240407966468
663 0.387772467926507 0.269940552303926 0.211528398401626 0.251852017799577 -0.174069888417535 -0.468891441211088 -0.484726719525306 -0.323023876141551 -0.558980319638624 -0.843956513997805
664 0.275943973125807 0.115967054437702 0.301120080920838 0.141482986633812 -0.280763329556615 -0.33321743693764 0.0267927458556043 -0.393662295299829 -0.51791656687522 -0.225072785632534
665 0.171681921895597 0.111960731322372 0.403219230920076 0.384794951094792 0.131903378403348 0.008595824394606 -0.000730276423729001 -0.270737745497669 -0.369659523545741 -0.336255891373728
666 0.252709570160188 -0.0669515891165156 -0.150777871674364 -0.294193910476975 -0.517511287023541 -0.786136168954382 0.284725214684551 -0.643568790701919 -0.747817005309613 -0.96842197674601
667 -0.30731601454515 0.145291045821348 -0.0607478115055577 0.0208438431699409 -0.206329004525056 -0.401793168878723 -0.403939794662228 -0.649386322336726 -0.385297528707371 -0.0733949625799562
668 0.148414972696884 0.0338794125695898 0.00845438221486175 0.0348293501765695 -0.202099611811439 -0.308790116632761 -0.399640004454381 -0.422760969133436 -0.0623666036607076 -0.228010052998086
669 0.133458907620432 0.149096851806157 0.170911450623615 0.449122296856062 0.116433858387052 0.0395084727519317 -0.00954114755622099 -0.296492247221552 -0.548494145189913 -0.1784701226803
670 0.0807654154187916 0.00909139328329541 0.293365271713609 0.742619614988077 0.256058421396724 -0.00308010535157783 0.587337079083467 0.310558330590084 0.230556550488477 0.221726622129015
671 0.168910367561509 0.0963529230064644 -0.077700362234729 0.00683799498464044 -0.492225675224715 -0.57684427431415 -0.903746540013708 -1.280919972884 -0.967450048480246 -1.11271796291
672 0.10797569173694 0.0879537654618509 -0.0251972129016477 0.14338939462957 -0.548258277511642 -0.73745635048711 -0.427567863500708 -0.821483329594521 -0.838287578832263 -0.737399906795023
673 0.0998646705954322 0.478444636928207 0.264501067937479 0.200049408565226 -0.0755433689241693 -0.121002401348952 -0.102513850232763 -0.24409931542493 -0.117871426327751 -0.202109935024743
674 0.242160985442736 0.260547033624192 0.290394395857934 0.181965309036733 -0.0562180938412019 -0.0860373239324329 0.0875498251115577 -0.145215132613278 -0.484818583175671 -0.316060951753577
675 -0.0338139160339254 0.0693072805753706 0.128731350345693 0.287553993839901 0.0608082907382553 -0.0820667309959394 0.285351820300524 -0.214618235742448 0.146631519587156 -0.193717381331386
676 -0.0336182424902804 0.00854825606422559 0.294010600925904 0.296121623628109 -0.0926677765793466 -0.180643847434858 0.154025862629913 -0.439170808227086 -0.933193129547395 -1.03870290190878
677 -0.0682492168804237 -0.0831006709197798 0.18860157333177 0.173964050505911 -0.42207884289483 -0.456901953311085 -0.280349262095582 -0.468078074886657 -0.00572035334397107 -0.23401890222773
678 -0.279538779247779 -0.0452009675924359 -0.30698623576795 0.133386877371205 -0.155009561364947 -0.395339140558238 -0.0106489667318758 -0.730445419356798 -0.406229871082571 -0.235394670353927
679 -0.139480083107021 0.0524059077646083 -0.0126375543051599 0.372506713180974 -0.0447371582804008 -0.403815271853741 -0.163376827867162 -0.279090512844469 -0.875112746073109 -0.687560968500683
680 0.0828395974348785 0.0873140666639374 0.386548833132815 0.110877833379209 -0.133968362580557 -0.469988684782376 -0.415155460598579 -0.143698531691279 -0.552341261965036 -0.595348677460144
681 0.317731339089651 0.0188930286805192 0.112540865616839 0.229065948797389 -0.542585678255945 -0.325566420007695 -0.182491079552078 -0.997079177491569 -0.635120645173355 -0.384637177371022
682 -0.0177730271276829 0.0672974130727832 0.135245423161973 0.214674107486406 0.230218041380423 0.229708532080897 0.405102617886652 0.0814831606253762 -0.0893356422463417 -0.0064197230714849
683 -0.141928606913524 -0.0163915873416484 -0.114105617642741 -0.148662720418397 -0.166665265565969 -0.250196741283077 -0.175427942176807 -0.290174469262078 -0.76710071148775 -0.479966996821513
684 0.0134639306800604 0.0619361712546842 0.340254062556802 0.308524688744864 -0.228085732885405 -0.146201454688569 0.149586376867764 -0.0477895752251415 -0.576696776841797 -0.305302009605172
685 -0.0341011902964172 -0.0149586958297472 0.136204452260587 0.220410770164226 0.0824537408183927 -0.387902034301223 0.183210884811546 0.026588906519327 -0.307753872524842 -0.155304873643134
686 -0.0671526303206652 0.237222849735206 0.0736507015504007 -0.24684599730065 -0.483543079788355 -0.382911856565847 -0.536930041601762 -0.695180220050861 -0.949713287125599 -0.622392356724488
687 -0.00988336081970131 -0.0171622731194215 -0.0849249838787792 0.114081741577896 -0.299601408196557 -0.311891124578592 -0.12890932654114 -1.04847788803702 -0.433224598124282 -0.191834137031139
688 -0.118188680637044 0.00737184353046643 0.515471953819974 0.890698669858624 -0.0184179419729267 0.220289465680341 -0.186582315944296 -0.522411302641568 -0.754396471630774 -0.843582339723193
689 0.286711297890607 0.44426637297474 0.525439558431063 0.482072389915243 0.17717288794121 -0.159010617706676 -0.188886090405871 -0.661562509468827 -0.289223813799065 0.504784526955269
690 0.0894116375911997 0.239686736369477 0.354020093418736 -0.0349304068217093 0.0172605328369813 0.331918307133972 0.361879990174074 -0.409429506446607 -0.68355507328776 -0.426125841553392
691 -0.181877745526855 -0.141799284084114 -0.0159719522870727 0.140091613748828 -0.288859021778474 -0.234619660372424 -0.0533262183994219 0.311009707743372 -0.270764812582399 -0.644425557710351
692 -0.376472138826734 0.107901678379511 0.0872230398283985 0.239520660642437 -0.472628061095363 -0.688547199363438 -0.47424747460114 -0.752468969736393 -0.523203928620267 -0.602880428319788
693 0.324960596501533 0.355868496875961 0.385132964605915 0.253722319877014 0.208151206873425 -0.281309013769314 0.0625978648030263 -0.329907369850397 -0.40196650130992 -0.183465955304643
694 0.0100917696065116 0.146048388579273 -0.0342273630680942 0.301792227488482 -0.277324322894543 -0.711700532028271 -0.313456562527684 -0.572394674298558 -0.880673624580152 -0.566371131505102
695 0.0170043730465371 0.00658011282507089 -0.0677180346059933 0.0401195814469673 -0.29503189114106 -0.164582658557373 -0.356970902979042 -0.784398100917743 -1.04110663498126 -0.888755603395348
696 0.280505400989397 0.514249936527632 0.5843059499628 1.21854254529503 0.157908035891542 -0.0415609386831605 -0.24090133874093 -0.350881455289003 -0.191973336219431 0.131433630020449
697 -0.36000454974944 0.0773565381009812 0.029904453100142 -0.0738944384609721 -0.46311425959184 -0.593954075956669 -0.701738882302316 -0.836427439279624 -0.530852357135152 -0.0813151119171243
698 0.0477160308104776 -0.0945016456454734 -0.28356904882032 -0.136516646752821 -0.755482850007248 -0.794396853094719 -0.931902663066258 -0.599705159075525 -0.817235371328549 -0.700170133330756
699 0.223571543307828 -0.166465665282186 0.129503640955552 0.0125330549192256 -0.046121454463389 -0.418122053310004 0.0954931828476236 -0.705985029569399 -0.756114912420131 -0.628263663769171
700 -0.0088534387904152 0.2226554443473 0.205336641292073 0.0519548012626058 -0.379730283605294 -0.430523508400131 -0.507606749268531 -0.586675611860276 -0.288014958176813 -0.27759948318521
701 0.10651247403083 0.0552989881156853 0.24563823953586 0.0723350214826295 -0.213444436681664 -0.317416248883793 -0.163582714150074 -0.0903135653199762 -0.188043648913172 0.0354066625679681
702 0.379163071855642 0.290186040247565 0.350740125826981 0.299744347699486 0.379141993041861 -0.0155444554253505 0.446113176584347 0.0111603452837442 -0.256286103526817 -0.60404458954397
703 0.0830024170726694 -0.00773625048976388 0.166741420837543 -0.0561615564352201 0.011002827494215 -0.0602403348737376 0.179812799755638 -0.0751365263296657 -0.158234527394425 -0.882326861712513
704 -0.0705310872645977 0.170751444725643 0.446836674132491 0.249831477214679 0.0617141384592286 -0.0711616979042713 -0.174863354460988 -0.353579602887884 -0.296140759938678 -0.152958992856608
705 0.403576380191565 0.262439646463519 0.177139829435968 0.557071650027286 0.135782622567902 -0.0318743458291678 -0.117770801271896 0.00433792014497953 -0.128233143397503 -0.344551993441777
706 0.131477258112728 0.09535339418284 0.16080753205255 0.447378625904519 0.0604865031775511 -0.0153034699392747 0.295017514598414 0.135435515969348 -0.703065673061081 -0.865058243911389
707 0.079287724638077 0.147169613085057 0.128556315065114 0.330979718051237 0.15594209514148 -0.0289029505123335 -0.280520867550629 0.336207787386049 -0.307885915296608 -0.435758276008265
708 0.0194722507985087 -0.219736546886235 0.229916288107472 0.252543243205111 -0.559193698451725 -0.866473961573403 -0.553174139708065 -0.613323878167663 -0.399024262632517 -0.151423615028022
709 -0.132897775439675 0.102980347841383 0.0691756391125691 -0.253369668368234 -0.0956379851932751 -0.222319408141417 0.0620458846413955 -0.943915176467991 -0.678093412263911 -0.417254423520836
710 0.252311221694216 0.115982014875926 0.107587318609111 0.0582226745179821 -0.29074608336274 -0.72572261047152 -0.393014352544236 -0.443200776812805 -0.197649562286399 -0.53524662842208
711 0.223040749366475 0.288044370680236 0.398356093955784 0.215369992720448 0.00207047119535297 -0.155253233233198 0.335316686452638 0.20472780629478 -0.0441988199294805 0.00576122897746622
712 -0.177994922723785 -0.0129342309849053 -0.172430410029782 -0.150369763736605 -0.427867699270767 -0.622550125953536 -1.00816001854247 -1.15702826357016 -1.04014948072819 -0.651512042766049
713 0.209810683522684 0.477464002639712 0.476752155850256 0.424285679957914 -0.125915455461194 -0.319226798855446 0.00189186821426181 -0.275516212678524 -0.616860963814437 -0.547055684028291
714 0.0672733518205171 0.01710230506291 0.0747354628339912 0.166250069829662 -0.618513979545622 -0.534952603298078 -0.665630828612124 -0.979899017409449 -0.833759899505279 -1.05749372197526
715 -0.185575075363937 0.11103359676298 0.15443053861703 -0.00390828066157878 -0.414603298304508 -0.440428740801704 -0.307480974507346 -0.353153798437266 -0.490836374800948 -0.322064104885099
716 0.164251524069619 -0.0300905417634451 -0.0293742062023073 0.124726006023506 -0.363442722852669 -0.386206167697319 0.137701929647409 -0.544391533668258 -0.434609798153361 -0.954072326726129
717 -0.0261455667881531 0.370162248766407 0.31917098133023 0.422796431242343 0.27875266192709 -0.104044573114012 -0.505861760091648 -0.245190395587175 -0.0870213883569245 0.157327491602634
718 0.0922164705627356 0.302632833081128 0.47245038158367 0.456660997089717 0.258538213617589 -0.104282889498379 0.00965352112737606 -0.169747435615561 -0.247777854126051 -0.554410443248737
719 0.437956804492006 0.420388602053711 0.700850917799466 0.774584281592952 0.110629337471812 0.098888071693411 -0.0275559988385811 0.103440581106981 0.214740207266176 -0.144275692235977
720 -0.0360463243144492 0.170434677175244 0.0610638368139487 0.465269141641623 -0.0428853181975312 -0.0271725879812835 -0.43575312459436 -0.148990839971298 -0.309055863565144 -0.400482205848184
721 -0.158544566674049 -0.119874211192786 0.266100966011916 0.113014292961235 -0.218052922557293 -0.306210214007124 -0.056020984224566 -0.352438954915198 -0.55731288050054 -0.361025513751482
722 0.114049663965445 -0.10339251697441 -0.119559318860092 -0.275160471127102 -0.623724327911627 -0.681485606133043 -0.91803447643723 -0.693277673045411 -0.45371664783017 -0.319619552063673
723 0.135956699906259 -0.0201931871626804 0.0190534387204323 0.290023103391708 -0.234952128289768 -0.282915221513136 -0.0645299058131836 -0.48116739748501 -0.358953660023563 -0.283148476371949
724 0.152307524576525 0.106882604953055 0.378149025524583 0.379438903272026 0.326426150159744 -0.175827371158227 0.496735863391928 0.321350964414215 -0.224778249256774 -0.58328996032887
725 0.199735561298102 0.0524053699644029 0.403036562900329 0.53360880482089 0.191721717237242 0.212252947449985 0.401861755867474 0.201803238864591 -0.606983980015064 -0.674927634193762
726 -0.0682982682970845 0.0320873988993044 -0.00562480382849053 0.164894517463598 -0.495323476508482 -0.636314761647792 -0.383136827060407 -0.53017728792508 -0.526328070237818 -0.87976945712297
727 -0.298879372904744 0.0328006387380695 0.0945357640754591 -0.220130396056659 -0.106558808704604 -0.351922466313725 -0.135912778560729 -0.786624028287512 -0.938170889244794 -0.683685345421493
728 0.0837839356463043 0.0116500932621296 0.197176930019338 0.455650751195669 -0.168149277279133 -0.566752492118077 -0.257702397823007 -0.243551428035649 -0.259117739252879 -0.67474367607885
729 0.0156171186905049 0.0635814886716826 -0.0993993095496914 0.179505311445588 -0.268776828112617 -0.31772705367063 -0.961342958573316 -1.20537483607832 -0.667749383871132 -0.558319810294623
730 0.306082748624822 0.372443956537396 0.562845065022954 0.623130561501857 -0.199436435983821 0.158474984076318 0.407331228347967 -0.209136567947983 -0.479858514998332 -0.0835996511243803
731 0.252625983358191 0.115425421326375 0.348866224517686 -0.151794787586215 -0.349630408968439 -0.559185403145432 -0.726678777301176 -1.04613977182577 -0.545416169832227 -0.5508191793981
732 -0.0669012545420029 0.108351519691061 0.0231102376707534 0.135807633941714 -0.235117895893036 -0.207063405281718 0.346780148104638 -0.388839033848727 -0.0836157498477585 0.242736730065396
733 0.00645562326719921 -0.0538240146196766 -0.0520116449723068 -0.120752636297674 -0.230137666117313 -0.318474108362712 -0.304545326355448 -0.0285908688054735 -0.289015328789814 -0.10716902927815
734 0.0615481199517715 -0.0113637870469955 0.291666376003356 -0.0132326902713686 -0.22666790430806 -0.144446750554596 -0.442810661362809 -0.35503881160799 -0.526506758888249 -0.553069365404477
735 0.192517849367657 0.262255863528119 0.0429453541812598 0.00867357172847034 -0.18718614451771 -0.304267533154158 -0.368560589630105 -0.234595643254912 0.0347260163254752 0.304681103963079
736 0.420381206084561 0.0797903528144107 0.15652586727717 -0.257245793315863 -0.0679174915943407 -0.367479511205259 -0.303456898946735 -0.613097295656473 -0.418896970406655 -0.439831355544661
737 0.163203397429452 0.166013881431005 0.369826226321384 0.395457791412124 -0.191815424105883 -0.501572652313982 -0.484976038826012 -1.13801803182327 -0.666910723469846 -0.476342719331544
738 -0.183012158123228 0.13574428510206 0.609142122238778 0.200264108182486 -0.0524579278459902 -0.534468709923505 0.219492338315459 -0.192929836817578 -0.482126442460446 -0.630634232543444
739 0.282470583337338 0.275118473946345 0.557684628405105 0.490784242580299 0.331888723175564 0.0221114263938296 0.404716738604054 -0.225626219223266 0.18168278474618 0.330477269053701
740 0.13472920743104 -0.00357683514269486 0.134289460677238 -0.0279347186371785 -0.0620432891567962 -0.283674355799333 -0.203702976529103 -0.613401012693166 -0.260775168732544 -0.381389530896297
741 0.185505355757678 0.120341485916713 0.417720614624982 0.358950823962395 -0.531218220233446 -0.857088261139662 -0.246097381164153 -0.561529082762269 -0.616754765708295 -1.04298003691271
742 0.148842472734237 0.195289082804871 0.504859862633353 0.333154872290735 0.122270681926756 0.0626458580643691 0.353317785253474 -0.540871284881181 -0.181955208794023 -0.590538897540211
743 0.389201874391285 0.344475664986155 0.438776014193148 0.590500156599746 -0.266315851011141 -0.139236655812081 0.217609599073478 0.0162878587388992 -0.116585003685825 -0.416010754677733
744 0.153293742173576 0.15723021039561 0.556742548060234 0.654445152416597 0.050959506499684 -0.430971698673424 -0.330704634647887 -0.397335598538812 -0.51308687555122 -0.241712293580077
745 0.136746402572876 0.171921399735418 0.17886005496276 0.109759361564576 -0.00359134209029005 -0.264657385949382 -0.115169643787043 -0.0442770628985342 0.102062014664623 -0.636120455005729
746 -0.164336597226539 0.114336193491313 0.518544123900891 0.145973400918457 0.361417528890507 -0.173899729393731 -0.198504800668902 0.0537483842863407 0.250164214494851 0.381979577529069
747 0.104124924195715 -0.0295246257481975 0.168402842523098 0.176542868348656 -0.120199400406257 0.125193317675921 -0.426878120100264 -0.249247868331916 -0.570349324714661 -0.482759788234934
748 0.27722976617786 0.334347404682417 0.335954006211967 -0.0900828587771265 -0.0111554962808162 -0.672993397626871 -0.093624408152699 -0.263003346785599 -0.193006241980429 -0.137069156839254
749 -0.145628720144559 -0.107396609530681 -0.0379301030824658 -0.0114377885437931 -0.618327489147365 -0.800402566567689 -0.639597695324547 -0.481924607316598 -1.20112132592014 -0.752578322706278
750 -0.0498833750875965 0.243075577502033 0.0948044339536206 0.509903038063171 0.13428822511851 -0.227514413157841 0.184099526430044 -0.0213318548628363 -0.156657519014458 -0.0529594090472811
751 0.0778821193407912 0.171615168631517 0.208085633900487 0.168631122000419 -0.290303586963287 -0.671058284864104 -0.0989618594134352 -0.554964322539171 -0.762031557410875 -0.556098456293578
752 0.221484244852769 0.280621235962099 0.300404779761586 0.393479110032522 0.28228261183621 0.0572194707922637 0.106999601962821 0.0201627181011344 -0.00978709665702099 -0.124164418404248
753 -0.260456729393425 -0.0603070455682379 0.0457455947152212 0.0348491231909462 -0.162805310202831 -0.464539435735253 -0.265054098500905 -0.516782391868924 -0.184966609230852 -0.296861298910159
754 0.499609559965308 0.375843758002508 0.573063328934288 0.640917183845791 0.428714394022551 -0.0209761193266154 0.307945261707236 -0.707238586491753 -0.193503501226021 -0.378493063292756
755 -0.0770155703480437 -0.117601209343748 0.0887298917508876 -0.0193095610518017 -0.222587816555648 -0.432075052046017 -0.832966927844473 -0.717493852703524 -0.682559337938604 -0.63561861151587
756 0.0518960087397068 0.0176556007136136 0.396227582035027 0.773261854770427 0.168303645371962 -0.43844433842891 0.37808316478749 -0.674255164021162 -0.789074500390645 -0.635024383049978
757 0.301223446534616 0.430458646704301 0.523759644555929 0.467878049461897 -0.150897477247793 -0.742602657457006 -0.499673702617399 -0.786755091869232 -0.579059320273743 -0.933297247953594
758 -0.32634292044179 -0.0505771208457205 0.226419238770622 -0.0540733499500157 0.0660706134477574 -0.564875141900759 -0.109160210351393 -0.599541063012787 -0.585609515437819 -0.531003461866451
759 0.0715856121934142 -0.00794023440770067 0.062163190031773 0.233460224458352 0.0459094506809075 -0.286055928002243 -0.26854496822547 -0.433460420578218 -0.630806962832245 -0.291978902583597
760 0.284311311642637 0.21697511249041 0.237186999867749 0.108427132512844 -0.110890980958676 -0.689147052802344 -0.119512326971585 -0.105045340214253 -0.346032843736998 -0.0265262919080682
761 0.230546243597661 0.180042113072964 0.497973169254199 0.162591399644086 -0.0270808878730226 -0.571615717673047 0.125970329307788 -0.281730300257927 -0.693356578157944 -1.07220288446481
762 0.24010577368572 0.0761211501484057 -0.0168073153316087 0.224428270950829 -0.305576283541473 -0.538461125654232 -0.362271515142332 -0.180121036331208 -0.538206585964054 -0.556642754949193
763 -0.23239976529739 0.0678902198615167 0.0773155391286403 0.0303665632099176 -0.587339979611018 -0.297221209369612 -0.464126451474921 -0.199941739547622 -0.313765648109794 -0.145378098674244
764 0.48197197190345 -0.0196194932833781 0.473402105556838 0.546297604432408 0.337161696680662 -0.0726683242289934 -0.154078212229974 -0.301684087159565 -0.0722920842407774 -0.356222895389649
765 0.109182887534585 -0.0211850965357872 0.0213387291089676 0.327083747238251 -0.17487421611347 -0.155914882187758 0.438947653550615 -0.0358589395185037 -0.156917316184543 -0.392747865384924
766 -0.0404294545210984 -0.0380376800588702 0.0270821990232924 0.58579916302855 0.140692113309331 -0.234555006597617 0.382610991679328 -0.535519943980294 -0.483428290971175 -0.584879464824702
767 0.0591144440796276 0.185375632990968 0.198737263897164 0.246673626214489 0.294017667022378 -0.143159770507209 0.182574755558749 0.152354154563628 -0.165021757253115 -0.211105313115296
768 0.352983475076904 0.129675425294162 0.363830040415705 0.147324649952592 -0.233444480151225 -0.188986386686949 -0.718112776357316 -0.378346543732238 -0.353390108631148 -0.942108479191602
769 0.337404007371314 0.16083703685417 0.224723474086953 0.178601367658112 -0.288551116438153 -0.433320452297127 -0.47777362858868 -0.440913573052084 -0.216662765307098 -0.280729014443219
770 0.272621864596378 -0.0928322865773589 0.105255929508085 -0.0671950655866821 0.0466524399545961 -0.197319034153915 0.305353981622894 -0.230136539490601 -0.62689972024247 -0.435524440576611
771 0.599446618093136 0.173766807748544 0.344273220910794 0.349564343240817 0.00260714501549699 -0.0034892752019085 -0.33364998084405 0.19490437150947 -0.0669330609171807 -0.17623719223636
772 -0.0631229886632236 0.0635592610671772 0.179827135722289 0.245845739402633 0.161805820067186 -0.134980621223525 -0.113532236503682 -0.252206127816092 0.0137076057199313 0.0905004163781145
773 0.27304037398321 0.402228582386544 0.599891210420009 0.543512339303813 -0.0648163028143307 -0.13612837065462 0.520012200682033 -0.115225588264018 -0.384124460210987 0.0903462789236177
774 -0.303656479032342 -0.140436825482667 -0.0393799841397937 0.0236652831455522 -0.171073178884094 -0.326596478251188 -0.133895707531609 -0.199148974699756 -0.518443835112098 -0.276525390233555
775 0.333721869515368 -0.00563070879885221 0.0235552072690057 -0.234410521919941 0.0643768143777148 0.0933075146675369 0.490354574007612 -0.367617729858563 -0.385423549867038 -0.204469745975074
776 -0.0380684497944495 0.0452735260351538 0.247068180643456 0.510866977434006 -0.17985239710582 -0.536961464946646 -0.765555932296506 -0.532454432384942 -0.895099725988329 -0.566530581343227
777 -0.163037579191968 -0.118713359447572 0.0668778031856752 -0.261701453712798 -0.691285775886979 -0.797048379275853 -0.960523188819684 -0.72849407474105 -1.06949758129414 -0.907877429818587
778 0.145925788060875 0.130480724658367 0.325422705671017 0.0394154155737154 -0.355756041003698 -0.608429756799183 -0.352133403974544 -0.421613720300828 -0.761064910613904 -1.1664090176744
779 0.0768206633710071 -0.140772542405477 0.11591945504387 0.137862853947934 -0.263944994401831 -0.526669171080588 -0.00318299191816266 0.10318508966307 -0.444205514804117 -0.172622406980368
780 0.710826409109162 0.571842682600292 0.30216233174079 0.318181197967813 0.204605669877923 0.298200741331372 0.603681365267697 0.373490879972394 -0.45695419045949 0.015901830806683
781 0.0378573548871018 -0.143523559143923 -0.0388289405034288 -0.585475413441048 -0.885457762011742 -1.12211679505515 -1.66893765948345 -1.31317815853298 -1.20343419008904 -0.975831135274365
782 0.44400216070613 0.165251425800323 0.207039969212124 -0.0427107382532311 0.0274290187776321 -0.334335365930253 -0.266375260649862 -0.336382357490502 -0.520229576915676 0.149826611191774
783 0.228252064305169 -0.055394177037797 0.374932483894476 -0.186645455717846 -0.464833297954161 -0.779240501788366 -0.30422858514483 -0.980730059404993 -0.109205484647208 0.11049783108788
784 0.265243969599198 0.147599277332605 0.358383430958775 0.790571634876708 -0.162631714817864 -0.422196777766124 -0.105817569948003 -0.481385442017438 -0.480272986208351 -0.267440637960661
785 0.125331581732797 0.0280800070601842 0.238269254174023 0.138246426062698 0.2542253815571 0.208487378417318 -0.117239506151004 -0.203208293448909 -0.401925411058449 -0.202238298784716
786 -0.0249158337022615 0.348175170803549 0.423150092697618 0.586759802577895 -0.000732665459422288 -0.490732901730238 -0.0256769995752191 -0.484399302701207 -0.237256288245047 -0.520772520616746
787 0.0265629693034297 0.28337485177971 0.0156779002982534 0.406404074667884 -0.0588860639842583 -0.548262224103907 0.0445489796369129 -0.102172307866486 -0.176168061384899 -0.409618541147605
788 0.391757584896434 0.386411932293551 0.299046758825317 0.274595362437695 -0.0763556245038503 -0.371795079581017 -0.337935882120722 -0.415369882132107 -0.737220187834882 -0.604485841550652
789 0.29102201874361 0.302297890747422 0.331047403672956 -0.0292047457693437 -0.00344535581343364 -0.363746784927349 0.162736263435577 -0.152218982062079 -0.310234996978807 -0.160058834922928
790 -0.089482324417617 0.0461133679997246 0.0227823223440589 0.026118674495535 -0.0806414936771333 -0.278579939786118 -0.564464211709112 -0.54577968993608 -0.526342282866095 -0.211801091821155
791 0.189911865910295 -0.0912143049135367 0.0436866569087057 -0.0624414978104281 0.215794431899824 -0.140234216816637 0.710334042101177 0.115528518432149 -0.254701899782108 -0.827629125564331
792 0.0396042303364401 0.197529111232648 0.401324863893214 0.138213022216641 -0.126984265151981 -0.224623906887272 -0.596976107438435 -0.395540323958235 -0.290322978729557 -0.729050579695724
793 0.276611016758385 0.297349771843923 0.41029336308245 0.546608324184215 0.0889700592097569 -0.227620228630261 -0.15116359307222 -0.0382732107657099 0.326420540225332 0.224235860561873
794 0.175290762361022 0.112095110381203 0.0870486786749314 0.133903975443284 -0.502908599935403 -0.372002420668028 -0.223934694974522 -0.297402767024719 -0.545861911793063 -0.382805147436962
795 -0.148698098353679 0.173846961937211 0.22928216802544 0.45696648143112 -0.164216469954445 -0.0672492453486919 -0.144525692974248 -0.0942630420658371 0.337148364543978 -0.258601790686625
796 0.0149211807536595 -0.218925823860744 -0.0726613672960111 -0.200943349631761 -0.417704522887758 -0.673641360202651 -0.97515292280725 -1.01351794852826 -0.929829721719882 -0.759379485549237
797 0.254341939397021 0.26436874352032 0.320007577824351 0.368211538599174 -0.193378133694053 -0.00464631140101838 -0.243416178081388 0.0850679705188406 -0.584275382904211 -0.219344539268629
798 0.0938081136181583 0.0767623901156442 0.0684515575112259 0.0967095737456793 -0.197082126859569 -0.167533394593174 -0.181926587090089 -0.0677614607194209 -0.369839092191524 -0.283761042012666
799 -0.298415411375964 -0.0750558324554609 0.0835086627080213 0.0159143576953687 -0.343597252572073 -0.651427883348787 -0.491940302758643 -0.695615556184502 -0.962022733748644 -0.746490178845163
800 0.355466974317586 0.31071894600538 0.395014042152197 0.416006391181977 0.32900173144406 -0.237555449148531 0.157475702259896 -0.373109483848896 -0.627021489417382 -0.874028803674933
801 0.204471472564307 0.036815866836486 0.24151541423144 0.123295092004192 -0.119894416100077 -0.197180263380029 -0.0617636990357771 -0.200459636934163 -0.00602762912726414 0.206439706356131
802 -0.0698100990006237 -0.151319267281313 0.143042411453124 0.247946183358186 -0.14601846771 -0.299121189623338 -0.0626718523375315 -0.373562180877562 -0.120442371438695 0.0752540720879861
803 0.152415432700812 0.0947739061866002 0.602755910875824 0.437120825759162 0.286346751273604 0.0348591126877795 0.0123607856263256 0.12141035460706 0.843429421469854 0.460759604403484
804 -0.240193873902195 -0.0111851452212242 0.217806452714902 0.0845883965454561 -0.0667752551695584 -0.505421356582169 0.0138898716670273 -0.369979039962859 0.100701839731245 0.0688511118412305
805 0.0266518870987219 0.0739390106117763 0.0233094166909335 0.129305422890095 -0.448746809640494 -0.665976998754631 -1.00710655798704 -0.778634269620325 -0.633139643714648 -0.0708249320352246
806 -0.194344610650069 -0.101188733162036 0.0737058049913045 -0.339960873756642 -0.714592460418696 -0.961748919658684 -1.33266276111424 -1.46586616231999 -1.30081702888866 -1.26812602739601
807 0.651972161151453 0.352477314215678 0.492143354902704 0.223761224548763 -0.0468585263278655 -0.0544715240057318 -0.678922046985732 -0.234550574617372 -0.583536171653939 -0.284532864907781
808 0.285061320453999 0.0546482772866744 0.512995071192402 0.41739051659279 -0.0760884481786839 -0.0785037730841049 -0.202103356759435 -0.529947601621131 -1.02044358925464 -0.971799628739815
809 0.540024436487168 0.0570825552305012 0.15901658998438 -0.00552751741873299 -0.471098006583046 -0.804677408818205 -0.703866392573185 -0.930074059616328 -0.757009790811873 -0.700759265155267
810 0.771743778748426 0.428162526231642 0.619005984710364 0.43845589166934 0.114255304419097 -0.0200196753169295 0.434305924177775 -0.174358051105446 -0.934871050042484 -0.695249510884421
811 0.0982344409110968 0.173888549360425 0.313914797029301 0.422873423764437 0.0291737790508752 -0.156990607604472 -0.467191547885888 -0.446557660314028 -0.245596445685056 -0.115176181672195
812 0.0383704314691302 -0.105234754801948 -0.129901808606247 -0.0616170005165726 -0.407100895142808 -0.851728860120259 -0.67934402355398 -0.733379524298751 -0.472076283732499 -0.927237333436517
813 0.756937501693454 0.206979008521596 0.94422026000656 0.388594170848019 -0.239233935740741 -0.670545660143813 -0.126011982492513 -0.553464200758121 -1.14169311265664 -0.717512507898624
814 -0.166748915093961 -0.501735190916421 0.17131180279215 0.149305469229046 -0.45610380689956 -0.866926451977263 -0.789174890326058 -0.954858259895987 -0.809684671338509 -0.503216854061307
815 0.13330745576801 0.216239061884327 0.284799911836486 0.428376407141661 -0.298574761494999 -0.542669344207589 -0.384241120430971 -0.75014413139755 -0.790634997564401 -0.972707290447922
816 0.0895575892659239 0.251662803673077 0.481180846511683 0.434391927041435 0.167199627664279 0.0198838070345222 0.0416080757686901 0.246181550687237 -0.410792789272724 -0.478820860503562
817 0.207639131742733 -0.00330061335162675 0.185442239827216 0.0600830964067649 -0.480994701644542 -0.409331774661961 -0.250245416648654 -0.708844856229197 -0.458162596871675 -0.0103127631288021
818 0.0822377699921325 0.0482315120694109 -0.00261026352302509 0.199776033968439 -0.504611408863111 -0.813134636387437 -0.554872412014506 -0.919366711885985 -0.840314200507707 -0.766312640890869
819 0.113107765233949 0.0547686618695771 0.0451447184220546 0.33525475189817 -0.437390830581562 -0.407510472795726 -0.376268238230064 -0.174337428638747 -0.850373076831351 -1.49399365629541
820 0.0161287287716431 0.230758019772655 0.101739269963515 0.259208236063814 0.18237558569071 -0.11721286799883 -0.295949687332009 -0.327630006594547 0.0360836979084649 -0.51274491061412
821 0.395734469844822 0.29796830832648 0.510886320321933 0.648372890532373 0.296697703429285 0.0524931325058477 0.0483909045919068 -0.218553352125833 -0.233869422470297 -0.442676969186739
822 0.0721979599368744 0.221064537945988 0.340783378457094 0.478423388424647 0.0988582547425726 -0.665254773609372 -0.321802433612259 -0.39935570410509 -0.0392224373746765 0.0741251870674449
823 -0.242534077064135 -0.173508788467101 0.116958148653956 0.161753590892403 -0.597556870721493 -0.476112406082917 -0.890767391869932 -0.683557896088979 -0.627258715692461 -0.58869665022062
824 0.500939000721006 0.271184952409516 0.552494110313941 0.199873433737551 -0.260565032382255 -0.581060464299042 -0.684162491185897 -0.861711007086535 -0.856788226768561 -1.05376379201997
825 -0.210651731399624 0.211518623476018 0.258629142956366 0.213584327256775 -0.00361621277013873 -0.0710777647945464 -0.212379642057774 -0.216897417662592 -0.253472089022153 -0.422110852580973
826 0.227459516719162 0.277593104666953 0.616869581557663 0.741001198032995 0.582924200167683 0.350006201761296 0.437936764760837 0.436869219738413 0.536379752099501 0.451912544326615
827 0.0108884374527303 -0.0144506369603213 0.0751911924138846 0.561345772967187 -0.0390214584449673 -0.0986073855681135 0.0466998439819539 -0.230123854331135 -0.600897471259597 -0.431819928004473
828 -0.138274530434395 -0.0259094647371435 0.13701300436429 0.00784451174288366 -0.455858148127533 -0.790604259574708 -0.56597638544767 -0.912482470730213 -1.05049359692109 -0.5627468421452
829 -0.00307065604993922 0.224595527862623 0.261446960012 0.574509465262528 0.162269371750834 0.101865345816422 0.208887585596985 0.0426671204566637 0.026550719019116 -0.181279194528811
830 -0.156501504375595 0.159392404442978 0.308038620008975 0.672066624175925 0.366009673659445 0.0674397530448975 0.0216977344750842 0.132083088929533 -0.0703347142215779 -0.082013830107647
831 0.0604877157434692 0.198867623563549 0.224410135228338 -0.0924754580044042 -0.191042681463267 -0.0622284675963672 -0.117871966188683 -0.165991972611529 -0.331150249025636 -0.26128093048974
832 0.10131686717091 0.138202978174163 0.508506067019988 0.499602193098881 -0.0793468474155509 -0.557180986031443 0.128349813701244 -0.209532875399213 -0.421059098523314 -0.775190611619734
833 0.189483774184548 0.367313417968387 0.63348775544547 0.863846979315173 0.287896073186298 -0.0944202050802781 0.815248563377745 -0.0185715954969997 -0.33826781569265 -0.763776531792502
834 0.261305228923205 -0.155321132071732 0.0824962434907651 0.06687589256386 -0.253935479819904 -0.267752679050547 0.0969098842669632 -0.0804221870697537 -0.548045269253938 -0.109846027941377
835 -0.2446685824718 0.195340708953479 0.163911055316717 -0.106762713860647 -0.0419767354881569 -0.523142230810255 -0.361072682129806 -0.684758671678904 -0.357029208582936 -0.529615884991937
836 0.00168541854951437 -0.0419788604529351 -0.0411815946841018 0.22310281842791 0.162638830030356 -0.393341833129373 -0.823724583601721 -0.0741710727451143 -0.941828722509802 -0.869912163983429
837 0.0648061873509624 0.0272432485371521 0.338140480744464 0.149686626000513 0.0702446965897683 -0.358442825008749 -0.034288499560283 -0.14605490014591 -0.229817209998975 -0.454630385982422
838 -0.316597069937214 0.136280834695943 0.037192245976371 -0.0149534709606762 0.151329051354374 -0.0912807664942484 -0.403826359966734 -0.412415742127136 -0.571844535664201 -0.456414509473197
839 0.0127206722131746 -0.0787329267846933 0.295031981605458 0.297010332067352 -0.462368995154255 -0.115904287724684 -0.473078402233303 -0.450918675412818 -0.505008446084279 -0.321032203706768
840 0.455517483294223 0.169043493568386 0.5897384751919 0.417610277154219 -0.0544712604079427 -0.546050852016937 -0.0460039932417924 -0.571907442866961 -0.219053576985551 -0.322779876985116
841 0.0822140963183076 -0.00638283361895228 0.141532316406504 0.0387552821712544 -0.217125580467971 -0.317012970664138 -0.344755222030548 -0.310987633576122 -0.906770458749457 -0.946198357111656
842 -0.134556030896086 0.165685407461368 0.381117496869129 0.222014523402369 -0.373214608044408 -0.750723250732725 -0.426391274636149 -0.877778814058929 -0.400632865054183 -0.512624449380646
843 0.499221729553689 0.36117805793974 0.568601276621805 0.691015186095988 0.370451900924584 0.0131336824263159 0.0804973954655159 0.485800952827567 0.338477746830735 0.125098051669503
844 0.30813578948427 -0.0433068874559239 0.26438295656953 0.202220480001348 -0.333209971977431 -0.737427053833787 -0.30918627867758 -0.594475600514098 -0.727530226690684 -0.599559440958005
845 -0.177028417994771 0.00145354686682845 0.0178211925917617 -0.0853347149595522 -0.232012233599807 -0.0641547938204783 0.204316598435187 -0.586011926144263 -0.485252018268391 -0.567627667424824
846 0.0426262763342482 -0.0621399339871739 0.230288728211169 0.033485401653626 0.0293836452194539 -0.31917553799915 0.345066100053129 0.0755666646543442 0.00284117656624456 0.0928986981569691
847 0.157286646079104 0.0842711282170572 0.00703156720809429 0.167023187049717 -0.0294506746285678 -0.451248846021855 -0.150980540081976 -0.358694269494999 -0.522879793194568 -0.878460788538286
848 -0.47006336228676 -0.160951448810273 -0.0806235150623502 0.135410897676516 -0.233396171662088 -0.112116812403411 -0.363297228829414 -0.423291921617469 -0.748846849773491 -0.719250384466119
849 -0.467432911380029 -0.269107592470501 -0.198730606853351 0.0738557264972613 -0.331375965204337 -0.290112326336142 -0.426192905855908 -0.421002248355909 -0.65097208399353 -0.677453888413673
850 0.0563669986812315 0.03568148012032 0.000809279728381252 -0.014365643745989 -0.102800119380382 0.234565245616696 0.0334739096426588 -0.170324170123771 -0.147622114190167 0.124649624516477
851 0.240960632169131 0.163496688769999 0.238353143094461 0.916495822440208 -0.44737756129197 -0.965692038129902 0.288834196131468 -0.748666820536204 -0.732101153667706 -0.622340635697415
852 -0.0265865697437277 -0.167062423439787 0.0441772299478758 0.111296527304189 -0.115827360230556 0.172542861547872 0.0741192935148037 -0.130353607842891 0.126006506877567 -0.301508710547164
853 -0.0102168164185585 -0.147827283636574 0.0297551904311061 0.195527885227968 -0.680722781545735 -0.688255211008959 -0.425680434217179 -0.442832346486859 -0.998963027190072 -1.66843473674735
854 0.0387795787715394 0.101456467317461 0.0195217516730221 -0.161967341420651 -0.378372880869099 -0.817349666548531 -0.617142171126816 -0.706948739024797 -1.01165307877157 -0.950784758445255
855 -0.373202635315455 -0.281103383825225 0.10201991547669 0.0307759780331359 -0.852674555639205 -0.705557397757723 -0.539111760690405 -0.412823563906695 -0.222221568019572 0.196664549899592
856 -0.168353995484035 -0.308942423163629 -0.227007683412591 -0.280617140933793 -0.657195599905316 -0.911872645368886 -1.07461568197383 -0.612249474638801 -0.632653848166485 -0.606839545209674
857 -0.217290883426322 0.10411394559982 0.408094747711731 0.183966753584542 -0.132360888919615 -0.279406636258748 0.448450996456725 0.0627601376965498 0.229859196067317 0.0411461287870341
858 0.68057209530281 0.156372906556107 0.18425688499513 -0.245382664787677 0.414867412829741 0.279432353834888 0.430584224117203 0.318669695363659 -0.320517711514214 -0.084747587549193
859 0.514068082562121 0.452261391050095 0.753974959121227 0.692732300054632 0.132483857589006 -0.247874356424436 0.474720423713646 -0.0825622087387092 -0.611106895577946 -0.69240108728372
860 -0.158126124874379 -0.0964293939881724 -0.0391948459030325 0.230763792595384 0.0138445394902151 -0.464148603201954 -0.19607106502192 -0.289910912706206 -0.289187208059741 -0.0443255835456123
861 0.0687375302794692 -0.0706781727736785 0.185981627501144 0.400972484632468 -0.134215098011164 -0.338705838158903 0.271424070306664 -0.339083324841356 -0.644231567768825 -0.406374147711363
862 -0.21999294457806 0.213657667058095 0.166996183198711 0.41634629133314 0.43452203498099 0.382352385101532 0.331917992932824 0.328478418294389 0.0556510683360481 -0.106558603751849
863 0.393245338650645 0.0204306656452151 0.504061716516605 0.379906341659769 -0.0225811424051606 -0.42667936049962 -0.0418512501472343 -0.0954155730267743 -0.202351005575568 -0.0913545183254903
864 0.136109203248725 -0.122369874653368 0.154865293926457 -0.0165698958199236 -0.304040782447074 -0.60591062743987 -0.454291175275586 -0.522139817620062 -0.189422322890272 -0.509112753795124
865 -0.162299390212629 0.243385527159625 0.748632451892275 0.535392117122775 -0.117141182284521 -0.193651887915694 0.445097425255365 -0.219636757518992 -0.313751490441338 0.463361798568465
866 0.0220544480061364 0.0462683740337986 0.0582444382178076 -0.0392130338068332 -0.14055056327747 -0.47522847327481 -0.732258289478281 -0.706146583695856 -0.583012365647897 -0.736395853405528
867 -0.190365589125858 -0.150639551170965 -0.0959270834048654 -0.268528260202236 -0.509158850369429 -0.449593747738572 -0.490598448425318 -0.743297856919218 -0.226832568339374 -0.308364415754541
868 0.0577897429083785 0.0778665752632785 0.0439486445818531 0.132574247350768 -0.346652183664651 -0.367698442019514 -0.155155645848021 -0.2711521081755 -0.0312453716078909 -0.31642604400099
869 -0.0696202024898277 -0.166498317080925 -0.153479317968622 -0.0145195980803536 -0.551577614099561 -0.199377131643837 -0.735824420353918 -0.551677468417653 -0.61110926032159 -0.714692822917797
870 0.207618005013295 -0.0591508917227844 -0.0844414703048913 -0.189993735934263 -0.434654727252206 -0.616636139097825 -0.288836966461957 -0.296719863146489 -0.0233536168136884 -0.0809784454090352
871 0.0260629260162174 -0.0896998054059645 0.125473702084218 0.156889675352699 0.026041592985834 -0.465701591258635 -0.229496945118122 -0.653233531292113 -0.742827209984324 -0.151225694045418
872 -0.0395781818616634 0.222334191876895 0.384852665810241 0.301666356419791 -0.0583528255542763 0.0415427947495506 -0.275904421379689 -0.202626808458046 -0.722671235269936 -0.255432255074631
873 -0.0604104423152528 -0.0911589466942911 0.00193320472222869 -0.223489176370066 -0.28719746526897 -0.215998703262593 -0.648208182233055 -0.299875341008421 0.17545639277603 -0.380610648829345
874 0.514301814079684 0.238977893672102 0.513317628781173 0.253708212570578 0.305619342988244 0.304150920648722 0.452295593618836 0.649351414622045 0.216163972962829 0.0341140145039344
875 -0.0770640330392111 0.134065342529211 0.0807510353092481 -0.119258579691428 -0.73651001337751 -0.666613656536587 -0.715327759783847 -1.10730895889598 -1.1711964441242 -0.781486812210165
876 -0.0750895177589352 -0.0313332740570446 -0.00142671789784215 0.211501888629702 -0.213069315749618 -0.558996743669308 -0.104106051576111 -0.0867931808567073 -0.565273714489593 -0.262191785473734
877 0.612546484851517 0.235820563764339 0.242220732234458 0.479516936034541 -0.138557028007146 0.0654866425259923 0.181644547170653 -0.263016667564785 0.340485060135143 0.248805826303193
878 0.13368269507497 -0.148040347060459 0.125594760261286 0.397211024661409 0.0457726237132053 -0.135980304627449 0.14230717383489 0.0206816470336716 -0.548550284688098 -0.0445900327731465
879 -0.392080667562921 -0.135620213816396 -0.113527710383355 0.0104274719629768 -0.410578297730641 -0.598029990817113 -0.129524746082722 -0.592590531534014 -0.624462594181194 -0.833329631485907
880 -0.200918315908454 -0.0271700885644646 0.395446086540128 0.549482904574302 0.00105582330457183 -0.231968274112763 -0.102964248931887 -0.256276159057333 0.187159001940226 0.583789012742326
881 -0.0566698648600024 0.18328965493505 0.315257479734518 0.255401652497308 -0.377338084878343 -0.584250902312173 -0.207301060345778 -0.801498131244787 -0.798140850063324 -1.04162005131484
882 0.177708912799234 0.191172792117018 0.114274122063206 0.105660976615926 0.232288863007543 0.342026425364709 -0.00644289088444971 0.304757664729528 0.208416761592688 -0.217187414241911
883 -0.0179443063073707 0.116807493718908 0.473430110572738 0.488464967327724 -0.113407814225553 0.0295732367000464 -0.615235055769525 -0.843137933796221 -0.537229198806173 -0.427251789007802
884 -0.238367514621003 0.161356196080788 0.11765672138348 0.266960537872558 0.129691137511802 -0.136117071923889 -0.0988402620221172 -0.412467904058323 -0.534897239816704 0.000428973444838495
885 0.0341095700230266 0.173415661847724 0.239080961932822 0.322449508806589 0.283598523682521 -0.0644743191194229 0.439650785114832 0.137689248270517 -0.119618377963316 -0.534618776383739
886 0.471509115431679 0.481628439613762 0.691087767908398 1.1701088106235 0.64707150397754 0.583551897695579 1.18384914165987 1.06370801471243 0.215969425055416 0.0740858522088709
887 0.0607357459386056 -0.00547257130615167 0.107183000038796 0.364636171778389 -0.0552032498632888 0.0880475122859477 -0.334710864168325 -0.349507464213496 0.00546314728230072 0.00285713696224074
888 -0.0371190428842506 0.0484970943080623 0.244900100704945 0.113750452437534 0.377574853951229 -0.0206144646919487 0.216959508445929 0.257512196420445 0.0390577712584579 0.242752871812408
889 0.115511914558561 0.37706995242295 0.427572064395642 0.677688678094776 0.215836068796992 0.162010476455662 0.748562663688101 0.238928819209087 0.129215066106011 -0.0309958365120853
890 0.200801022406504 0.110708404099255 0.310148261611891 0.246660951194372 -0.126820148476709 0.162249285216106 0.361648381275482 -0.127342834148485 -0.551260542793636 -0.320173346152527
891 -0.0470828732309534 0.187963782356145 0.200445086963751 0.248213632621812 -0.176258655307636 -0.304560594908883 0.171207958647119 -0.295099272525406 -0.584127644460971 -0.578109786236136
892 0.406908177778379 0.0417267233864208 0.860169906776424 0.9789176418489 0.505363346344484 0.0755645853422955 0.365706634997192 0.0998991005380813 -0.283428652684325 -0.390550341835287
893 0.182093203307238 0.0940095341163911 0.468642036626936 0.674999049024264 -0.199289092818696 -0.509128685317244 -0.286114319463833 -0.128035143527294 -0.553935477106465 -0.929898115879267
894 0.138961444650464 -0.0541451910113866 0.372035778130107 0.480900097353965 -0.026777460166153 -0.237295706780221 -0.177914298499158 -0.500362787226361 -0.629061094012847 -0.567265420979621
895 0.474985558798451 0.725180364554233 0.802543987584599 0.683703938998629 0.665153501902116 -0.0601745522145091 0.240388815257928 0.0555759692245108 0.234789289643665 0.498948481339168
896 0.623570261671054 0.156618538287036 0.178278148753898 0.0214609763210156 -0.284323651549107 -0.0302606661546934 -0.502478078930708 -0.617308000558994 -0.55484264039365 -0.557645325010434
897 0.219609987156061 0.122143321989297 0.272594598844342 0.267197764854922 -0.101695682454593 -0.641864971232995 -0.197972781391986 -0.255066471102221 -0.478491921636034 -0.127853496204419
898 0.0426010458224196 0.0582784876159457 0.271517956276032 0.153441453713697 -0.369699930386533 -0.158443799648259 -0.440332258583157 -0.187041992585602 -0.353801592822341 -0.648975238765016
899 0.401394938348466 0.145020210076612 0.474849230402933 0.209931867836616 0.0226868260037312 -0.455340142555546 -0.296976346954979 -0.489481797964079 -0.607986639772041 -0.496563879687516
900 -0.372903356988433 0.00176023101314165 -0.0293626179616646 0.200962547439945 -0.0357847522738223 0.00327781040562771 0.0715264997401474 -0.0307927562566517 -0.104190316471849 -0.0460551995164936
901 0.110026946082584 0.0234402724458855 -0.11532503238497 -0.0266010731842909 -0.809835986432723 -1.11235797452068 -1.25432405234764 -1.25050362542064 -0.688028432972494 -0.398042116078184
902 0.329610729207209 0.23036030437778 0.371426817547601 0.329406668230807 0.214504637093858 -0.176053258851244 -0.251150867909717 -0.566234802342219 -0.325140242078727 -0.314397287580692
903 0.443552124575451 0.19845935823645 0.362541874363153 0.517782150023129 0.257110952808307 -0.0798263322670276 0.0212433657902285 0.0138185196266795 0.292920420691785 -0.142743513652314
904 0.201402298042952 0.113047666428456 0.253820313514054 0.551177874706453 -0.120710668059009 -0.196642956252088 -0.328869906877207 -0.43393907253209 -0.622903686650645 -0.828515583716653
905 0.151347031081624 0.0380703849723963 -0.0891964413463175 -0.0315934747061177 -0.461295468229164 -0.306383702278512 -0.875181085928042 -0.592913860485991 -0.386281099162301 -0.871764111374146
906 -0.0359738080052317 0.0946152387669478 0.230922632054384 0.0232825783846527 -0.412461137747979 -0.918935731030727 0.0671377151767058 -0.829007099680259 -0.707223379061601 -0.54535048681768
907 -0.165419001179785 0.0886475742083072 0.21775953381631 0.578371321865325 0.225004547262258 0.518845661351057 -0.279060924131861 0.0985121892363571 -0.00621766439898846 -0.234567773088345
908 0.179190305643432 0.13734967148336 0.304581908191847 0.0995006879097144 -0.081188024763662 -0.00438537431941587 0.159398704162313 -0.0526652659466038 -0.170263756436237 0.208364132442064
909 0.474154569321217 0.28892055212838 0.687174080267426 0.306694296967537 -0.244192434483418 -0.781801446439945 -0.195156182613973 -0.542103018079293 -1.21919092321667 -1.31671286503698
910 -0.043513439384358 0.0790947442844717 0.057047697888288 0.1527606298452 -0.295800169640427 -0.762513834365916 -0.338017216145324 -0.349802909948943 -0.679849475846225 -0.498626100632239
911 -0.0040029109458616 -0.000730565251380771 -0.0694682831117008 0.149623947973777 0.00578702765376498 -0.00994324496517693 0.250496834460137 -0.022100860502814 -0.180055872068374 -0.286554216934283
912 0.286198140851425 0.110874166227635 0.0835025380567435 0.126035217728347 -0.0249966698241518 -0.0276720632985732 0.0314132172582231 0.2408183679841 0.360936043787842 0.473172519614199
913 0.260162719984454 0.22966455705761 0.254608412071095 0.235707639076358 -0.224152454435833 -0.190622857069562 0.0292245707993118 -0.483367173506435 -0.534930755185816 -0.380366218247947
914 0.318149273408415 0.265475538128606 0.43224329874675 0.0864876156497227 -0.0662506288682134 -0.0706109498370779 -0.245825268338385 -0.361271116526219 -0.0944979281600879 -0.0602405243583235
915 0.0271130258778366 -0.087796397160139 -0.0293721050461553 -0.034704174740462 -0.16291965435245 -0.854829041242934 -1.10134074573968 -1.00975161633269 -0.958880698589664 -0.556021252633505
916 -0.0304906875537208 0.14166818323689 0.31818840196566 0.347068369766767 0.134952333676604 -0.747118611513688 0.255653933766297 -0.989121875751133 -0.850035992632406 -0.882536850255267
917 0.0934365458638236 0.567375213181297 0.613047287917597 1.03657528346817 0.365440719642288 0.489269761520482 0.271585918570027 0.179901912107796 -0.451338209364393 -0.0591915419332785
918 -0.0574339240521547 0.0294913359854992 0.00403486189605652 0.255703130359263 0.00268381443255538 -0.0562524783947873 -0.365854132884881 -0.381087064386553 -1.0551505377011 -0.942236169176526
919 0.117738490899556 0.0572892609325269 0.289242987154169 0.23315033420927 0.0646645945436225 0.0351674821576974 -0.146755310109329 0.205918180510512 -0.215590046133425 -0.28657883722635
920 0.466678111547456 0.265971553893329 0.518494973430696 0.589370973279937 0.251566181355524 0.244452079935719 0.344205669126297 -0.145024905007782 -0.429726443132513 -0.885896259214168
921 0.0847064756834203 -0.113971416273877 0.0626698152170127 0.497493747977705 0.430376732311692 0.284815484070442 -0.0871241620440697 0.0810143463387957 -0.0497587878193456 0.485666316166572
922 0.559230588686493 0.14894804172108 0.234901978327649 0.724230343786864 0.31243341176511 0.0892816731005876 0.455472435813446 0.288264480098683 -0.260519178780274 -0.243702873284029
923 0.105484094502291 0.175307784290125 0.292718843485675 0.135463636388801 0.129418085033846 0.037900556678101 -0.0262882683082474 -0.200242927257436 -0.275131294391328 -0.259647236268721
924 0.220123562109307 0.139261820271269 0.375185924551702 0.0766839055272301 0.301552497225481 -0.433794787513009 -0.00432981182821754 -0.483181171451488 -0.562940229030723 -0.511061499327361
925 -0.207389291736695 -0.0871788500130799 0.176777332567905 0.298317456963496 -0.0722186391413171 -0.470816479075841 -0.0522050451723187 -0.322640511622611 -0.384511529494707 -0.402847509831028
926 -0.0816442040779224 0.176595152796999 0.137068011546295 0.0873928297801589 -0.290282501130859 -0.28082312575113 -0.0780807794411389 -0.279401724277968 -0.0588255287886936 -0.246166825849325
927 0.0081670214239804 -0.0254914334362919 0.043699113170655 -0.0497775060230562 -0.321109170542254 -0.347902957250291 0.231581302599618 0.176103029754244 -0.21845907833153 -0.301964945120246
928 0.0898824193017027 0.317962877374788 0.206982130687371 0.608562553081049 0.182059226529519 -0.0301157007132215 0.121619226127481 -0.117701627790292 -0.283200373661274 -0.551086898365621
929 0.425178227310528 -0.129292204409916 0.140683062384141 -0.0616492786904812 -0.0410476519330483 -0.219477049452108 -0.0274064523802563 -0.318565535416569 -0.252510263852033 -0.373883302631141
930 -0.281990434732551 0.109068287546713 0.369837298059055 0.0928505968215512 -0.0384651769868156 -0.560329141392305 -0.470604288169189 -0.851390288426329 -0.412646977043826 -0.629120412848101
931 0.207581736937602 0.0660085166036326 0.221613064073945 0.313957990578707 -0.319614591973632 -0.184479243668778 -0.158032902091397 0.034433287271191 -0.592367706751286 -0.427047196212255
932 -0.185450289298339 0.0492602108717812 0.359212560839306 0.098806637407952 -0.0652466676142609 -0.131389540972189 -0.599090051041471 -0.670605610412741 -0.377069961029927 0.311660379119494
933 0.407829273006282 0.345450086740541 0.031624960904887 0.261016442405064 -0.0919426724030606 -0.209763778282026 -0.357584883004567 -0.296767258486927 -0.51599627751189 -0.56314231168322
934 -0.0738917063057261 0.30274179329139 0.464803346896839 0.48612197424033 0.0160414095543311 -0.61242783503668 -0.131626481943969 -0.390001340128376 -1.12441148407468 -0.957062873189479
935 -0.16209355547699 -0.0662902070127072 0.14365153448877 -0.131534412326724 -0.69706296624707 -0.954523695895963 -1.5071135732405 -1.22587408570262 -0.869017070910546 -0.702648307368546
936 0.140515611798578 0.222112457315683 0.128099814517191 0.545835762747299 0.0146596027788418 -0.112572299736141 -0.122433430162558 0.105045301422008 -0.257161182451478 -0.953462876041492
937 0.0456051890684495 0.163258957111607 0.254735395155299 -0.00889389004819402 -0.0014480946562146 -0.647129952745876 -0.082339745767677 -0.0973677886319097 -0.548638253436962 -0.0114816239893087
938 -0.110908899615157 0.326417916930883 0.107470650806728 0.593630706571137 -0.0860293003674709 -0.446211861529462 -0.119426384083036 -0.123448981770215 -0.319828521009463 -0.385580124832579
939 0.178089394205953 0.0616546458243822 0.235334855432333 0.0916707939946348 0.00414914752908377 -0.480814577469042 -0.682792080317882 -0.398486672400084 -0.436909020301517 -0.113539760499174
940 0.174963214928909 -0.0599700837300452 0.00947333920167899 0.140785141019985 -0.369366725825624 -0.726947641058715 -0.300798530470976 -0.370059701307089 -1.11334397818327 -0.959077527164199
941 -0.323511803030279 0.076267803336671 0.162723612916425 0.0591691478789691 -0.676415322737427 -0.312086086985568 -0.640917522770162 -0.653008264424274 -0.370680586970481 -0.338724600103661
942 0.244274441808165 0.175335994296853 0.249498315218033 -0.347216304437085 -0.440957418651601 -0.521109707397131 0.112849873863731 -0.110581149930049 -0.346941247131967 -0.24841492077019
943 -0.151194518340597 -0.101539283662428 -0.12294870404476 -0.400754037056849 -0.850556743434681 -0.737121606859107 -1.19640343994956 -0.754019869979365 -0.63310365742288 -0.474265695318865
944 0.375849245767466 0.0798754443690191 0.127717717777435 0.825157937765068 -0.0641832863242539 -0.205138744814247 0.62861123169296 -0.301903807887482 -1.07175443231178 -0.82359965424205
945 0.381708186404878 0.0831554177927976 0.289028097114768 0.715242603244581 -0.140995303126879 -0.252593545855054 -0.373975894905448 -0.142442976502599 -1.12013919062435 -0.667463128417921
946 -0.0133800031479051 0.354959877536164 0.346875611871726 0.0929786270674055 -0.0911806496585436 -0.0122335544313716 -0.493974148165656 0.194055625214326 0.15794514593639 -0.385712067465971
947 0.419289769249209 0.172059000350658 0.449614995433331 0.18686596499766 -0.246689566847348 -0.433603123085299 -0.818091985609358 -0.390528204733925 -0.0386845950475008 0.201279329873847
948 -0.111543725803914 0.0823049425288808 0.599978325370872 0.750079918681952 0.293272745116281 -0.282138565160402 0.580313514584692 0.529227083345314 -0.357179412245672 -1.05815005090648
949 0.00843662880872395 -0.0363638399835917 0.0596040791430055 -0.193418295868655 -0.0746025262696604 -0.32828335717165 0.0565258638700817 -0.211670826098772 -0.369467284759338 -0.280142532560468
950 0.134626424468486 0.273583656886026 0.373758338703246 0.797077750565727 0.228168796716268 -0.173052009125422 -0.148000557951794 -0.0283811181156883 -0.248656669481411 -0.379911047931665
951 0.12521303777927 0.199567432892178 0.116207034414553 0.127793639211495 0.254631384284421 0.025673819393438 0.660671649740182 0.543391630012107 0.192796630085949 -0.284237638356993
952 0.0246924074334419 0.359605181973561 0.384859187223326 0.541420825156429 0.0891797631351596 -0.103453743187438 -0.0200026443255662 0.189627438541948 -0.228157264450307 -0.405573468719551
953 -0.0243742202502472 -0.07843249490394 0.0374940759647526 -0.030277275462992 -0.514447533265904 -0.752957342968257 -0.25661303297664 -0.601582431090656 -0.528516746990152 -0.509173540656152
954 -0.103723705452094 0.20164321628737 0.151502180248201 0.265767135823115 0.117972268018642 0.135643195207665 -0.24744980107791 -0.203122915291607 -0.454693668920901 -0.0944581769872652
955 -0.103649482606439 0.0380278951323471 0.183664989110164 0.276910374464398 -0.426793446823039 -0.497915095521896 -0.45146867217462 -0.462866439345327 -0.258693274883283 -0.100618312148486
956 -0.403685892392015 -0.247282676354826 -0.0855653611372319 -0.355635282213413 -0.475664537267415 -0.349362503161626 0.0848721362555076 -0.318740248953143 -0.310260476446584 -0.270642582142454
957 -0.336959085997378 0.116109024082347 0.14334866123509 0.0890734700313688 0.00246502705474647 -0.0301119520011552 -0.00344565890235433 -0.145272321894039 -0.441438905689576 -0.431400935844991
958 0.292782350059555 0.0333374742757935 0.304855687132381 0.376552923500701 0.0053767239866031 -0.308763741869247 -0.346239119089193 -0.0829005866051873 -0.167912582432245 -0.441982142072621
959 0.233488276207155 0.296740775648078 0.38742083288331 0.535767346344853 -0.136561956466368 -0.183479826434024 0.639286508240823 -0.132856254284321 -0.21366271520783 0.063047551904776
960 0.0698374565810482 0.131226048707241 0.0628680201838116 0.101820729379269 -0.00775877972640277 -0.492948909754693 -0.444941015400954 -0.527620257623181 -0.333260042424985 -0.0956771137328993
961 0.16627024381788 -0.0939144964693485 0.0339584223680915 0.176132090172784 -0.0857292791605141 -0.125000294316881 -0.382789622172977 -0.61003823564577 -0.353895438977279 -0.325550755533183
962 0.0696651653817726 0.464530272517951 0.632632538239756 0.776974066942934 0.56707444312102 -0.0236473796367173 0.34997050863735 -0.0800514946191166 -0.184250356544042 0.103166365687458
963 0.270877195741249 0.361922202075349 -0.103472835796563 0.191456486380403 -0.344046011007657 0.113289662666352 -0.11264802497847 -0.676129517735153 -0.242998337555557 -0.150437478287758
964 -0.528880893720014 -0.137237656226307 0.0496028169269132 -0.0964272522623896 -0.387437838272627 -0.808930108107154 -0.583060785315885 -0.906060522534292 -0.903214749602398 -1.0141288874521
965 0.0252157379397942 0.171077311610136 0.249900520298146 0.463810005550091 -0.208291125632804 -0.418921326370908 0.127592120206572 0.0659078076642715 -0.343597948104663 -0.89523939585904
966 0.325973022106374 0.086297710209584 -0.0367872282482798 0.262446408555521 -0.0674134430982602 -0.398733591734412 -0.0415324555334091 -0.18353890803798 -0.241500948298096 -0.259939905701282
967 0.512746219086339 -0.111859709962682 0.531339820886672 0.392107425863728 -0.0792216921196923 -0.174442066060525 -0.257588085526229 0.0358285367202138 0.151133367028491 -0.388150575067163
968 0.254388282392171 0.215426296206774 0.385663283016891 0.0881241000979306 -0.450783560908258 -0.166262177381477 -0.834432701205061 -0.843840626454798 -0.402138808577388 -0.132209032153445
969 -0.220704029751559 -0.0301377790680315 0.0709797654290083 0.409718310732535 -0.287743767886263 0.0762723695420481 -0.418968975819302 -0.454086754448598 -0.131536298824144 -0.306115751574735
970 -0.0448924762015986 -0.145618831160804 -0.0864472140664661 -0.0736509298968207 -0.122773548514429 0.160332964367646 -0.125072249276528 -0.130181400780608 -0.0744663405713698 -0.692398673260186
971 0.201738876923466 0.145661315706619 0.122971650023613 0.187377456717489 -0.466149670697874 -0.361620933449213 -0.148932632370677 -0.87250202155832 -1.02578076300931 -0.867705604647364
972 0.222999618242071 0.135343272689636 0.0019969146662413 0.00794030214598635 -0.560348592834076 -0.815888614114866 -0.808634524397941 -1.20630131460997 -0.669395201141511 -0.59511729893161
973 -0.00228249018373137 0.301725609148686 0.538346248156732 0.115548699419448 -0.228895090712804 -0.571523960872116 -0.139563001397452 -0.470703625985447 -0.353495810194966 0.124185058880214
974 0.21842623825908 0.25481766222712 0.368832267003334 0.0531794347356722 -0.332940999919037 -0.295257758208756 -0.0813882482246225 -0.598272864352301 -0.247168672091157 0.0105940682330063
975 0.272164563171663 0.195063078516274 0.306459408265415 0.318596586256821 0.456425911847885 0.409005266733668 0.355258045251803 0.37616202024881 -0.161396278655049 -0.219076278432718
976 0.165629188113664 0.00967348285920298 -0.0721043557697428 -0.0414799590028758 -0.133812365655693 -0.0960180243953788 -0.257961184707319 -0.277835229611511 -0.0501157215481825 -0.065144530786037
977 -0.10288738182606 0.0484194867720594 0.135094068561723 0.519985247017572 0.0654116767811036 -0.225967028045322 0.304103681108388 0.0365689349731476 -0.527825767971327 -0.280441359191394
978 0.151290430743825 0.224243968105278 0.227774339391331 0.284687506916258 0.169230355916952 0.0435127141466847 0.749810443521871 0.323664095335263 0.123716772515733 0.482958421682059
979 0.244349360062382 0.229513430662678 0.402311850786979 0.551415552746079 0.0662049694020908 -0.131843536952687 -0.0465246968498381 -0.238751213595091 -0.717289919586159 -0.555116370669817
980 -0.104239828362067 0.0401243287111495 0.114125273473108 0.298507563871376 -0.0503167906797151 -0.232430857843044 -0.436599517798837 -0.306746397065989 -0.472160272619175 -0.252274233961402
981 0.0225589867761536 0.130877376648773 0.342037463325744 0.27893684537829 -0.0841056667806675 -0.100328821306984 0.0287561528837248 -0.11675587656196 -0.756398595933774 -0.328109234724452
982 0.146487304305093 0.203772162941253 0.356623124648477 0.130224673854757 -0.242031627805483 -0.432293336103248 -0.684207271428781 -0.671366640557077 -0.35266948664525 -0.458938459260258
983 -0.0348602062040323 0.121931090655526 -0.00247807704788466 -0.16217156289098 -0.325501994958168 -0.886198205658329 -0.55850010889009 -0.867333532629079 0.338099733601322 0.481024063507246
984 0.328687030413795 0.380328775150357 0.29005692286436 0.609741892319771 0.153991373413727 -0.194262350665082 0.0646865810430313 0.258968222645706 0.458379404155867 0.498669252694198
985 0.196901119920834 0.155952351438067 0.42835520270239 -0.0542848325091747 -0.29591734886665 -0.533434755122108 -0.125460527153189 -0.3387825972818 -0.541067321187523 0.158395236809503
986 0.574884900823647 0.51818233578701 0.563152694244128 0.622569384652863 0.537770286633193 0.483582651311106 0.136349468458786 0.0191753179175621 -0.0193765110847157 0.164421068267676
987 -0.0134113189185348 0.148533238117053 0.230877153896147 0.617534452673954 -0.304478796415555 -0.132449344352579 -0.20019713773248 -0.29075150125633 -0.797982101934115 -0.907126042731437
988 0.239808354271421 0.707029108346512 0.737529651533775 0.764498300549623 0.238387003926982 0.235197062971505 -0.113522220263183 -0.271745677087291 -0.145036495720932 0.41638717055906
989 0.173828675251828 -0.20100360977864 -0.0627000349184919 0.127438336811369 -0.804075506651784 -0.576718397360553 -1.07772470761119 -0.697282778761057 -0.647997115438766 -0.727178353959511
990 0.0739274061939076 -0.0194395723478366 0.407127220371697 0.359229286627224 0.231054456130205 -0.148524005298025 -0.302339619592285 -0.253467763592686 -0.678153225450895 -0.9490660927818
991 0.0773229455593055 0.0701027773796978 0.102185854332126 0.404881942126727 0.0735540386719275 -0.246948642652611 0.128268031056133 -0.11273548201324 -0.45197656756177 -0.761999407663074
992 -0.146298095831281 -0.230871134561939 0.0270458776183265 -0.319982734326189 -0.332181751458532 -0.638717066524729 0.120346848859691 -0.618449658255982 -0.472438756464271 -0.339128108321729
993 0.327651141730441 0.0623048613318642 0.18776896127757 0.313707241719735 -0.0750243374956394 -0.211135408173096 0.849653857079855 0.027192753133194 -0.249155895434615 -0.24842896414113
994 -0.0526214904977347 0.138025175611947 0.114623818119609 0.222299277465731 0.364761122872326 0.364019591361691 0.319584039975109 0.0693584686101101 -0.061925853530458 0.00613777273715023
995 0.189575527299465 0.0457128085814828 0.369283498857848 0.272423896115965 0.359481725416935 0.16443874204806 0.14087698907897 -0.394398930652948 -0.378527317899001 -0.151561855616815
996 -0.175961264596757 0.0908012705794572 0.239405273720426 -0.181556933952711 -0.493678105485345 -0.847704144582257 -0.289780694644332 -0.492714453698886 -0.609858654213921 -1.08341314475783
997 0.14168624614472 0.00502750964803351 0.19733298679816 0.525105829258326 0.236632263292912 -0.098742555469738 -0.0381686230063469 -0.343658041144326 -0.651391804649269 -0.339491169584586
998 0.456821547190301 0.487324884550391 0.46690252383076 0.709011385603505 0.244899863228219 -0.442238971340097 -0.177470666119052 -0.503935562396662 -0.556019961722346 -0.065551533548195
999 -0.267883008885632 0.164335498228405 -0.122303640728957 0.346124476795061 0.0619760282693538 -0.595124066979664 -0.573852542178746 -0.96642002693212 -0.551920338338687 -0.550046026085862
1000 0.243297032424759 0.185992438196835 0.339889782183666 0.655766826680115 0.0417222528660514 -0.0201020215277263 0.0402788772573348 -0.327053202834724 -0.0374352087294111 -0.175306940992921
