# Supplementary material for: Bigger Is Fitter? Quantitative Genetic Decomposition of Selection Reveals an Adaptive Evolutionary Decline of Body Mass in a Wild Rodent Population
Source: PLoS Biol. 2017 Jan 26;15(1):e1002592. doi: 10.1371/journal.pbio.1002592 (PMC5268405; doi:10.1371/journal.pbio.1002592)
Supplement: S1 Data — See the readme file for explanations on the content. (ZIP) [file pbio.1002592.s008.zip › DataAndCode/ped.txt]

animal dam sire
CN05-F2 NA NA
CN05-F4 NA NA
CN05-F5 NA NA
CN05-F6 NA NA
CN05-M2 NA NA
CN05-M3 NA NA
CN05-M4 NA NA
CN05-M5 NA NA
CN05-M6 NA NA
CN06-001 NA NA
CN06-002 NA NA
CN06-004 NA NA
CN06-005 NA NA
CN06-006 NA NA
CN06-007 NA NA
CN06-010 NA NA
CN06-012 NA NA
CN06-013 NA NA
CN06-014 NA NA
CN06-015 NA NA
CN06-017 NA NA
CN06-018 NA NA
CN06-021 NA NA
CN06-024 NA NA
CN06-025 NA NA
CN06-027 NA NA
CN06-033 NA NA
CN06-034 NA NA
CN06-035 NA NA
CN06-036 NA NA
CN06-037 NA NA
CN06-038 NA NA
CN06-039 NA NA
CN06-040 NA NA
CN06-042 NA NA
CN06-044 NA NA
CN06-051 NA NA
CN06-052 NA NA
CN06-053 NA NA
CN06-055 NA NA
CN06-056 NA NA
CN06-058 NA NA
CN06-061 NA NA
CN06-062 NA NA
CN06-063 NA NA
CN06-064 NA NA
CN06-076 NA NA
CN06-077 NA NA
CN06-081 NA NA
CN06-084 NA NA
CN06-085 NA NA
CN06-086 NA NA
CN06-104 NA NA
CN06-108 NA NA
CN06-114 NA NA
CN06-126 NA NA
CN06-132 NA NA
CN06-148 NA NA
CN06-150 NA NA
CN06-185 NA NA
CN06-205 NA NA
CN06-F12 NA NA
CN06-F13 NA NA
CN06-F14 NA NA
CN06-F3 NA NA
CN06-F5 NA NA
CN06-M10 NA NA
CN06-M11 NA NA
CN06-M12 NA NA
CN06-M13 NA NA
CN06-M15 NA NA
CN06-M16 NA NA
CN06-M18 NA NA
CN06-M5 NA NA
CN06-M7 NA NA
CN06-M9 NA NA
CN07-001 NA NA
CN07-006 NA NA
CN07-014 NA NA
CN07-029 NA NA
CN07-033 NA NA
CN07-054 NA NA
CN07-055 NA NA
CN07-059 NA NA
CN07-084 NA NA
CN07-105 NA NA
CN07-154 NA NA
CN07-161 NA NA
CN07-179 NA NA
CN07-F1 NA NA
CN07-M10 NA NA
CN07-M15 NA NA
CN07-M2 NA NA
CN07-M4 NA NA
CN07-M6 NA NA
CN08-010 NA NA
CN08-013 NA NA
CN08-014 NA NA
CN08-020 NA NA
CN08-023 NA NA
CN08-026 NA NA
CN08-027 NA NA
CN08-050 NA NA
CN08-051 NA NA
CN08-067 NA NA
CN08-068 NA NA
CN08-094 NA NA
CN08-109 NA NA
CN08-F5 NA NA
CN08-M5 NA NA
CN09-001 NA NA
CN09-002 NA NA
CN09-013 NA NA
CN09-034 NA NA
CN09-037 NA NA
CN09-050 NA NA
CN09-053 NA NA
CN09-080 NA NA
CN09-084 NA NA
CN09-085 NA NA
CN09-093 NA NA
CN09-094 NA NA
CN09-095 NA NA
CN09-103 NA NA
CN09-F11 NA NA
CN09-M1 NA NA
CN09-M6 NA NA
CN10-008 NA NA
CN10-025 NA NA
CN10-039 NA NA
CN10-M3 NA NA
CN11-002 NA NA
CN11-005 NA NA
CN11-019 NA NA
CN11-025 NA NA
CN11-027 NA NA
CN11-036 NA NA
CN11-040 NA NA
CN11-045 NA NA
CN11-050 NA NA
CN11-M2 NA NA
CN12-004 NA NA
CN12-009 NA NA
CN12-010 NA NA
CN12-016 NA NA
CN12-020 NA NA
CN12-022 NA NA
CN12-030 NA NA
CN12-040 NA NA
CN12-058 NA NA
CN12-F2 NA NA
CN12-F3 NA NA
CN12-F4 NA NA
CN12-M1 NA NA
CN12-M2 NA NA
CN12-M3 NA NA
CN13-008 NA NA
CN13-012 NA NA
CN13-019 NA NA
CN13-028 NA NA
CN13-030 NA NA
CN13-033 NA NA
CN13-038 NA NA
CN13-087 NA NA
CN13-F1 NA NA
CN13-F2 NA NA
CN13-F3 NA NA
CN13-F4 NA NA
CN13-F5 NA NA
CN13-F8 NA NA
CN14-003 NA NA
CN14-004 NA NA
CN14-011 NA NA
CN14-029 NA NA
CN14-031 NA NA
CN14-071 NA NA
CN14-087 NA NA
CN14-091 NA NA
CN14-098 NA NA
CN14-099 NA NA
CN14-110 NA NA
CN14-M5 NA NA
CN06-003 CN06-013 CN05-M3
CN06-011 CN06-013 CN05-M3
CN06-023 CN06-013 CN05-M3
CN06-028 CN06-025 CN06-M9
CN06-041 CN06-062 CN06-055
CN06-043 CN06-F12 CN06-M10
CN06-048 CN06-040 CN06-M11
CN06-049 CN06-081 CN06-M12
CN06-050 CN05-F2 CN05-M2
CN06-054 CN06-104 CN06-064
CN06-059 CN06-051 CN06-086
CN06-060 CN06-052 CN06-085
CN06-065 CN06-F12 CN06-M10
CN06-066 CN06-F13 CN06-064
CN06-067 CN06-F13 CN06-042
CN06-068 CN06-104 CN06-064
CN06-069 CN06-053 CN06-064
CN06-070 CN06-053 CN06-042
CN06-071 CN05-F2 CN05-M2
CN06-074 CN06-076 CN06-058
CN06-075 CN06-076 CN06-058
CN06-079 CN06-108 CN06-M13
CN06-080 CN05-F4 CN05-M4
CN06-083 CN05-F5 CN05-M5
CN06-087 CN06-040 CN06-M11
CN06-088 CN05-F6 CN05-M6
CN06-089 CN06-021 CN06-005
CN06-090 CN06-021 CN06-005
CN06-092 CN06-F5 CN06-018
CN06-094 CN05-F4 CN05-M4
CN06-095 CN05-F5 CN05-M5
CN06-098 CN06-077 CN06-058
CN06-100 CN06-F14 CN06-M13
CN06-105 CN06-104 CN06-064
CN06-106 CN06-104 CN06-064
CN06-107 CN06-108 CN06-M13
CN06-109 CN06-F14 NA
CN06-110 CN06-F14 CN06-M13
CN06-111 CN06-104 CN06-064
CN06-115 CN06-004 CN06-017
CN06-116 CN06-038 CN06-027
CN06-117 CN06-038 CN06-027
CN06-118 CN06-025 CN06-027
CN06-119 CN06-025 CN06-M9
CN06-120 CN06-025 CN06-027
CN06-122 CN05-F6 CN05-M6
CN06-123 CN06-021 CN06-006
CN06-127 CN06-126 CN06-015
CN06-128 CN06-004 CN06-017
CN06-129 CN06-007 CN06-002
CN06-136 CN06-126 CN06-015
CN06-142 CN06-033 CN06-M16
CN06-143 CN06-034 CN06-M16
CN06-145 CN06-108 CN06-M13
CN06-146 CN06-033 CN06-064
CN06-147 CN06-053 CN06-064
CN06-151 CN06-039 CN06-027
CN06-152 CN06-038 CN06-027
CN06-153 CN06-F3 CN06-063
CN06-154 CN06-148 CN06-037
CN06-155 CN06-036 NA
CN06-156 CN06-039 CN06-M18
CN06-157 CN06-150 CN06-M11
CN06-159 CN06-150 CN06-M11
CN06-160 CN06-038 CN06-027
CN06-161 CN06-148 CN06-M18
CN06-162 CN06-148 CN06-M10
CN06-164 CN06-104 CN06-064
CN06-166 CN06-076 CN06-058
CN06-168 CN06-077 CN06-M13
CN06-170 CN06-077 CN06-M13
CN06-171 CN06-104 CN06-042
CN06-173 CN06-104 CN06-042
CN06-174 CN06-076 CN06-085
CN06-176 CN06-077 CN06-M13
CN06-177 CN06-108 CN06-064
CN06-178 CN06-051 CN06-M13
CN06-179 CN06-051 CN06-M13
CN06-182 CN06-081 CN06-085
CN06-183 CN06-081 CN06-058
CN06-187 CN06-051 CN06-086
CN06-188 CN06-185 CN06-086
CN06-189 CN06-084 CN06-M7
CN06-190 CN06-081 CN06-M12
CN06-191 CN06-081 CN06-086
CN06-192 CN06-185 CN06-061
CN06-193 CN06-053 CN06-064
CN06-194 CN06-007 CN06-002
CN06-195 CN06-126 CN06-005
CN06-196 CN06-012 CN06-015
CN06-197 CN06-024 CN07-M10
CN06-203 CN06-150 CN06-027
CN06-206 CN06-014 CN06-006
CN06-207 CN06-150 NA
CN06-208 CN06-108 CN06-042
CN06-209 CN06-034 CN06-064
CN06-210 CN06-044 CN07-M15
CN06-213 CN06-108 CN06-042
CN06-214 CN06-053 CN06-042
CN06-221 CN06-081 CN06-086
CN06-222 CN06-084 CN06-M7
CN07-002 CN06-F5 CN06-018
CN07-004 CN06-205 CN06-018
CN07-005 CN06-205 CN06-018
CN07-007 CN06-021 NA
CN07-012 NA CN06-M5
CN07-013 NA CN06-058
CN07-018 CN06-052 CN06-061
CN07-021 CN06-084 CN06-M7
CN07-022 CN06-056 CN06-061
CN07-024 CN06-040 CN07-M15
CN07-025 CN06-F5 CN06-018
CN07-031 CN06-081 CN06-086
CN07-041 CN06-104 CN07-014
CN07-043 CN06-044 CN06-037
CN07-046 CN06-025 CN06-027
CN07-075 CN06-104 CN07-014
CN07-083 CN06-056 CN07-M6
CN07-110 CN06-025 CN06-027
CN07-115 CN06-104 CN06-055
CN07-127 CN06-104 CN07-014
CN07-128 CN06-014 CN06-017
CN07-144 CN06-036 NA
CN07-152 CN06-007 CN06-027
CN07-156 CN06-007 CN06-027
CN07-M8 NA CN06-M15
CN08-001 NA CN07-014
CN08-011 NA CN07-M15
CN08-055 CN08-026 CN08-013
CN08-095 NA CN08-068
CN08-099 CN07-F1 CN06-006
CN08-107 CN08-026 CN08-M5
CN08-108 CN08-026 CN08-013
CN09-021 NA CN08-050
CN09-129 CN09-037 CN08-050
CN10-001 NA CN09-080
CN10-007 NA CN08-050
CN10-010 NA CN09-M6
CN10-023 NA CN08-050
CN10-048 NA CN10-039
CN11-015 NA CN10-039
CN12-002 NA CN11-005
CN12-011 CN12-009 CN11-005
CN12-021 CN12-009 CN12-M2
CN12-041 CN12-F2 CN12-040
CN12-043 CN12-009 CN11-036
CN12-051 CN12-F3 CN12-M3
CN12-057 CN12-030 CN11-040
CN12-063 CN12-030 CN12-016
CN13-004 NA CN12-040
CN13-015 CN12-030 CN12-016
CN13-017 NA CN12-058
CN13-022 NA CN10-008
CN13-041 CN13-F2 NA
CN13-042 CN13-F2 NA
CN13-046 CN12-004 NA
CN13-069 CN13-F3 NA
CN13-073 CN13-F1 CN13-012
CN13-074 CN13-F3 NA
CN13-078 CN12-004 CN13-019
CN13-109RM CN12-004 CN13-019
CN14-054 CN14-004 CN14-031
CN14-062 CN14-003 CN14-M5
CN14-064 NA CN14-031
CN14-085 NA CN13-012
CN06-073 CN06-050 CN06-085
CN06-078 CN06-071 CN06-M13
CN06-082 CN06-094 CN06-M12
CN06-096 CN06-080 CN06-058
CN06-102 CN06-088 CN06-064
CN06-113 CN06-088 CN06-M15
CN06-121 CN06-122 CN06-M15
CN06-124 CN06-122 CN06-M15
CN06-130 CN06-011 CN06-015
CN06-133 CN06-088 CN06-M15
CN06-134 CN06-122 CN06-M15
CN06-135 CN06-122 CN06-M15
CN06-137 CN06-023 CN06-002
CN06-138 CN06-023 CN06-002
CN06-140 CN06-023 CN06-002
CN06-141 CN06-011 CN06-015
CN06-165 CN06-071 CN06-M13
CN06-167 CN06-071 CN06-M13
CN06-169 CN06-071 CN06-058
CN06-172 CN06-050 CN06-085
CN06-175 CN06-094 CN06-M5
CN06-180 CN06-094 CN06-M12
CN06-181 CN06-083 NA
CN06-184 CN06-050 CN06-085
CN06-186 CN06-094 CN06-086
CN06-198 CN06-011 CN06-017
CN06-200 CN06-088 CN06-005
CN06-201 CN06-088 CN06-005
CN06-211 CN06-050 CN06-037
CN06-215 CN06-050 CN06-037
CN07-008 CN06-025 CN06-207
CN07-009 CN07-110 CN06-207
CN07-010 CN06-025 CN06-207
CN07-015 CN06-164 CN07-M2
CN07-016 CN06-214 CN07-013
CN07-017 CN06-214 CN07-013
CN07-023 CN06-094 CN06-086
CN07-026 CN06-119 CN06-207
CN07-028 CN06-119 CN06-207
CN07-030 CN06-171 CN07-013
CN07-035 CN06-192 CN07-M4
CN07-036 CN06-110 CN06-055
CN07-037 CN06-050 CN07-012
CN07-039 CN06-050 CN06-055
CN07-044 CN06-116 CN07-013
CN07-047 CN07-110 CN06-207
CN07-048 CN06-089 CN06-087
CN07-050 CN06-157 CN06-179
CN07-051 CN07-024 CN06-128
CN07-052 CN07-004 CN06-159
CN07-053 CN07-004 CN06-159
CN07-057 CN07-046 CN06-179
CN07-060 CN06-109 CN06-055
CN07-062 CN06-154 CN07-001
CN07-065 CN06-192 CN07-M4
CN07-067 CN06-187 CN07-M6
CN07-071 CN06-147 CN07-013
CN07-072 CN06-171 CN07-014
CN07-073 CN06-164 CN07-M2
CN07-077 CN06-110 CN06-055
CN07-078 CN06-110 CN06-055
CN07-080 CN06-059 CN07-012
CN07-081 CN06-171 CN07-014
CN07-082 CN06-164 CN07-014
CN07-086 CN06-157 CN06-179
CN07-087 CN07-046 CN06-065
CN07-088 CN06-089 CN06-027
CN07-089 CN07-004 CN07-054
CN07-091 CN06-092 CN07-054
CN07-095 CN06-089 CN06-179
CN07-096 CN06-110 CN06-055
CN07-097 CN06-025 CN06-065
CN07-099 CN06-136 CN07-M8
CN07-100 CN06-007 CN07-M8
CN07-101 CN06-154 CN07-002
CN07-102 CN06-154 CN07-002
CN07-103 CN06-154 CN07-001
CN07-106 CN06-116 CN06-065
CN07-107 CN07-046 CN07-128
CN07-108 CN06-116 CN06-065
CN07-109 CN06-119 CN06-065
CN07-113 CN06-147 CN07-002
CN07-114 CN06-147 CN07-018
CN07-116 CN06-187 CN07-M6
CN07-117 CN06-187 CN07-M6
CN07-119 CN06-222 CN07-033
CN07-122 CN06-050 CN06-106
CN07-124 CN06-059 CN06-106
CN07-125 CN06-059 CN07-M4
CN07-126 CN06-104 CN07-018
CN07-130 CN06-164 CN07-002
CN07-131 CN06-050 CN07-012
CN07-132 CN06-050 CN07-012
CN07-135 CN06-050 CN06-106
CN07-136 CN06-059 CN07-012
CN07-137 CN06-059 CN07-012
CN07-138 CN06-147 CN07-014
CN07-140 CN06-089 CN07-M10
CN07-141 CN06-089 CN06-027
CN07-142 CN06-116 CN06-065
CN07-143 CN06-036 CN06-054
CN07-145 CN07-110 CN06-179
CN07-148 CN06-157 CN06-179
CN07-149 CN06-157 CN06-179
CN07-151 CN06-089 CN07-128
CN07-157 CN06-136 CN07-054
CN07-160 CN06-119 CN06-179
CN07-166 CN06-136 CN07-128
CN07-169 CN06-116 CN07-013
CN07-170 CN06-116 CN06-179
CN07-173 CN06-154 CN06-128
CN07-175 CN06-154 CN06-128
CN07-178 CN06-192 CN07-M4
CN07-180 CN06-116 CN06-065
CN07-183 CN06-222 CN07-033
CN07-185 CN06-050 CN07-012
CN07-186 CN06-188 CN07-012
CN07-187 CN06-147 CN07-018
CN07-F3 CN06-080 CN06-058
CN08-003 CN07-024 NA
CN08-004 CN06-089 CN06-027
CN08-005 CN07-004 CN07-054
CN08-009 CN06-025 CN06-065
CN08-015 CN06-071 CN07-012
CN08-016 NA CN06-106
CN08-017 CN06-089 CN07-154
CN08-018 CN07-024 NA
CN08-025 CN06-187 CN08-027
CN08-032 CN07-043 CN07-M10
CN08-043 CN07-004 CN06-159
CN08-044 CN07-004 CN06-159
CN08-080 CN06-187 CN08-M5
CN08-097 CN07-004 CN06-065
CN08-103 CN07-043 CN07-002
CN08-104 CN08-F5 CN08-011
CN08-M2 CN06-050 CN07-012
CN09-003 CN08-F5 CN08-011
CN09-036 CN06-157 CN07-084
CN09-102 NA CN08-011
CN09-M3 CN08-099 NA
CN10-009 NA CN08-108
CN10-026 NA CN08-001
CN10-043 CN09-129 CN10-010
CN11-013 NA CN10-010
CN12-015 NA CN11-015
CN12-019 CN12-002 CN11-036
CN12-024 NA CN11-015
CN12-047 CN12-004 CN12-011
CN13-002 CN12-004 CN12-011
CN13-055 CN12-004 CN12-011
CN13-080 CN13-022 CN13-019
CN14-021 NA CN13-017
CN14-048 CN13-015 NA
CN14-088 CN13-015 CN14-M5
CN07-019 CN06-175 CN06-169
CN07-020 CN06-175 CN06-169
CN07-027 CN07-F1 CN06-124
CN07-032 CN07-F3 CN06-215
CN07-038 CN06-182 CN06-169
CN07-040 CN06-182 CN06-169
CN07-068 CN06-222 CN06-169
CN07-069 CN07-F3 CN06-215
CN07-079 CN06-184 CN06-055
CN07-093 CN07-007 CN06-124
CN07-094 CN07-007 CN06-124
CN07-098 CN07-007 CN06-124
CN07-112 CN07-026 CN06-179
CN07-120 CN06-180 CN06-048
CN07-121 CN07-031 CN06-215
CN07-123 CN06-182 CN06-215
CN07-133 CN06-182 CN06-169
CN07-134 CN06-182 CN06-215
CN07-153 CN06-007 CN06-124
CN07-158 CN07-007 CN06-124
CN07-164 CN06-007 CN06-124
CN07-165 CN06-007 CN06-124
CN07-167 CN06-198 CN07-M8
CN07-177 CN07-026 CN06-179
CN07-182 CN06-180 CN06-048
CN07-184 CN07-031 CN06-169
CN08-006 CN06-198 CN07-M8
CN08-012 CN06-182 CN06-169
CN08-028 CN07-131 CN08-016
CN08-029 CN07-124 CN08-M2
CN08-030 CN07-125 CN08-016
CN08-031 CN07-124 CN08-M2
CN08-033 CN07-108 CN08-001
CN08-034 CN07-108 CN08-001
CN08-035 CN07-187 CN08-M2
CN08-036 CN08-009 CN07-106
CN08-037 CN07-047 CN06-179
CN08-038 CN06-157 CN08-003
CN08-039 CN07-086 CN08-003
CN08-041 CN08-004 CN07-050
CN08-047 CN08-009 CN07-106
CN08-052 CN07-178 CN08-M2
CN08-053 CN07-178 CN08-M2
CN08-054 CN07-125 CN08-016
CN08-058 CN07-124 CN08-M2
CN08-059 CN07-187 CN08-M2
CN08-060 CN07-187 CN08-M2
CN08-061 CN07-131 CN07-137
CN08-062 CN07-131 CN07-137
CN08-063 CN07-036 CN07-137
CN08-065 CN07-124 CN08-M2
CN08-066 CN07-124 CN08-M2
CN08-069 CN08-005 CN06-065
CN08-073 CN08-099 CN07-050
CN08-075 CN07-160 CN07-082
CN08-077 CN08-009 CN07-106
CN08-078 CN07-114 CN08-013
CN08-079 CN07-178 CN08-M2
CN08-081 CN07-125 CN08-016
CN08-083 CN07-124 CN08-016
CN08-085 CN07-036 CN08-027
CN08-086 CN07-131 CN08-016
CN08-087 CN07-036 CN08-016
CN08-091 CN07-124 CN08-027
CN08-092 CN07-113 CN08-050
CN08-093 CN07-187 CN08-014
CN08-102 CN07-114 CN08-050
CN08-112 CN07-125 CN08-016
CN08-113 CN07-108 CN08-003
CN08-115 CN07-036 CN07-137
CN08-116 CN07-124 CN08-016
CN08-117 CN07-125 CN08-013
CN08-118 CN07-125 CN08-016
CN09-008 CN07-036 CN07-137
CN09-012 CN06-089 CN07-096
CN09-020 CN07-125 CN08-013
CN09-029 CN07-125 CN08-013
CN09-041 NA CN07-072
CN09-046 CN08-005 CN07-096
CN09-065 CN07-125 CN09-002
CN09-067 CN07-125 CN09-002
CN09-079 CN07-114 CN09-002
CN09-086 NA CN08-097
CN09-087 CN08-005 CN07-096
CN09-088 CN08-005 CN09-M1
CN09-089 CN08-005 CN07-096
CN09-101 CN09-102 CN09-053
CN09-109 CN07-125 CN09-053
CN09-110 CN07-113 CN08-013
CN09-115 CN07-036 CN08-013
CN09-120 CN07-036 CN08-013
CN09-128 CN08-005 CN07-096
CN09-130 CN07-114 CN08-050
CN10-005 CN07-114 CN08-050
CN10-033 CN08-005 CN07-096
CN10-059 CN07-114 CN10-010
CN11-007 CN10-026 CN10-007
CN12-028 CN12-015 CN11-040
CN12-033 CN12-015 CN11-040
CN12-055 CN12-015 CN12-010
CN12-056 CN12-015 CN12-010
CN13-009 CN12-019 CN12-051
CN13-020 CN13-002 CN12-021
CN13-025 CN13-002 CN12-021
CN13-045 CN13-002 CN12-021
CN13-052 CN13-002 CN12-021
CN13-060 CN12-019 CN13-008
CN13-083 CN13-002 CN13-019
CN13-088 CN13-002 CN13-019
CN13-098 CN12-019 CN12-051
CN13-110 CN13-002 CN13-019
CN13-111 CN13-002 CN13-019
CN13-118 CN12-019 CN13-008
CN14-065 CN13-080 CN13-109RM
CN14-070 CN13-080 CN13-109RM
CN08-022 CN07-158 CN07-050
CN08-045 CN07-165 CN07-096
CN08-046 CN07-026 CN08-037
CN08-048 CN07-158 CN07-050
CN08-049 CN07-165 CN08-010
CN08-056 CN08-012 CN07-137
CN08-064 CN07-123 CN08-013
CN08-071 CN07-165 CN07-096
CN08-072 CN06-089 CN07-093
CN08-076 CN07-160 CN08-037
CN08-082 CN08-012 CN08-013
CN08-088 CN07-123 CN07-137
CN08-089 CN08-012 CN08-013
CN08-090 CN08-012 CN08-013
CN08-096 CN07-026 CN08-037
CN08-100 CN08-099 CN07-093
CN08-101 CN07-026 CN08-037
CN09-006 CN08-112 CN08-013
CN09-010 CN08-112 CN08-013
CN09-011 CN08-112 CN08-013
CN09-016 CN08-077 CN08-059
CN09-017 CN08-113 CN09-002
CN09-018 CN08-113 CN09-002
CN09-019 CN08-053 CN08-013
CN09-024 CN07-113 CN08-078
CN09-025 CN07-036 CN08-058
CN09-026 CN07-036 CN08-058
CN09-027 CN09-008 CN08-058
CN09-031 CN08-113 CN08-050
CN09-032 CN08-113 CN09-002
CN09-033 CN09-041 CN09-M3
CN09-035 NA CN08-075
CN09-038 CN08-036 CN08-059
CN09-039 CN08-036 CN08-059
CN09-040 CN09-041 CN09-M3
CN09-042 CN08-073 CN07-096
CN09-043 CN08-077 CN08-059
CN09-047 CN08-053 CN08-013
CN09-048 CN07-113 CN08-078
CN09-051 CN08-053 CN08-013
CN09-054 CN08-093 CN08-078
CN09-055 CN08-093 CN09-002
CN09-056 CN07-036 CN08-117
CN09-058 CN09-008 CN08-117
CN09-059 CN07-036 CN08-058
CN09-060 CN07-036 CN08-058
CN09-062 CN09-008 CN08-117
CN09-063 CN08-112 CN08-013
CN09-064 CN08-112 CN08-013
CN09-066 CN07-125 CN08-078
CN09-068 CN07-113 CN08-078
CN09-069 CN08-077 CN08-050
CN09-072 CN08-036 CN08-050
CN09-073 CN08-036 CN08-050
CN09-074 CN08-036 CN08-050
CN09-078 CN08-053 CN09-M6
CN09-081 CN09-041 CN09-M3
CN09-082 CN09-001 CN08-075
CN09-096 CN09-001 CN08-075
CN09-098 CN09-001 CN08-075
CN09-107 CN08-053 CN09-002
CN09-108 CN08-093 CN09-002
CN09-112 CN09-008 CN08-078
CN09-114 CN07-036 CN08-078
CN09-116 CN09-008 CN08-058
CN09-117 CN09-008 CN08-117
CN09-122 CN09-041 CN08-094
CN09-124 CN08-073 CN07-096
CN09-133 CN08-077 CN08-059
CN09-135 CN09-102 CN08-091
CN09-136 CN08-112 CN08-013
CN09-137 CN08-113 CN09-M6
CN09-138 CN08-093 CN09-002
CN09-139 CN09-008 CN08-078
CN09-140 CN09-008 CN08-078
CN09-142 CN08-112 CN08-013
CN10-002 CN09-093 CN07-093
CN10-012 CN08-053 CN09-M6
CN10-017 CN08-053 CN09-M6
CN10-018 CN09-003 CN08-079
CN10-031 CN09-041 CN07-096
CN10-052 CN10-009 CN10-033
CN10-094 CN08-093 CN10-025
CN11-006 CN09-084 CN08-059
CN11-026 NA CN09-088
CN11-033 CN09-084 CN08-059
CN13-054 CN13-030 CN12-056
CN13-058 CN12-033 CN13-008
CN13-059 CN12-033 CN13-033
CN13-062 CN12-033 CN13-008
CN13-075 CN12-047 CN12-056
CN13-081 CN13-020 CN13-019
CN13-085 CN13-020 CN13-019
CN13-086 CN13-020 CN13-019
CN13-100 CN12-033 CN13-033
CN14-009 CN13-098 CN14-110
CN14-010 CN13-098 CN14-110
CN14-025 CN13-098 CN14-110
CN14-032 CN13-020 CN13-042
CN14-039 CN12-033 NA
CN14-069 CN13-074 CN13-110
CN14-078 CN13-055 CN13-110
CN14-089 CN12-033 NA
CN09-014 CN08-073 CN08-022
CN09-015 CN08-073 CN08-022
CN09-022 CN08-089 CN08-058
CN09-023 CN08-089 CN08-091
CN09-044 CN08-073 CN08-096
CN09-045 CN08-071 CN07-093
CN09-052 CN08-089 CN08-091
CN09-061 CN08-064 CN08-078
CN09-070 CN08-101 CN08-059
CN09-071 CN08-101 CN08-059
CN09-075 CN08-113 CN08-022
CN09-076 CN08-113 CN08-022
CN09-077 CN08-113 CN08-022
CN09-083 CN08-073 CN08-096
CN09-090 CN08-071 CN08-096
CN09-091 CN08-071 CN09-M1
CN09-092 CN08-071 CN09-M1
CN09-097 CN08-071 CN07-093
CN09-099 CN08-073 CN08-022
CN09-100 CN08-089 CN08-091
CN09-105 CN08-089 CN08-117
CN09-106 CN08-089 CN08-117
CN09-118 CN08-064 CN08-117
CN09-119 CN08-064 CN08-022
CN09-125 CN08-076 CN08-022
CN09-126 CN09-001 CN08-096
CN09-127 NA CN08-046
CN09-131 CN08-101 CN08-059
CN09-132 CN08-077 CN08-022
CN09-134 CN08-076 CN08-095
CN09-141 CN08-064 CN08-079
CN10-003 CN09-F11 CN08-096
CN10-004 CN08-073 CN08-096
CN10-013 CN09-064 CN09-055
CN10-016 CN09-064 CN09-103
CN10-020 CN08-064 CN08-078
CN10-021 CN08-064 CN08-078
CN10-030 CN09-F11 CN08-096
CN10-041 CN09-073 CN09-080
CN10-042 CN09-037 CN09-026
CN10-045 CN09-137 CN09-026
CN10-046 CN09-039 NA
CN10-053 CN08-071 CN09-012
CN10-060 CN07-114 CN10-012
CN10-061 CN08-093 CN10-012
CN10-065 CN09-137 CN09-026
CN10-068 CN10-017 CN10-M3
CN10-073 CN08-089 CN08-117
CN10-074 CN10-017 NA
CN10-076 CN08-089 CN08-117
CN10-077 CN10-017 CN10-M3
CN10-078 CN10-017 CN10-M3
CN10-079 CN09-078 CN09-020
CN10-082 CN09-116 CN09-020
CN10-083 CN09-059 CN09-142
CN10-084 CN09-059 CN10-023
CN10-085 CN09-112 CN09-020
CN10-089 CN09-117 CN09-020
CN10-090 CN09-117 CN09-020
CN10-092 CN09-064 CN09-055
CN10-095 CN09-138 CN10-025
CN10-098 CN09-138 CN10-025
CN10-100 NA CN08-046
CN10-M1 CN08-101 CN08-059
CN11-001 CN10-002 CN10-008
CN11-003 CN09-138 CN10-025
CN11-008 CN10-017 NA
CN11-009 CN09-098 CN10-007
CN11-014 NA CN09-038
CN11-018 CN09-064 NA
CN11-021 CN09-112 CN10-023
CN11-023 CN09-059 CN10-023
CN11-039 CN08-076 NA
CN12-013 NA CN09-043
CN12-018 NA CN08-096
CN09-123 CN09-014 CN08-059
CN10-022 CN09-106 CN09-141
CN10-032 CN10-053 CN10-033
CN10-035 CN09-106 CN09-141
CN10-037 CN09-075 CN10-M1
CN10-038 CN09-075 CN10-M1
CN10-044 CN09-073 CN09-045
CN10-047 CN10-030 CN10-031
CN10-051 CN10-053 CN10-033
CN10-054 CN09-132 CN09-062
CN10-055 CN09-071 CN09-090
CN10-056 CN09-132 CN09-090
CN10-057 CN10-004 CN09-090
CN10-058 CN09-075 CN09-083
CN10-062 CN08-093 CN10-M1
CN10-063 CN09-075 CN10-100
CN10-064 CN09-137 CN09-083
CN10-066 CN09-107 CN09-061
CN10-067 CN10-021 CN10-023
CN10-069 CN09-052 CN08-117
CN10-070 CN09-052 CN08-117
CN10-072 CN09-106 CN10-023
CN10-075 CN09-052 CN08-117
CN10-080 CN09-078 CN09-141
CN10-081 CN08-093 CN10-100
CN10-086 CN09-118 CN10-023
CN10-087 CN10-020 CN09-142
CN10-091 CN09-064 CN09-141
CN10-093 CN07-113 CN10-M1
CN10-097 CN09-138 CN09-131
CN10-102 CN09-075 CN09-083
CN11-004 CN10-030 CN09-080
CN11-028 CN10-004 CN11-M2
CN11-030 CN10-004 CN11-M2
CN11-034 CN11-006 CN10-046
CN11-037 CN09-137 CN11-008
CN11-038 CN09-137 CN11-008
CN11-048 CN10-068 CN11-015
CN11-051 CN10-068 CN11-015
CN12-001 CN11-039 CN09-096
CN12-003 CN10-098 CN10-065
CN12-005 CN11-006 CN10-046
CN12-007 CN11-001 CN11-026
CN12-012 NA CN10-100
CN12-014 CN11-023 CN10-065
CN12-035 CN10-098 CN11-015
CN13-053 CN13-028 CN12-018
CN13-070 NA CN12-018
CN11-031 CN10-063 CN11-008
CN11-032 CN11-004 CN11-005
CN11-041 CN11-023 CN10-091
CN11-043 CN11-023 CN10-091
CN11-044 CN10-097 CN09-020
CN11-046 CN10-097 CN10-054
CN11-047 CN10-068 CN10-075
CN11-052 CN09-137 CN10-054
CN12-006 CN11-004 CN10-046
CN12-008 CN11-023 CN10-091
CN12-029 CN10-069 CN12-M3
CN12-031 CN10-097 CN12-016
CN12-034 CN10-069 CN12-016
CN12-037 CN11-004 CN12-024
CN12-038 CN12-002 CN11-034
CN12-044 CN12-003 CN12-011
CN12-045 CN12-003 CN12-011
CN12-048 CN10-097 CN12-016
CN12-049 CN12-035 CN12-014
CN12-050 CN10-097 CN12-012
CN12-053 CN12-035 CN12-014
CN12-054 CN12-035 CN12-016
CN12-059 CN12-F4 CN11-028
CN12-060 CN12-001 NA
CN13-001 CN11-004 CN12-040
CN13-016 CN10-069 CN12-016
CN13-061 CN12-003 CN13-008
CN13-068 CN12-035 CN13-033
CN13-090 CN12-003 CN13-008
CN13-101 CN12-035 CN13-033
CN13-102 CN12-019 CN12-014
CN13-105 CN12-035 CN13-033
CN13-112 CN12-003 CN13-038
CN13-117 CN12-035 CN12-014
CN13-119 CN12-035 CN13-033
CN14-033 NA CN11-028
CN14-075 CN12-035 CN13-033
CN14-093 CN13-045 CN13-070
CN12-017 CN11-031 CN12-M1
CN12-025 CN11-031 CN12-011
CN12-026 CN12-003 CN12-008
CN12-027 CN12-003 CN12-008
CN12-032 CN10-097 CN12-008
CN12-039 CN11-031 CN12-M1
CN12-042 CN11-031 CN11-034
CN12-062 CN11-031 CN12-022
CN13-005 CN11-031 CN12-022
CN13-010 CN12-053 CN12-014
CN13-018 NA CN12-006
CN13-027 NA CN12-006
CN13-032 CN12-053 CN12-014
CN13-034 CN12-003 CN12-049
CN13-036 CN12-053 CN13-033
CN13-037 CN12-053 CN12-014
CN13-039 CN12-044 CN12-049
CN13-051 CN12-044 CN12-049
CN13-057 CN12-029 CN12-057
CN13-063 CN12-053 CN11-028
CN13-067 CN12-053 CN11-028
CN13-084 CN12-044 CN13-008
CN13-091 CN13-016 CN12-014
CN13-093 CN12-044 CN12-051
CN13-097 CN13-016 CN12-014
CN13-106 CN12-053 CN11-028
CN13-113 CN12-044 CN13-038
CN13-114 CN12-044 CN13-038
CN13-121 CN12-029 CN12-057
CN14-015 CN14-075 NA
CN14-016 CN13-118 CN13-117
CN14-024 CN12-045 CN13-110
CN14-034 CN13-002 CN14-033
CN14-036 CN13-112 CN14-011
CN14-038 CN13-112 CN14-011
CN14-041 CN14-075 NA
CN14-047 CN12-045 CN14-011
CN14-052 CN13-112 CN14-011
CN14-053 CN13-098 CN13-117
CN14-058 CN13-083 CN14-033
CN14-061 CN13-002 CN14-033
CN14-068 CN13-045 CN14-033
CN14-079 CN12-045 CN14-011
CN14-086 CN13-016 CN14-110
CN14-092 CN12-045 CN14-011
CN14-096 CN13-002 CN14-033
CN14-097 CN13-083 CN14-033
CN14-104 CN13-112 CN14-011
CN13-024 CN13-005 CN13-019
CN13-035 CN12-032 CN13-008
CN13-040 CN13-F1 CN13-027
CN13-044 CN13-005 CN12-021
CN13-048 CN13-005 CN13-019
CN13-049 CN13-005 CN13-019
CN13-065 CN12-032 CN13-033
CN13-066 CN12-032 CN13-008
CN13-071 CN13-022 CN13-027
CN13-076 CN12-047 CN12-026
CN13-077 CN13-055 CN12-026
CN13-089 CN13-055 CN12-026
CN13-092 CN13-022 CN13-018
CN13-104 CN12-032 CN11-028
CN13-116 CN12-032 CN13-033
CN14-023 CN13-005 CN13-070
CN14-028 CN13-005 CN12-021
CN14-030 CN13-022 CN13-018
CN14-045 CN13-063 CN13-101
CN14-046 CN13-119 CN13-106
CN14-049 CN13-016 CN13-106
CN14-060 CN13-114 CN14-011
CN14-074 CN13-063 CN13-051
CN14-076 CN13-119 CN13-106
CN14-077 CN13-119 CN13-106
CN14-080 CN13-057 CN14-110
CN14-081 CN13-057 NA
CN14-082 CN13-016 CN13-106
CN14-084 CN13-016 CN13-106
CN14-090 CN13-114 CN14-011
CN14-101 CN13-098 CN13-051
CN14-102 CN13-114 CN13-110
CN14-103 CN13-057 CN13-117
CN14-107 CN13-119 CN13-106
CN13-082 CN13-044 CN13-001
CN13-115 CN13-035 CN13-038
CN14-002 CN13-040 CN13-018
CN14-013 CN13-066 CN13-051
CN14-014 CN13-066 CN13-051
CN14-019 CN13-116 CN13-075
CN14-026 CN13-048 CN13-070
CN14-027 CN13-048 CN14-033
CN14-035 CN14-030 NA
CN14-037 CN13-066 CN13-075
CN14-043 CN13-065 CN13-088
CN14-050 CN13-116 CN13-075
CN14-057 CN13-044 CN14-033
CN14-063 CN14-004 CN13-049
CN14-066 CN14-028 NA
CN14-067 CN14-028 CN14-098
CN14-072 CN13-035 CN13-075
CN14-073 CN13-116 CN13-075
CN14-094 CN13-044 CN14-033
CN14-108 CN13-066 CN14-011
CN14-012 CN13-115 CN13-093
CN14-055 CN14-002 NA
CN14-056 CN14-030 CN13-082
CN14-059 CN13-002 CN13-082
CN14-100 CN13-065 CN13-082
