# Supplementary material for: Bigger Is Fitter? Quantitative Genetic Decomposition of Selection Reveals an Adaptive Evolutionary Decline of Body Mass in a Wild Rodent Population
Source: PLoS Biol. 2017 Jan 26;15(1):e1002592. doi: 10.1371/journal.pbio.1002592 (PMC5268405; doi:10.1371/journal.pbio.1002592)
Supplement: S1 Data — See the readme file for explanations on the content. (ZIP) [file pbio.1002592.s008.zip › DataAndCode/AllM.txt]

id Weight Body_Length Tail_Length Date Sex Year Age Who Cohort Wolfgruoben Mother Father f X_Position Y_Position animal Age3 Phi Im ARS LRS Origin Julian RelativeJulian ARSS rPhi rARSS rLRS rock_coverage herb_coverage rARS StDate StDateSq rLRS2
CN06-001 34 NA 54 2006-05-25 Female 2006 A PW 2005 FALSE 0 0 0 -1.63440327487163 -0.550681190630199 CN06-001 1 0 0 0 0 2006-01-01 144 0 0 0 0 0 -1.08545443027011 -0.0700618913027372 0 -2.35748336273015 -1.40015611265453 0.00488800526330754
CN06-001 34 NA NA 2006-06-14 Female 2006 A PW 2005 FALSE 0 0 0 -1.55190496324488 -0.550681190630199 CN06-001 1 0 0 0 0 2006-01-01 164 20 0 0 0 0 -1.08545443027011 1.32116301958908 0 -1.77379066801336 -1.3274097685312 0.00459023888120927
CN06-001 34 NA NA 2006-06-14 Female 2006 A PW 2005 FALSE 0 0 0 -1.46940665161812 -0.800199382847688 CN06-001 1 0 0 0 0 2006-01-01 164 20 0 0 0 0 -1.38084837320901 2.01677547503498 0 -1.77379066801336 -1.3274097685312 0.00368542276223517
CN06-002 37 NA 53 2006-05-25 Male 2006 A PW 2004 FALSE 0 0 0 -1.63440327487163 -0.301162998412711 CN06-002 2 0 0 4 5 2006-01-01 144 0 4 0 2.99099099099099 1 -0.494666544392298 -0.0700618913027372 3.81609195402299 -2.35748336273015 -1.40015611265453 1.00446842820688
CN06-002 40 NA 53 2006-06-14 Male 2006 A PW 2004 FALSE 0 0 0 -1.71690158649839 0.696909770457243 CN06-002 2 0 0 4 5 2006-01-01 164 20 4 0 2.99099099099099 1 -1.97163625908683 1.32116301958908 3.81609195402299 -1.77379066801336 -1.3274097685312 1.00476705384681
CN06-002 36 NA 56 2006-06-15 Male 2006 A PW 2004 FALSE 0 0 0 -1.79939989812514 0.197873386022266 CN06-002 2 0 0 4 5 2006-01-01 165 21 4 0 2.99099099099099 1 -0.790060487331203 0.62555056414317 3.81609195402299 -1.74460603327753 -1.31995326825856 1.01610271874018
CN06-002 NA NA NA 2006-07-06 Male 2006 A PW 2004 FALSE 0 0 0 -1.1394134051111 -0.0516448061952222 CN06-002 2 0 0 4 5 2006-01-01 186 42 4 0 2.99099099099099 1 0.0961213414855136 -0.556990610114872 3.81609195402299 -1.1317287038249 -1.07934473507063 1.00445975516467
CN06-002 43 NA NA 2006-08-17 Male 2006 A SR/PW/TB 2004 FALSE 0 0 0 -0.891918470230834 0.696909770457243 CN06-002 2 0 0 4 5 2006-01-01 228 84 4 0 2.99099099099099 1 0.391515284424419 0.277744336420216 3.81609195402299 0.0940259550803381 -0.11691060231892 1.0000090393653
CN06-003 30 NA 50 2006-05-25 Female 2006 A PW 2005 FALSE CN06-013 CN05-M3 0 -1.71690158649839 -0.0516448061952222 CN06-003 1 0 0 0 0 2006-01-01 144 0 0 0 0 0 -0.494666544392298 -0.0700618913027372 0 -2.35748336273015 -1.40015611265453 0.00253967336382621
CN06-004 35 NA 51 2006-05-25 Female 2006 A PW 2005 FALSE 0 0 0 -1.63440327487163 -1.04971757506518 CN06-004 1 0 0 2 2 2006-01-01 144 0 2 0 1.08108108108108 0.520833333333333 -0.494666544392298 -0.417868119025691 1.6260162601626 -2.35748336273015 -1.40015611265453 0.528884274807388
CN06-004 NA NA NA 2006-06-14 Female 2006 A PW 2005 FALSE 0 0 0 -1.71690158649839 -0.550681190630199 CN06-004 1 0 0 2 2 2006-01-01 164 20 2 0 1.08108108108108 0.520833333333333 -0.199272601453392 -0.0700618913027372 1.6260162601626 -1.77379066801336 -1.3274097685312 0.524353614606047
CN06-004 48 NA NA 2006-07-06 Female 2006 A PW 2005 FALSE 0 0 0 -1.63440327487163 -1.04971757506518 CN06-004 1 0 0 2 2 2006-01-01 186 42 2 0 1.08108108108108 0.520833333333333 -0.494666544392298 -0.417868119025691 1.6260162601626 -1.1317287038249 -1.07934473507063 0.521216168918388
CN06-004 53 NA NA 2006-08-08 Female 2006 A SR/PW 2005 FALSE 0 0 0 -1.79939989812514 -1.04971757506518 CN06-004 1 0 0 2 2 2006-01-01 219 75 2 0 1.08108108108108 0.520833333333333 -1.38084837320901 -0.0700618913027372 1.6260162601626 -0.168635757542214 -0.377160648420148 0.536256091569063
CN06-004 50 NA NA 2006-08-09 Female 2006 A SR/PW 2005 FALSE 0 0 0 -1.63440327487163 -0.800199382847688 CN06-004 1 0 0 2 2 2006-01-01 220 76 2 0 1.08108108108108 0.520833333333333 -0.494666544392298 -0.209184382391919 1.6260162601626 -0.139451122806375 -0.349698903513589 0.538360600049155
CN06-004 46 NA NA 2006-08-18 Female 2006 A SR/PW/TB 2005 FALSE 0 0 0 -1.71690158649839 -0.550681190630199 CN06-004 1 0 0 2 2 2006-01-01 229 85 2 0 1.08108108108108 0.520833333333333 -0.199272601453392 -0.0700618913027372 1.6260162601626 0.123210589816177 -0.0861752719268112 0.532614257208188
CN06-004 51 NA NA 2006-09-13 Female 2006 A SR/MW 2005 FALSE 0 0 0 -1.55190496324488 -0.550681190630199 CN06-004 1 0 0 2 2 2006-01-01 255 111 2 0 1.08108108108108 0.520833333333333 -1.08545443027011 1.32116301958908 1.6260162601626 0.882011092947994 0.840613152204466 0.529438646428872
CN06-004 54 NA NA 2006-09-21 Female 2006 A PW/SR 2005 FALSE 0 0 0 -1.63440327487163 -0.800199382847688 CN06-004 1 0 0 2 2 2006-01-01 263 119 2 0 1.08108108108108 0.520833333333333 -0.494666544392298 -0.209184382391919 1.6260162601626 1.11548817083471 1.1752463351718 0.522891116278625
CN06-004 51 NA NA 2006-09-22 Female 2006 A PW/SR 2005 FALSE 0 0 0 -1.71690158649839 -1.04971757506518 CN06-004 1 0 0 2 2 2006-01-01 264 120 2 0 1.08108108108108 0.520833333333333 -1.08545443027011 -0.0700618913027372 1.6260162601626 1.14467280557055 1.2187122757855 0.528118556700264
CN06-005 45 NA 49 2006-05-26 Male 2006 A PW 2005 FALSE 0 0 0 -1.63440327487163 -0.550681190630199 CN06-005 1 0 0 5 5 2006-01-01 145 1 5 0 3.73873873873874 0.867768595041322 -1.08545443027011 -0.0700618913027372 4.77011494252874 -2.32829872799431 -1.39997424679423 0.867831849573787
CN06-005 46 NA 55 2006-06-14 Male 2006 A PW 2005 FALSE 0 0 0 -1.46940665161812 0.197873386022266 CN06-005 1 0 0 5 5 2006-01-01 164 20 5 0 3.73873873873874 0.867768595041322 0.98230317030223 -0.765674346748644 4.77011494252874 -1.77379066801336 -1.3274097685312 0.89107066578319
CN06-005 50 NA NA 2006-06-15 Male 2006 A PW 2005 FALSE 0 0 0 -1.55190496324488 -0.0516448061952222 CN06-005 1 0 0 5 5 2006-01-01 165 21 5 0 3.73873873873874 0.867768595041322 0.686909227363325 -0.417868119025691 4.77011494252874 -1.74460603327753 -1.31995326825856 0.877724875496031
CN06-005 52 NA NA 2006-07-05 Male 2006 A PW 2005 FALSE 0 0 0 -1.22191171673786 -0.550681190630199 CN06-005 1 0 0 5 5 2006-01-01 185 41 5 0 3.73873873873874 0.867768595041322 -1.08545443027011 -0.626551855659463 4.77011494252874 -1.16091333856074 -1.09443960147622 0.868480540303926
CN06-005 51 NA NA 2006-07-06 Male 2006 A PW 2005 FALSE 0 0 0 -1.1394134051111 -1.04971757506518 CN06-005 1 0 0 5 5 2006-01-01 186 42 5 0 3.73873873873874 0.867768595041322 -1.38084837320901 -0.0700618913027372 4.77011494252874 -1.1317287038249 -1.07934473507063 0.875394593389173
CN06-005 53 NA NA 2006-07-19 Male 2006 A PW 2005 FALSE 0 0 0 -0.891918470230834 -1.54875395950015 CN06-005 1 0 0 5 5 2006-01-01 199 55 5 0 3.73873873873874 0.867768595041322 -1.38084837320901 0.973356791866123 4.77011494252874 -0.752328452258996 -0.85001188522182 0.872912342156367
CN06-005 51 NA NA 2006-08-08 Male 2006 A SR/PW 2005 FALSE 0 0 0 -0.974416781857589 -1.79827215171764 CN06-005 1 0 0 5 5 2006-01-01 219 75 5 0 3.73873873873874 0.867768595041322 -1.97163625908683 1.66896924731203 4.77011494252874 -0.168635757542214 -0.377160648420148 0.872146345134777
CN06-005 46 NA NA 2006-08-09 Male 2006 A SR/PW 2005 FALSE 0 0 0 -1.05691509348434 -0.800199382847688 CN06-005 1 0 0 5 5 2006-01-01 220 76 5 0 3.73873873873874 0.867768595041322 0.923224381714449 -0.765674346748644 4.77011494252874 -0.139451122806375 -0.349698903513589 0.873442596564064
CN06-005 49 NA NA 2006-08-16 Male 2006 A SR/PW/TB 2005 FALSE 0 0 0 -0.974416781857589 -0.550681190630199 CN06-005 1 0 0 5 5 2006-01-01 227 83 5 0 3.73873873873874 0.867768595041322 0.923224381714449 -0.765674346748644 4.77011494252874 0.064841320344499 -0.147282200990412 0.872622473757721
CN06-005 49 NA NA 2006-08-18 Male 2006 A SR/PW/TB 2005 FALSE 0 0 0 -0.974416781857589 -0.550681190630199 CN06-005 1 0 0 5 5 2006-01-01 229 85 5 0 3.73873873873874 0.867768595041322 0.923224381714449 -0.765674346748644 4.77011494252874 0.123210589816177 -0.0861752719268112 0.883233485352538
CN06-005 50 NA NA 2006-09-01 Male 2006 A SR/UK 2005 FALSE 0 0 0 -0.809420158604079 -1.29923576728266 CN06-005 1 0 0 5 5 2006-01-01 243 99 5 0 3.73873873873874 0.867768595041322 -1.52854534467847 2.01677547503498 4.77011494252874 0.531795476117925 0.382311184227461 0.878702831018873
CN06-006 35 NA 54 2006-05-26 Male 2006 A PW 2005 FALSE 0 0 0 -1.38690833999137 -0.800199382847688 CN06-006 1 0 0 2 3 2006-01-01 145 1 2 0 1.4954954954955 0.520661157024793 -0.494666544392298 -0.0700618913027372 1.90804597701149 -2.32829872799431 -1.39997424679423 0.524746573815116
CN06-006 42 NA 46 2006-06-15 Male 2006 A PW 2005 FALSE 0 0 0 -1.38690833999137 -0.800199382847688 CN06-006 1 0 0 2 3 2006-01-01 165 21 2 0 1.4954954954955 0.520661157024793 -0.494666544392298 -0.0700618913027372 1.90804597701149 -1.74460603327753 -1.31995326825856 0.520883207772088
CN06-007 38 NA 54 2006-06-14 Female 2006 A PW 2004 FALSE 0 0 0 -1.46940665161812 -0.0516448061952222 CN06-007 2 1 0 1 8 2006-01-01 164 20 3 6.4 1.62162162162162 1.26315789473684 0.834606198832777 -0.417868119025691 0.813008130081301 -1.77379066801336 -1.3274097685312 1.28270365562622
CN06-007 37 NA NA 2006-06-15 Female 2006 A PW 2004 FALSE 0 0 0 -1.46940665161812 -0.0516448061952222 CN06-007 2 1 0 1 8 2006-01-01 165 21 3 6.4 1.62162162162162 1.26315789473684 0.834606198832777 -0.417868119025691 0.813008130081301 -1.74460603327753 -1.31995326825856 1.27687945569948
CN06-007 37 NA 58 2006-08-17 Female 2006 A SR 2004 FALSE 0 0 0 -1.38690833999137 -0.550681190630199 CN06-007 2 1 0 1 8 2006-01-01 228 84 3 6.4 1.62162162162162 1.26315789473684 0.0961213414855136 -0.209184382391919 0.813008130081301 0.0940259550803381 -0.11691060231892 1.27238298734956
CN06-007 40 NA NA 2006-08-18 Female 2006 A SR/PW/TB 2004 FALSE 0 0 0 -1.55190496324488 -0.550681190630199 CN06-007 2 1 0 1 8 2006-01-01 229 85 3 6.4 1.62162162162162 1.26315789473684 -1.08545443027011 1.32116301958908 0.813008130081301 0.123210589816177 -0.0861752719268112 1.26348346111134
CN06-007 41 NA NA 2006-09-12 Female 2006 A SR/MW 2004 FALSE 0 0 0 -1.55190496324488 -0.301162998412711 CN06-007 2 1 0 1 8 2006-01-01 254 110 3 6.4 1.62162162162162 1.26315789473684 -0.199272601453392 0.277744336420216 0.813008130081301 0.852826458212155 0.800420797076324 1.27618069528522
CN06-007 40 NA NA 2006-09-13 Female 2006 A SR/MW 2004 FALSE 0 0 0 -1.55190496324488 -0.301162998412711 CN06-007 2 1 0 1 8 2006-01-01 255 111 3 6.4 1.62162162162162 1.26315789473684 -0.199272601453392 0.277744336420216 0.813008130081301 0.882011092947994 0.840613152204466 1.26990133520876
CN06-007 40 NA NA 2006-09-21 Female 2006 A PW/SR 2004 FALSE 0 0 0 -1.46940665161812 -0.800199382847688 CN06-007 2 1 0 1 8 2006-01-01 263 119 3 6.4 1.62162162162162 1.26315789473684 -1.38084837320901 2.01677547503498 0.813008130081301 1.11548817083471 1.1752463351718 1.27657204346624
CN06-007 35 NA NA 2006-09-22 Female 2006 A PW/SR 2004 FALSE 0 0 0 -1.46940665161812 -0.800199382847688 CN06-007 2 1 0 1 8 2006-01-01 264 120 3 6.4 1.62162162162162 1.26315789473684 -1.38084837320901 2.01677547503498 0.813008130081301 1.14467280557055 1.2187122757855 1.26900728173718
CN06-007 44 119 59 2007-06-12 Female 2007 A PW 2004 FALSE 0 0 0 -1.46940665161812 -1.04971757506518 CN06-007 3 0 1 6 8 2007-01-01 162 18 6 0 3.44827586206897 1.26315789473684 -0.790060487331203 -0.0700618913027372 5.08474576271187 -1.83215993748504 -1.34123157391463 1.27066525703596
CN06-007 44 117 62 2007-06-13 Female 2007 A PW 2004 FALSE 0 0 0 -1.63440327487163 -0.301162998412711 CN06-007 3 0 1 6 8 2007-01-01 163 19 6 0 3.44827586206897 1.26315789473684 -0.494666544392298 -0.0700618913027372 5.08474576271187 -1.8029753027492 -1.33450253708323 1.26507523371854
CN06-007 48 119 62 2007-06-19 Female 2007 A PW 2004 FALSE 0 0 0 -1.46940665161812 -1.04971757506518 CN06-007 3 0 1 6 8 2007-01-01 169 25 6 0 3.44827586206897 1.26315789473684 -0.790060487331203 -0.0700618913027372 5.08474576271187 -1.62786749433417 -1.28648994996182 1.26375851655633
CN06-007 52 110 61 2007-07-17 Female 2007 A JR 2004 FALSE 0 0 0 -1.30441002836461 -0.800199382847688 CN06-007 3 0 1 6 8 2007-01-01 197 53 6 0 3.44827586206897 1.26315789473684 0.243818312954966 0.138621845331035 5.08474576271187 -0.810697721730674 -0.88929491104842 1.26681558812546
CN06-007 59 NA NA 2007-07-18 Female 2007 A PW 2004 FALSE 0 0 0 -1.46940665161812 -0.550681190630199 CN06-007 3 0 1 6 8 2007-01-01 198 54 6 0 3.44827586206897 1.26315789473684 -1.38084837320901 0.973356791866123 5.08474576271187 -0.781513086994835 -0.869835263995428 1.26743394819117
CN06-007 46 118 64 2007-08-14 Female 2007 A PW 2004 FALSE 0 0 0 -1.38690833999137 -0.800199382847688 CN06-007 3 0 1 6 8 2007-01-01 225 81 6 0 3.44827586206897 1.26315789473684 -0.494666544392298 -0.0700618913027372 5.08474576271187 0.00647205087282077 -0.206934203171546 1.280703655228
CN06-007 56 113 69 2007-08-15 Female 2007 A JR 2004 FALSE 0 0 0 -1.46940665161812 -0.0516448061952222 CN06-007 3 0 1 6 8 2007-01-01 226 82 6 0 3.44827586206897 1.26315789473684 0.834606198832777 -0.417868119025691 5.08474576271187 0.0356566856086599 -0.177290067941287 1.284741798789
CN06-010 52 NA 56 2006-06-14 Male 2006 A PW 2005 FALSE 0 0 0 -1.79939989812514 0.696909770457243 CN06-010 1 0 0 0 0 2006-01-01 164 20 0 0 0 0 -1.08545443027011 0.62555056414317 0 -1.77379066801336 -1.3274097685312 0.0128339136439454
CN06-010 53 NA 57 2006-06-14 Male 2006 A PW 2005 FALSE 0 0 0 -1.79939989812514 0.197873386022266 CN06-010 1 0 0 0 0 2006-01-01 164 20 0 0 0 0 -0.790060487331203 0.62555056414317 0 -1.77379066801336 -1.3274097685312 0.00183688226623184
CN06-011 31 NA 52 2006-06-14 Female 2006 A PW 2005 FALSE CN06-013 CN05-M3 0 -1.8818982097519 0.696909770457243 CN06-011 1 0 0 3 3 2006-01-01 164 20 3 0 1.62162162162162 0.78125 -0.494666544392298 1.32116301958908 2.4390243902439 -1.77379066801336 -1.3274097685312 0.788654174465725
CN06-011 35 NA NA 2006-08-16 Female 2006 A SR/PW/TB 2005 FALSE CN06-013 CN05-M3 0 -1.79939989812514 -0.0516448061952222 CN06-011 1 0 0 3 3 2006-01-01 227 83 3 0 1.62162162162162 0.78125 0.0961213414855136 -0.417868119025691 2.4390243902439 0.064841320344499 -0.147282200990412 0.79762817192455
CN06-011 40 NA NA 2006-08-17 Female 2006 A SR/PW/TB 2005 FALSE CN06-013 CN05-M3 0 -1.79939989812514 -0.0516448061952222 CN06-011 1 0 0 3 3 2006-01-01 228 84 3 0 1.62162162162162 0.78125 0.0961213414855136 -0.417868119025691 2.4390243902439 0.0940259550803381 -0.11691060231892 0.784617321676001
CN06-011 NA NA NA 2006-08-18 Female 2006 A SR/PW/TB 2005 FALSE CN06-013 CN05-M3 0 -1.79939989812514 -0.0516448061952222 CN06-011 1 0 0 3 3 2006-01-01 229 85 3 0 1.62162162162162 0.78125 0.0961213414855136 -0.417868119025691 2.4390243902439 0.123210589816177 -0.0861752719268112 0.784016532448244
CN06-012 41 NA 53 2006-06-14 Female 2006 A PW 2005 FALSE 0 0 0 -1.71690158649839 0.197873386022266 CN06-012 1 0 0 1 1 2006-01-01 164 20 1 0 0.54054054054054 0.260416666666667 -0.790060487331203 -0.0700618913027372 0.813008130081301 -1.77379066801336 -1.3274097685312 0.272120205977121
CN06-012 41 NA NA 2006-06-14 Female 2006 A PW 2005 FALSE 0 0 0 -1.63440327487163 0.197873386022266 CN06-012 1 0 0 1 1 2006-01-01 164 20 1 0 0.54054054054054 0.260416666666667 -1.08545443027011 -0.0700618913027372 0.813008130081301 -1.77379066801336 -1.3274097685312 0.262654641659475
CN06-013 39 NA 58 2006-06-14 Female 2006 A PW 2004 FALSE 0 0 0 -1.8818982097519 -0.301162998412711 CN06-013 2 0 0 0 3 2006-01-01 164 20 0 0 0 0.473684210526316 -1.08545443027011 0.277744336420216 0 -1.77379066801336 -1.3274097685312 0.474399511004464
CN06-014 40 NA 51 2006-06-14 Female 2006 A PW 2005 FALSE 0 0 0 -1.96439652137865 -0.550681190630199 CN06-014 1 0 0 2 2 2006-01-01 164 20 2 0 1.08108108108108 0.520833333333333 -0.494666544392298 -0.0700618913027372 1.6260162601626 -1.77379066801336 -1.3274097685312 0.528167662742677
CN06-014 39 NA NA 2006-07-06 Female 2006 A PW 2005 FALSE 0 0 0 -1.79939989812514 -1.04971757506518 CN06-014 1 0 0 2 2 2006-01-01 186 42 2 0 1.08108108108108 0.520833333333333 -1.38084837320901 -0.0700618913027372 1.6260162601626 -1.1317287038249 -1.07934473507063 0.535677540418077
CN06-015 47 NA 57 2006-06-14 Male 2006 A PW 2005 FALSE 0 0 0 -1.79939989812514 -0.550681190630199 CN06-015 1 0 0 5 5 2006-01-01 164 20 5 0 3.73873873873874 0.867768595041322 -0.64236351586175 -0.417868119025691 4.77011494252874 -1.77379066801336 -1.3274097685312 0.870046933451008
CN06-015 49 NA 58 2006-08-08 Male 2006 A PW 2005 FALSE 0 0 0 -1.71690158649839 -0.800199382847688 CN06-015 1 0 0 5 5 2006-01-01 219 75 5 0 3.73873873873874 0.867768595041322 -1.38084837320901 -0.0700618913027372 4.77011494252874 -0.168635757542214 -0.377160648420148 0.874016977415176
CN06-015 41 NA 56 2006-08-17 Male 2006 A SR 2005 FALSE 0 0 0 -1.79939989812514 0.447391578239755 CN06-015 1 0 0 5 5 2006-01-01 228 84 5 0 3.73873873873874 0.867768595041322 -1.67624231614792 0.62555056414317 4.77011494252874 0.0940259550803381 -0.11691060231892 0.874014494143862
CN06-017 42 NA 52 2006-06-14 Male 2006 A PW 2005 FALSE 0 0 0 -1.63440327487163 -0.0516448061952222 CN06-017 1 0 0 4 4 2006-01-01 164 20 4 0 2.99099099099099 0.694214876033058 -0.790060487331203 0.973356791866123 3.81609195402299 -1.77379066801336 -1.3274097685312 0.695813655369119
CN06-017 43 NA NA 2006-06-15 Male 2006 A PW 2005 FALSE 0 0 0 -1.63440327487163 -0.301162998412711 CN06-017 1 0 0 4 4 2006-01-01 165 21 4 0 2.99099099099099 0.694214876033058 -0.494666544392298 -0.0700618913027372 3.81609195402299 -1.74460603327753 -1.31995326825856 0.703411093692842
CN06-017 47 NA 56 2006-07-06 Male 2006 A PW 2005 FALSE 0 0 0 -1.38690833999137 -1.29923576728266 CN06-017 1 0 0 4 4 2006-01-01 186 42 4 0 2.99099099099099 0.694214876033058 -1.38084837320901 -0.417868119025691 3.81609195402299 -1.1317287038249 -1.07934473507063 0.704047264627722
CN06-017 42 NA NA 2006-08-08 Male 2006 A PW 2005 FALSE 0 0 0 -1.22191171673786 -1.29923576728266 CN06-017 1 0 0 4 4 2006-01-01 219 75 4 0 2.99099099099099 0.694214876033058 0.0961213414855136 -0.0700618913027372 3.81609195402299 -0.168635757542214 -0.377160648420148 0.697970266597933
CN06-017 35 NA 52.5 2006-08-09 Male 2006 A SR 2005 FALSE 0 0 0 -1.22191171673786 -1.04971757506518 CN06-017 1 0 0 4 4 2006-01-01 220 76 4 0 2.99099099099099 0.694214876033058 -1.67624231614792 -0.765674346748644 3.81609195402299 -0.139451122806375 -0.349698903513589 0.710514305661592
CN06-018 42 NA 53 2006-06-14 Male 2006 A PW 2005 FALSE 0 0 0 -1.8818982097519 -0.550681190630199 CN06-018 1 0 0 5 5 2006-01-01 164 20 5 0 3.73873873873874 0.867768595041322 -1.23315140173956 -0.417868119025691 4.77011494252874 -1.77379066801336 -1.3274097685312 0.885053440962191
CN06-018 41 NA NA 2006-06-15 Male 2006 A PW 2005 FALSE 0 0 0 -1.8818982097519 -0.550681190630199 CN06-018 1 0 0 5 5 2006-01-01 165 21 5 0 3.73873873873874 0.867768595041322 -1.23315140173956 -0.417868119025691 4.77011494252874 -1.74460603327753 -1.31995326825856 0.868260750930372
CN06-018 37 NA NA 2006-07-06 Male 2006 A PW 2005 FALSE 0 0 0 -1.79939989812514 -0.800199382847688 CN06-018 1 0 0 5 5 2006-01-01 186 42 5 0 3.73873873873874 0.867768595041322 -0.790060487331203 0.973356791866123 4.77011494252874 -1.1317287038249 -1.07934473507063 0.868084384351724
CN06-018 NA NA NA 2006-08-08 Male 2006 A SR/PW 2005 FALSE 0 0 0 -1.8818982097519 -1.04971757506518 CN06-018 1 0 0 5 5 2006-01-01 219 75 5 0 3.73873873873874 0.867768595041322 -1.67624231614792 1.1820405284999 4.77011494252874 -0.168635757542214 -0.377160648420148 0.873961012612983
CN06-018 NA NA NA 2006-08-09 Male 2006 A SR/PW 2005 FALSE 0 0 0 -1.96439652137865 -1.04971757506518 CN06-018 1 0 0 5 5 2006-01-01 220 76 5 0 3.73873873873874 0.867768595041322 -1.38084837320901 0.277744336420216 4.77011494252874 -0.139451122806375 -0.349698903513589 0.869661382904155
CN06-018 42 NA NA 2006-08-16 Male 2006 A SR/PW/TB 2005 FALSE 0 0 0 -1.79939989812514 -0.301162998412711 CN06-018 1 0 0 5 5 2006-01-01 227 83 5 0 3.73873873873874 0.867768595041322 -0.790060487331203 -0.0700618913027372 4.77011494252874 0.064841320344499 -0.147282200990412 0.878427609598409
CN06-018 38 NA NA 2006-08-17 Male 2006 A SR/PW/TB 2005 FALSE 0 0 0 -1.8818982097519 -0.301162998412711 CN06-018 1 0 0 5 5 2006-01-01 228 84 5 0 3.73873873873874 0.867768595041322 -1.08545443027011 0.277744336420216 4.77011494252874 0.0940259550803381 -0.11691060231892 0.880258627844339
CN06-018 35 NA NA 2006-08-18 Male 2006 A SR/PW/TB 2005 FALSE 0 0 0 -1.8818982097519 -0.301162998412711 CN06-018 1 0 0 5 5 2006-01-01 229 85 5 0 3.73873873873874 0.867768595041322 -1.08545443027011 0.277744336420216 4.77011494252874 0.123210589816177 -0.0861752719268112 0.876629666122443
CN06-021 40 NA 30 2006-06-15 Female 2006 A PW 2005 FALSE 0 0 0 -1.38690833999137 -0.301162998412711 CN06-021 1 0 0 4 4 2006-01-01 165 21 4 0 2.16216216216216 1.04166666666667 0.391515284424419 -0.765674346748644 3.2520325203252 -1.74460603327753 -1.31995326825856 1.04665847214234
CN06-021 NA NA NA 2006-07-06 Female 2006 A PW 2005 FALSE 0 0 0 -1.22191171673786 -0.550681190630199 CN06-021 1 0 0 4 4 2006-01-01 186 42 4 0 2.16216216216216 1.04166666666667 -1.08545443027011 -0.626551855659463 3.2520325203252 -1.1317287038249 -1.07934473507063 1.0443364212505
CN06-021 44 NA 30 2006-08-08 Female 2006 A SR/PW 2005 FALSE 0 0 0 -1.38690833999137 -1.04971757506518 CN06-021 1 0 0 4 4 2006-01-01 219 75 4 0 2.16216216216216 1.04166666666667 -1.67624231614792 2.01677547503498 3.2520325203252 -0.168635757542214 -0.377160648420148 1.05474615299958
CN06-021 40 NA 30 2006-08-09 Female 2006 A SR/PW 2005 FALSE 0 0 0 -1.38690833999137 -1.04971757506518 CN06-021 1 0 0 4 4 2006-01-01 220 76 4 0 2.16216216216216 1.04166666666667 -1.67624231614792 2.01677547503498 3.2520325203252 -0.139451122806375 -0.349698903513589 1.04405159540497
CN06-021 44 NA NA 2006-08-17 Female 2006 A SR/PW/TB 2005 FALSE 0 0 0 -1.1394134051111 -0.550681190630199 CN06-021 1 0 0 4 4 2006-01-01 228 84 4 0 2.16216216216216 1.04166666666667 0.864145593126668 -0.765674346748644 3.2520325203252 0.0940259550803381 -0.11691060231892 1.04843870326959
CN06-021 42 NA NA 2006-08-18 Female 2006 A SR/PW/TB 2005 FALSE 0 0 0 -1.30441002836461 -0.301162998412711 CN06-021 1 0 0 4 4 2006-01-01 229 85 4 0 2.16216216216216 1.04166666666667 -1.67624231614792 1.32116301958908 3.2520325203252 0.123210589816177 -0.0861752719268112 1.06223109798998
CN06-023 36 NA 52 2006-06-15 Female 2006 A PW 2005 FALSE CN06-013 CN05-M3 0 -1.71690158649839 0.696909770457243 CN06-023 1 0 0 3 3 2006-01-01 165 21 3 0 1.62162162162162 0.78125 -1.97163625908683 1.32116301958908 2.4390243902439 -1.74460603327753 -1.31995326825856 0.799690990784474
CN06-023 38 NA NA 2006-08-18 Female 2006 A SR/PW/TB 2005 FALSE CN06-013 CN05-M3 0 -1.71690158649839 0.447391578239755 CN06-023 1 0 0 3 3 2006-01-01 229 85 3 0 1.62162162162162 0.78125 -1.67624231614792 1.32116301958908 2.4390243902439 0.123210589816177 -0.0861752719268112 0.782113723531298
CN06-023 37 NA NA 2006-09-12 Female 2006 A SR/MW 2005 FALSE CN06-013 CN05-M3 0 -1.79939989812514 0.197873386022266 CN06-023 1 0 0 3 3 2006-01-01 254 110 3 0 1.62162162162162 0.78125 -0.790060487331203 0.62555056414317 2.4390243902439 0.852826458212155 0.800420797076324 0.787643417056979
CN06-023 40 NA NA 2006-09-13 Female 2006 A SR/MW 2005 FALSE CN06-013 CN05-M3 0 -1.71690158649839 0.197873386022266 CN06-023 1 0 0 3 3 2006-01-01 255 111 3 0 1.62162162162162 0.78125 -0.790060487331203 -0.0700618913027372 2.4390243902439 0.882011092947994 0.840613152204466 0.790473927926871
CN06-024 38 NA 56 2006-06-15 Female 2006 A PW 2005 FALSE 0 0 0 -1.8818982097519 0.696909770457243 CN06-024 1 0 0 1 1 2006-01-01 165 21 1 0 0.54054054054054 0.260416666666667 -0.494666544392298 1.32116301958908 0.813008130081301 -1.74460603327753 -1.31995326825856 0.269623192408612
CN06-024 39 NA NA 2006-08-17 Female 2006 A SR/PW/TB 2005 FALSE 0 0 0 -1.79939989812514 0.946427962674732 CN06-024 1 0 0 1 1 2006-01-01 228 84 1 0 0.54054054054054 0.260416666666667 -1.97163625908683 0.62555056414317 0.813008130081301 0.0940259550803381 -0.11691060231892 0.270144847568867
CN06-025 49 NA 64 2006-07-04 Female 2006 A PW 2005 FALSE 0 0 0 -0.561925223723813 -0.0516448061952222 CN06-025 1 1 0 6 10 2006-01-01 184 40 8 6.4 4.32432432432432 2.60416666666667 0.0961213414855136 -0.417868119025691 4.8780487804878 -1.19009797329658 -1.1091707361612 2.61322189403578
CN06-025 47 NA 64 2006-07-19 Female 2006 A PW 2005 FALSE 0 0 0 -0.479426912097058 -0.800199382847688 CN06-025 1 1 0 6 10 2006-01-01 199 55 8 6.4 4.32432432432432 2.60416666666667 -1.52854534467847 1.66896924731203 4.8780487804878 -0.752328452258996 -0.85001188522182 2.60838777079234
CN06-025 42 NA NA 2006-08-16 Female 2006 A SR/PW/TB 2005 FALSE 0 0 0 -0.561925223723813 -0.550681190630199 CN06-025 1 1 0 6 10 2006-01-01 227 83 8 6.4 4.32432432432432 2.60416666666667 0.0961213414855136 0.973356791866123 4.8780487804878 0.064841320344499 -0.147282200990412 2.60683633043373
CN06-025 40 NA NA 2006-08-31 Female 2006 A SR/PW 2005 FALSE 0 0 0 -0.561925223723813 -0.800199382847688 CN06-025 1 1 0 6 10 2006-01-01 242 98 8 6.4 4.32432432432432 2.60416666666667 -1.08545443027011 0.416866827509398 4.8780487804878 0.502610841382086 0.346483609746719 2.60804182665745
CN06-025 41 NA NA 2006-09-01 Female 2006 A SR/UK 2005 FALSE 0 0 0 -0.561925223723813 -0.800199382847688 CN06-025 1 1 0 6 10 2006-01-01 243 99 8 6.4 4.32432432432432 2.60416666666667 -1.08545443027011 0.416866827509398 4.8780487804878 0.531795476117925 0.382311184227461 2.60606996595428
CN06-025 40 NA NA 2006-09-21 Female 2006 A PW/SR 2005 FALSE 0 0 0 -0.479426912097058 0.447391578239755 CN06-025 1 1 0 6 10 2006-01-01 263 119 8 6.4 4.32432432432432 2.60416666666667 0.95276377600834 -0.765674346748644 4.8780487804878 1.11548817083471 1.1752463351718 2.60560577165586
CN06-025 40 NA NA 2006-09-22 Female 2006 A PW/SR 2005 FALSE 0 0 0 -0.561925223723813 0.197873386022266 CN06-025 1 1 0 6 10 2006-01-01 264 120 8 6.4 4.32432432432432 2.60416666666667 0.893684987420559 -0.765674346748644 4.8780487804878 1.14467280557055 1.2187122757855 2.62380471690412
CN06-025 40 121 59 2007-06-13 Female 2007 A JR 2005 FALSE 0 0 0 -0.479426912097058 0.197873386022266 CN06-025 2 0 1 4 10 2007-01-01 163 19 4 0 2.29885057471264 2.60416666666667 0.923224381714449 -0.765674346748644 3.38983050847458 -1.8029753027492 -1.33450253708323 2.60632025693397
CN06-025 41 125 63 2007-06-20 Female 2007 A PW 2005 FALSE 0 0 0 -0.561925223723813 -0.0516448061952222 CN06-025 2 0 1 4 10 2007-01-01 170 26 4 0 2.29885057471264 2.60416666666667 0.0961213414855136 -0.417868119025691 3.38983050847458 -1.59868285959833 -1.2772147910861 2.60976340229774
CN06-025 39 126 64 2007-07-18 Female 2007 A PW 2005 FALSE 0 0 0 -0.561925223723813 0.197873386022266 CN06-025 2 0 1 4 10 2007-01-01 198 54 4 0 2.29885057471264 2.60416666666667 0.893684987420559 -0.765674346748644 3.38983050847458 -0.781513086994835 -0.869835263995428 2.60901334299374
CN06-025 33 124 71 2007-09-08 Female 2007 A PW 2005 FALSE 0 0 0 -0.561925223723813 0.197873386022266 CN06-025 2 0 1 4 10 2007-01-01 250 106 4 0 2.29885057471264 2.60416666666667 0.893684987420559 -0.765674346748644 3.38983050847458 0.736087919268799 0.643288693769922 2.60890146418059
CN06-027 46 NA 60 2006-07-05 Male 2006 A PW 2005 FALSE 0 0 0 -0.479426912097058 0.197873386022266 CN06-027 1 1 0 10 15 2006-01-01 185 41 12 6.4 8.97297297297297 2.60330578512397 0.923224381714449 -0.765674346748644 9.54022988505747 -1.16091333856074 -1.09443960147622 2.60649357589709
CN06-027 NA NA NA 2006-07-18 Male 2006 A PW 2005 FALSE 0 0 0 -0.314430288843547 -0.800199382847688 CN06-027 1 1 0 10 15 2006-01-01 198 54 12 6.4 8.97297297297297 2.60330578512397 0.834606198832777 -0.765674346748644 9.54022988505747 -0.781513086994835 -0.869835263995428 2.60985287567347
CN06-027 41 NA NA 2006-07-19 Male 2006 A PW 2005 FALSE 0 0 0 -0.809420158604079 -1.04971757506518 CN06-027 1 1 0 10 15 2006-01-01 199 55 12 6.4 8.97297297297297 2.60330578512397 0.391515284424419 -0.765674346748644 9.54022988505747 -0.752328452258996 -0.85001188522182 2.60331868749673
CN06-027 45 NA NA 2006-08-17 Male 2006 A SR/PW/TB 2005 FALSE 0 0 0 -0.479426912097058 0.197873386022266 CN06-027 1 1 0 10 15 2006-01-01 228 84 12 6.4 8.97297297297297 2.60330578512397 0.923224381714449 -0.765674346748644 9.54022988505747 0.0940259550803381 -0.11691060231892 2.60458879059258
CN06-027 43 NA NA 2006-08-18 Male 2006 A SR/PW/TB 2005 FALSE 0 0 0 -0.479426912097058 -0.550681190630199 CN06-027 1 1 0 10 15 2006-01-01 229 85 12 6.4 8.97297297297297 2.60330578512397 0.834606198832777 -0.765674346748644 9.54022988505747 0.123210589816177 -0.0861752719268112 2.61415095614826
CN06-027 43 NA NA 2006-08-31 Male 2006 A SR/PW 2005 FALSE 0 0 0 -0.561925223723813 -1.04971757506518 CN06-027 1 1 0 10 15 2006-01-01 242 98 12 6.4 8.97297297297297 2.60330578512397 0.893684987420559 -0.626551855659463 9.54022988505747 0.502610841382086 0.346483609746719 2.61621211560004
CN06-027 NA NA NA 2006-08-31 Male 2006 A SR/PW 2005 FALSE 0 0 0 -0.396928600470302 -1.54875395950015 CN06-027 1 1 0 10 15 2006-01-01 242 98 12 6.4 8.97297297297297 2.60330578512397 -1.52854534467847 2.36458170275794 9.54022988505747 0.502610841382086 0.346483609746719 2.60892594231394
CN06-027 40 NA NA 2006-09-01 Male 2006 A SR/UK 2005 FALSE 0 0 0 -0.479426912097058 -0.800199382847688 CN06-027 1 1 0 10 15 2006-01-01 243 99 12 6.4 8.97297297297297 2.60330578512397 -1.52854534467847 1.66896924731203 9.54022988505747 0.531795476117925 0.382311184227461 2.61506769265745
CN06-027 44 NA NA 2006-09-21 Male 2006 A PW/SR 2005 FALSE 0 0 0 -0.479426912097058 -0.550681190630199 CN06-027 1 1 0 10 15 2006-01-01 263 119 12 6.4 8.97297297297297 2.60330578512397 0.834606198832777 -0.765674346748644 9.54022988505747 1.11548817083471 1.1752463351718 2.60525867603691
CN06-027 40 NA NA 2006-09-22 Male 2006 A PW/SR 2005 FALSE 0 0 0 -0.479426912097058 -0.800199382847688 CN06-027 1 1 0 10 15 2006-01-01 264 120 12 6.4 8.97297297297297 2.60330578512397 -1.52854534467847 1.66896924731203 9.54022988505747 1.14467280557055 1.2187122757855 2.61313803741295
CN06-027 46 NA NA 2006-09-27 Male 2006 A PW/SR 2005 FALSE 0 0 0 -0.396928600470302 -1.79827215171764 CN06-027 1 1 0 10 15 2006-01-01 269 125 12 6.4 8.97297297297297 2.60330578512397 -1.08545443027011 1.32116301958908 9.54022988505747 1.29059597924974 1.44149795466321 2.60436715589246
CN06-027 45 118 60 2007-06-12 Male 2007 A PW 2005 FALSE 0 0 0 -0.974416781857589 -1.29923576728266 CN06-027 2 0 1 5 15 2007-01-01 162 18 5 0 3.69047619047619 2.60330578512397 -1.23315140173956 1.66896924731203 4.47115384615385 -1.83215993748504 -1.34123157391463 2.60658903975102
CN06-027 46 121 58 2007-06-13 Male 2007 A JR 2005 FALSE 0 0 0 -0.809420158604079 -0.550681190630199 CN06-027 2 0 1 5 15 2007-01-01 163 19 5 0 3.69047619047619 2.60330578512397 -1.08545443027011 2.71238793048089 4.47115384615385 -1.8029753027492 -1.33450253708323 2.61664862792314
CN06-027 46 119 56 2007-06-19 Male 2007 A JR 2005 FALSE 0 0 0 -0.891918470230834 -1.29923576728266 CN06-027 2 0 1 5 15 2007-01-01 169 25 5 0 3.69047619047619 2.60330578512397 -1.67624231614792 2.01677547503498 4.47115384615385 -1.62786749433417 -1.28648994996182 2.60481630300305
CN06-027 47 122 61 2007-06-20 Male 2007 A PW 2005 FALSE 0 0 0 -0.974416781857589 -0.550681190630199 CN06-027 2 0 1 5 15 2007-01-01 170 26 5 0 3.69047619047619 2.60330578512397 0.923224381714449 -0.765674346748644 4.47115384615385 -1.59868285959833 -1.2772147910861 2.60620792020064
CN06-027 46 118 68 2007-07-17 Male 2007 A JR 2005 FALSE 0 0 0 -1.22191171673786 -1.29923576728266 CN06-027 2 0 1 5 15 2007-01-01 197 53 5 0 3.69047619047619 2.60330578512397 0.0961213414855136 -0.0700618913027372 4.47115384615385 -0.810697721730674 -0.88929491104842 2.61314003789074
CN06-027 47 116 63 2007-07-18 Male 2007 A PW 2005 FALSE 0 0 0 -0.974416781857589 -0.301162998412711 CN06-027 2 0 1 5 15 2007-01-01 198 54 5 0 3.69047619047619 2.60330578512397 0.923224381714449 -0.765674346748644 4.47115384615385 -0.781513086994835 -0.869835263995428 2.60392114613099
CN06-027 49 119 64 2007-08-14 Male 2007 A PW 2005 FALSE 0 0 0 -0.891918470230834 -1.04971757506518 CN06-027 2 0 1 5 15 2007-01-01 225 81 5 0 3.69047619047619 2.60330578512397 0.98230317030223 -0.765674346748644 4.47115384615385 0.00647205087282077 -0.206934203171546 2.62420432331432
CN06-027 48 116 60 2007-08-15 Male 2007 A JR 2005 FALSE 0 0 0 -0.891918470230834 -0.550681190630199 CN06-027 2 0 1 5 15 2007-01-01 226 82 5 0 3.69047619047619 2.60330578512397 0.95276377600834 -0.765674346748644 4.47115384615385 0.0356566856086599 -0.177290067941287 2.61730693907322
CN06-028 19 NA 46 2006-07-05 Female 2006 J PW 2006 FALSE CN06-025 CN06-M9 0 -0.396928600470302 -0.0516448061952222 CN06-028 0 0 0 0 0 2006-01-01 185 41 0 0 0 0 0.98230317030223 -0.765674346748644 0 -1.16091333856074 -1.09443960147622 0.00841164179551315
CN06-033 41 NA 55 2006-07-18 Female 2006 A PW 2005 FALSE 0 0 0 -0.0669353539632812 0.696909770457243 CN06-033 1 0 0 2 2 2006-01-01 198 54 2 0 1.08108108108108 0.520833333333333 0.98230317030223 -0.765674346748644 1.6260162601626 -0.781513086994835 -0.869835263995428 0.528752957219088
CN06-033 42 NA NA 2006-07-19 Female 2006 A PW 2005 FALSE 0 0 0 -0.0669353539632812 0.946427962674732 CN06-033 1 0 0 2 2 2006-01-01 199 55 2 0 1.08108108108108 0.520833333333333 0.98230317030223 -0.765674346748644 1.6260162601626 -0.752328452258996 -0.85001188522182 0.520964802761561
CN06-033 41 NA NA 2006-07-20 Female 2006 A PW 2005 FALSE 0 0 0 0.180559580916985 -0.800199382847688 CN06-033 1 0 0 2 2 2006-01-01 200 56 2 0 1.08108108108108 0.520833333333333 -0.494666544392298 -0.765674346748644 1.6260162601626 -0.723143817523157 -0.829824774727595 0.52454733934681
CN06-033 NA NA NA 2006-07-21 Female 2006 A PW 2005 FALSE 0 0 0 0.180559580916985 -0.800199382847688 CN06-033 1 0 0 2 2 2006-01-01 201 57 2 0 1.08108108108108 0.520833333333333 -0.494666544392298 -0.765674346748644 1.6260162601626 -0.693959182787318 -0.809273932512753 0.523950435726413
CN06-033 38 NA NA 2006-08-23 Female 2006 A SR/PW 2005 FALSE 0 0 0 -0.0669353539632812 0.696909770457243 CN06-033 1 0 0 2 2 2006-01-01 234 90 2 0 1.08108108108108 0.520833333333333 0.98230317030223 -0.765674346748644 1.6260162601626 0.269133763495373 0.0729573558429823 0.525208966984308
CN06-033 35 NA NA 2006-08-24 Female 2006 A SR/PW 2005 FALSE 0 0 0 0.0155629576634741 0.197873386022266 CN06-033 1 0 0 2 2 2006-01-01 235 91 2 0 1.08108108108108 0.520833333333333 0.893684987420559 -0.765674346748644 1.6260162601626 0.298318398231212 0.105875076558791 0.536530205071963
CN06-033 37 NA NA 2006-08-31 Female 2006 A SR/PW 2005 FALSE 0 0 0 0.0980612692902293 -0.800199382847688 CN06-033 1 0 0 2 2 2006-01-01 242 98 2 0 1.08108108108108 0.520833333333333 0.95276377600834 -0.765674346748644 1.6260162601626 0.502610841382086 0.346483609746719 0.52875058114048
CN06-033 36 NA NA 2006-09-01 Female 2006 A SR/UK 2005 FALSE 0 0 0 0.180559580916985 -1.04971757506518 CN06-033 1 0 0 2 2 2006-01-01 243 99 2 0 1.08108108108108 0.520833333333333 0.391515284424419 -0.417868119025691 1.6260162601626 0.531795476117925 0.382311184227461 0.530788088746936
CN06-033 37 NA NA 2006-09-27 Female 2006 A PW/SR 2005 FALSE 0 0 0 0.0980612692902293 -0.301162998412711 CN06-033 1 0 0 2 2 2006-01-01 269 125 2 0 1.08108108108108 0.520833333333333 0.98230317030223 -0.765674346748644 1.6260162601626 1.29059597924974 1.44149795466321 0.527854883534026
CN06-033 NA NA NA 2006-10-03 Female 2006 A UK/SR 2005 FALSE 0 0 0 0.180559580916985 0.447391578239755 CN06-033 1 0 0 2 2 2006-01-01 275 131 2 0 1.08108108108108 0.520833333333333 0.98230317030223 -0.765674346748644 1.6260162601626 1.46570378766478 1.72084391609681 0.534656403256299
CN06-034 36 NA 54 2006-07-18 Female 2006 A PW 2005 FALSE 0 0 0 0.0155629576634741 0.447391578239755 CN06-034 1 0 0 2 2 2006-01-01 198 54 2 0 1.08108108108108 0.520833333333333 0.98230317030223 -0.765674346748644 1.6260162601626 -0.781513086994835 -0.869835263995428 0.530766684569333
CN06-034 38 NA NA 2006-07-20 Female 2006 A PW 2005 FALSE 0 0 0 0.42805451579725 0.447391578239755 CN06-034 1 0 0 2 2 2006-01-01 200 56 2 0 1.08108108108108 0.520833333333333 0.98230317030223 -0.765674346748644 1.6260162601626 -0.723143817523157 -0.829824774727595 0.530014926931619
CN06-034 34 NA NA 2006-07-21 Female 2006 A PW 2005 FALSE 0 0 0 0.42805451579725 -0.301162998412711 CN06-034 1 0 0 2 2 2006-01-01 201 57 2 0 1.08108108108108 0.520833333333333 -1.67624231614792 1.32116301958908 1.6260162601626 -0.693959182787318 -0.809273932512753 0.527562957819539
CN06-034 34 NA NA 2006-08-23 Female 2006 A SR/PW 2005 FALSE 0 0 0 0.180559580916985 0.197873386022266 CN06-034 1 0 0 2 2 2006-01-01 234 90 2 0 1.08108108108108 0.520833333333333 0.923224381714449 -0.765674346748644 1.6260162601626 0.269133763495373 0.0729573558429823 0.525173220827958
CN06-035 49 NA 54 2006-07-18 Female 2006 A PW 2005 FALSE 0 0 0 0.0980612692902293 -0.301162998412711 CN06-035 1 0 0 0 0 2006-01-01 198 54 0 0 0 0 0.98230317030223 -0.765674346748644 0 -0.781513086994835 -0.869835263995428 0.00412397470142596
CN06-035 45 NA NA 2006-07-19 Female 2006 A PW 2005 FALSE 0 0 0 0.0980612692902293 -0.550681190630199 CN06-035 1 0 0 0 0 2006-01-01 199 55 0 0 0 0 0.98230317030223 -0.765674346748644 0 -0.752328452258996 -0.85001188522182 0.00301729117912168
CN06-035 46 NA NA 2006-07-20 Female 2006 A PW 2005 FALSE 0 0 0 0.180559580916985 -0.550681190630199 CN06-035 1 0 0 0 0 2006-01-01 200 56 0 0 0 0 0.923224381714449 -0.765674346748644 0 -0.723143817523157 -0.829824774727595 0.0110795145777553
CN06-035 47 NA NA 2006-07-21 Female 2006 A PW 2005 FALSE 0 0 0 0.26305789254374 -1.04971757506518 CN06-035 1 0 0 0 0 2006-01-01 201 57 0 0 0 0 -1.67624231614792 0.62555056414317 0 -0.693959182787318 -0.809273932512753 0.0206276416029467
CN06-036 37 NA 62 2006-07-18 Female 2006 A PW 2005 FALSE 0 0 0 -0.231931977216792 -2.04779034393513 CN06-036 1 1 0 1 3 2006-01-01 198 54 3 6.4 1.62162162162162 0.78125 -1.97163625908683 0.973356791866123 0.813008130081301 -0.781513086994835 -0.869835263995428 0.785714532970657
CN06-036 34 NA 58 2006-07-19 Female 2006 A PW 2005 FALSE 0 0 0 -0.231931977216792 -2.04779034393513 CN06-036 1 1 0 1 3 2006-01-01 199 55 3 6.4 1.62162162162162 0.78125 -1.97163625908683 0.973356791866123 0.813008130081301 -0.752328452258996 -0.85001188522182 0.79429783004932
CN06-036 37 NA NA 2006-09-01 Female 2006 A SR/UK 2005 FALSE 0 0 0 -0.314430288843547 -2.29730853615262 CN06-036 1 1 0 1 3 2006-01-01 243 99 3 6.4 1.62162162162162 0.78125 -1.38084837320901 0.277744336420216 0.813008130081301 0.531795476117925 0.382311184227461 0.785231900620022
CN06-036 38 NA NA 2006-09-27 Female 2006 A PW/SR 2005 FALSE 0 0 0 -0.396928600470302 -2.04779034393513 CN06-036 1 1 0 1 3 2006-01-01 269 125 3 6.4 1.62162162162162 0.78125 0.0961213414855136 0.277744336420216 0.813008130081301 1.29059597924974 1.44149795466321 0.811656544338794
CN06-036 42 117 60 2007-06-19 Female 2007 A JR 2005 FALSE 0 0 0 -0.314430288843547 -2.29730853615262 CN06-036 2 1 1 2 3 2007-01-01 169 25 4 6.6 2.29885057471264 0.78125 -1.38084837320901 0.277744336420216 1.69491525423729 -1.62786749433417 -1.28648994996182 0.80134134518069
CN06-036 51 112 64 2007-07-17 Female 2007 A JR 2005 FALSE 0 0 0 -0.314430288843547 -2.29730853615262 CN06-036 2 1 1 2 3 2007-01-01 197 53 4 6.6 2.29885057471264 0.78125 -1.38084837320901 0.277744336420216 1.69491525423729 -0.810697721730674 -0.88929491104842 0.793086138407502
CN06-036 38 118 62 2007-08-14 Female 2007 A PW 2005 FALSE 0 0 0 -0.231931977216792 -2.04779034393513 CN06-036 2 1 1 2 3 2007-01-01 225 81 4 6.6 2.29885057471264 0.78125 -1.97163625908683 0.973356791866123 1.69491525423729 0.00647205087282077 -0.206934203171546 0.785545365067126
CN06-036 44 113 59 2007-09-13 Female 2007 A JR 2005 FALSE 0 0 0 -0.231931977216792 -2.29730853615262 CN06-036 2 1 1 2 3 2007-01-01 255 111 4 6.6 2.29885057471264 0.78125 -1.38084837320901 1.66896924731203 1.69491525423729 0.882011092947994 0.840613152204466 0.793187862705609
CN06-036 40 117 56 2008-06-10 Female 2008 A PW 2005 FALSE 0 0 0 -0.314430288843547 -2.29730853615262 CN06-036 3 0 1 0 3 2008-01-01 161 17 0 0 0 0.78125 -1.38084837320901 0.277744336420216 0 -1.86134457222088 -1.34759687902543 0.782088516914176
CN06-036 42 117 64 2008-07-29 Female 2008 A PW 2005 FALSE 0 0 0 -0.231931977216792 -2.04779034393513 CN06-036 3 0 1 0 3 2008-01-01 210 66 0 0 0 0.78125 -1.97163625908683 0.973356791866123 0 -0.431297470164766 -0.607948425151425 0.787234547516292
CN06-037 45 NA 54 2006-07-18 Male 2006 A PW 2005 FALSE 0 0 0 -0.149433665590036 -1.29923576728266 CN06-037 1 0 0 4 4 2006-01-01 198 54 4 0 2.99099099099099 0.694214876033058 0.686909227363325 -0.417868119025691 3.81609195402299 -0.781513086994835 -0.869835263995428 0.711259969760874
CN06-037 46 NA NA 2006-07-19 Male 2006 A PW 2005 FALSE 0 0 0 -0.314430288843547 -1.29923576728266 CN06-037 1 0 0 4 4 2006-01-01 199 55 4 0 2.99099099099099 0.694214876033058 0.686909227363325 -0.765674346748644 3.81609195402299 -0.752328452258996 -0.85001188522182 0.694423247320028
CN06-037 NA NA NA 2006-07-20 Male 2006 A PW 2005 FALSE 0 0 0 0.345556204170495 0.197873386022266 CN06-037 1 0 0 4 4 2006-01-01 200 56 4 0 2.99099099099099 0.694214876033058 0.98230317030223 -0.765674346748644 3.81609195402299 -0.723143817523157 -0.829824774727595 0.706450590469088
CN06-037 50 NA NA 2006-07-21 Male 2006 A PW 2005 FALSE 0 0 0 0.180559580916985 0.447391578239755 CN06-037 1 0 0 4 4 2006-01-01 201 57 4 0 2.99099099099099 0.694214876033058 0.98230317030223 -0.765674346748644 3.81609195402299 -0.693959182787318 -0.809273932512753 0.71209057458877
CN06-037 49 NA NA 2006-08-08 Male 2006 A SR/PW 2005 FALSE 0 0 0 1.00554269718454 1.44546434710971 CN06-037 1 0 0 4 4 2006-01-01 219 75 4 0 2.99099099099099 0.694214876033058 0.391515284424419 -0.3483068734811 3.81609195402299 -0.168635757542214 -0.377160648420148 0.701487485424185
CN06-037 49 NA NA 2006-08-08 Male 2006 A SR/PW 2005 FALSE 0 0 0 1.00554269718454 0.946427962674732 CN06-037 1 0 0 4 4 2006-01-01 219 75 4 0 2.99099099099099 0.694214876033058 -1.67624231614792 1.66896924731203 3.81609195402299 -0.168635757542214 -0.377160648420148 0.701132844676409
CN06-037 45 NA NA 2006-08-09 Male 2006 A SR/PW 2005 FALSE 0 0 0 1.00554269718454 0.946427962674732 CN06-037 1 0 0 4 4 2006-01-01 220 76 4 0 2.99099099099099 0.694214876033058 -1.67624231614792 1.66896924731203 3.81609195402299 -0.139451122806375 -0.349698903513589 0.709992880044475
CN06-037 44 NA NA 2006-08-10 Male 2006 A SR/PW 2005 FALSE 0 0 0 1.00554269718454 2.19401892376217 CN06-037 1 0 0 4 4 2006-01-01 221 77 4 0 2.99099099099099 0.694214876033058 -0.348440148829251 0.348434822963908 3.81609195402299 -0.110266488070536 -0.321873426886414 0.697888781749434
CN06-037 42 NA NA 2006-08-11 Male 2006 A SR/PW 2005 FALSE 0 0 0 1.33553594369156 1.94450073154469 CN06-037 1 0 0 4 4 2006-01-01 222 78 4 0 2.99099099099099 0.694214876033058 0.893684987420559 -0.626551855659463 3.81609195402299 -0.0810818533346966 -0.293684218538622 0.696927227947483
CN06-037 46 NA NA 2006-08-17 Male 2006 A SR/PW/TB 2005 FALSE 0 0 0 -0.479426912097058 -0.550681190630199 CN06-037 1 0 0 4 4 2006-01-01 228 84 4 0 2.99099099099099 0.694214876033058 0.834606198832777 -0.765674346748644 3.81609195402299 0.0940259550803381 -0.11691060231892 0.700967388847445
CN06-038 51 NA 61 2006-07-18 Female 2006 A PW 2005 FALSE 0 0 0 -0.314430288843547 -1.29923576728266 CN06-038 1 0 0 4 4 2006-01-01 198 54 4 0 2.16216216216216 1.04166666666667 0.686909227363325 -0.765674346748644 3.2520325203252 -0.781513086994835 -0.869835263995428 1.04590700992076
CN06-038 50 NA NA 2006-07-19 Female 2006 A PW 2005 FALSE 0 0 0 -0.314430288843547 -0.800199382847688 CN06-038 1 0 0 4 4 2006-01-01 199 55 4 0 2.16216216216216 1.04166666666667 0.834606198832777 -0.765674346748644 3.2520325203252 -0.752328452258996 -0.85001188522182 1.05017014602864
CN06-039 52 NA 64 2006-07-18 Female 2006 A PW 2005 FALSE 0 0 0 -0.231931977216792 -1.04971757506518 CN06-039 1 1 0 2 2 2006-01-01 198 54 4 6.4 2.16216216216216 0.520833333333333 -0.199272601453392 0.62555056414317 1.6260162601626 -0.781513086994835 -0.869835263995428 0.530568442908444
CN06-039 38 NA NA 2006-07-19 Female 2006 A PW 2005 FALSE 0 0 0 -0.231931977216792 -1.04971757506518 CN06-039 1 1 0 2 2 2006-01-01 199 55 4 6.4 2.16216216216216 0.520833333333333 -0.199272601453392 0.62555056414317 1.6260162601626 -0.752328452258996 -0.85001188522182 0.523608404446823
CN06-039 40 NA NA 2006-08-18 Female 2006 A SR/PW/TB 2005 FALSE 0 0 0 -0.396928600470302 -0.550681190630199 CN06-039 1 1 0 2 2 2006-01-01 229 85 4 6.4 2.16216216216216 0.520833333333333 0.745988015951106 -0.765674346748644 1.6260162601626 0.123210589816177 -0.0861752719268112 0.523906077549289
CN06-039 37 NA NA 2006-08-31 Female 2006 A SR/PW 2005 FALSE 0 0 0 -0.314430288843547 -1.79827215171764 CN06-039 1 1 0 2 2 2006-01-01 242 98 4 6.4 2.16216216216216 0.520833333333333 -1.38084837320901 1.66896924731203 1.6260162601626 0.502610841382086 0.346483609746719 0.534121091724005
CN06-039 34 NA NA 2006-09-01 Female 2006 A SR/UK 2005 FALSE 0 0 0 -0.314430288843547 -1.79827215171764 CN06-039 1 1 0 2 2 2006-01-01 243 99 4 6.4 2.16216216216216 0.520833333333333 -1.38084837320901 1.66896924731203 1.6260162601626 0.531795476117925 0.382311184227461 0.524400272235991
CN06-039 39 NA NA 2006-09-22 Female 2006 A PW/SR 2005 FALSE 0 0 0 -0.396928600470302 -1.29923576728266 CN06-039 1 1 0 2 2 2006-01-01 264 120 4 6.4 2.16216216216216 0.520833333333333 -1.67624231614792 1.32116301958908 1.6260162601626 1.14467280557055 1.2187122757855 0.522229504317606
CN06-039 43 NA NA 2006-09-26 Female 2006 A PW/SR 2005 FALSE 0 0 0 -0.314430288843547 -1.79827215171764 CN06-039 1 1 0 2 2 2006-01-01 268 124 4 6.4 2.16216216216216 0.520833333333333 -1.38084837320901 1.66896924731203 1.6260162601626 1.2614113445139 1.39621335544643 0.526610528299586
CN06-039 39 NA NA 2006-09-27 Female 2006 A PW/SR 2005 FALSE 0 0 0 -0.314430288843547 -1.79827215171764 CN06-039 1 1 0 2 2 2006-01-01 269 125 4 6.4 2.16216216216216 0.520833333333333 -1.38084837320901 1.66896924731203 1.6260162601626 1.29059597924974 1.44149795466321 0.531058454749471
CN06-039 43 124 64 2007-06-12 Female 2007 A PW 2005 FALSE 0 0 0 -0.314430288843547 -1.04971757506518 CN06-039 2 0 1 0 2 2007-01-01 162 18 0 0 0 0.520833333333333 -1.38084837320901 -0.0700618913027372 0 -1.83215993748504 -1.34123157391463 0.530301732502429
CN06-039 43 123 64 2007-06-19 Female 2007 A PW 2005 FALSE 0 0 0 -0.314430288843547 -1.29923576728266 CN06-039 2 0 1 0 2 2007-01-01 169 25 0 0 0 0.520833333333333 0.686909227363325 -0.765674346748644 0 -1.62786749433417 -1.28648994996182 0.530694023654235
CN06-040 36 NA 52 2006-07-18 Female 2006 A PW 2005 FALSE 0 0 0 -0.809420158604079 -1.04971757506518 CN06-040 1 0 0 3 3 2006-01-01 198 54 3 0 1.62162162162162 0.78125 0.391515284424419 -0.765674346748644 2.4390243902439 -0.781513086994835 -0.869835263995428 0.783418229047975
CN06-040 38 NA 60 2006-07-19 Female 2006 A PW 2005 FALSE 0 0 0 -0.726921846977323 -1.04971757506518 CN06-040 1 0 0 3 3 2006-01-01 199 55 3 0 1.62162162162162 0.78125 -1.38084837320901 -0.0700618913027372 2.4390243902439 -0.752328452258996 -0.85001188522182 0.791464876038465
CN06-040 37 NA NA 2006-08-08 Female 2006 A SR/PW 2005 FALSE 0 0 0 -0.891918470230834 -2.04779034393513 CN06-040 1 0 0 3 3 2006-01-01 219 75 3 0 1.62162162162162 0.78125 -1.97163625908683 3.06019415820384 2.4390243902439 -0.168635757542214 -0.377160648420148 0.795128952744956
CN06-040 36 NA NA 2006-08-09 Female 2006 A SR/PW 2005 FALSE 0 0 0 -0.891918470230834 -1.54875395950015 CN06-040 1 0 0 3 3 2006-01-01 220 76 3 0 1.62162162162162 0.78125 -1.38084837320901 0.973356791866123 2.4390243902439 -0.139451122806375 -0.349698903513589 0.788133149281328
CN06-040 37 NA NA 2006-08-31 Female 2006 A SR/PW 2005 FALSE 0 0 0 -0.726921846977323 -1.04971757506518 CN06-040 1 0 0 3 3 2006-01-01 242 98 3 0 1.62162162162162 0.78125 -1.38084837320901 -0.0700618913027372 2.4390243902439 0.502610841382086 0.346483609746719 0.786476273106133
CN06-040 36 NA NA 2006-09-01 Female 2006 A SR/UK 2005 FALSE 0 0 0 -0.809420158604079 -1.79827215171764 CN06-040 1 0 0 3 3 2006-01-01 243 99 3 0 1.62162162162162 0.78125 -1.97163625908683 0.973356791866123 2.4390243902439 0.531795476117925 0.382311184227461 0.784367540768013
CN06-041 20 NA 36 2006-07-18 Female 2006 J PW 2006 FALSE CN06-062 CN06-055 0 0.0980612692902293 -1.54875395950015 CN06-041 0 0 0 0 0 2006-01-01 198 54 0 0 0 0 0.98230317030223 -0.765674346748644 0 -0.781513086994835 -0.869835263995428 0.00408127215471126
CN06-041 20 NA NA 2006-07-20 Female 2006 J PW 2006 FALSE CN06-062 CN06-055 0 0.180559580916985 -1.54875395950015 CN06-041 0 0 0 0 0 2006-01-01 200 56 0 0 0 0 0.391515284424419 -0.765674346748644 0 -0.723143817523157 -0.829824774727595 0.0246051928883554
CN06-042 38 NA 54 2006-07-18 Male 2006 A PW 2005 FALSE 0 0 0 0.0980612692902293 -0.301162998412711 CN06-042 1 0 0 7 7 2006-01-01 198 54 7 0 5.23423423423423 1.21487603305785 0.98230317030223 -0.765674346748644 6.67816091954023 -0.781513086994835 -0.869835263995428 1.21938588197298
CN06-042 38 NA NA 2006-07-19 Male 2006 A PW 2005 FALSE 0 0 0 -0.0669353539632812 0.696909770457243 CN06-042 1 0 0 7 7 2006-01-01 199 55 7 0 5.23423423423423 1.21487603305785 0.98230317030223 -0.765674346748644 6.67816091954023 -0.752328452258996 -0.85001188522182 1.22064399049527
CN06-042 37 NA NA 2006-07-20 Male 2006 A PW 2005 FALSE 0 0 0 0.675549450677516 0.197873386022266 CN06-042 1 0 0 7 7 2006-01-01 200 56 7 0 5.23423423423423 1.21487603305785 0.95276377600834 -0.765674346748644 6.67816091954023 -0.723143817523157 -0.829824774727595 1.21551534219553
CN06-042 39 NA NA 2006-07-21 Male 2006 A PW 2005 FALSE 0 0 0 0.180559580916985 -0.550681190630199 CN06-042 1 0 0 7 7 2006-01-01 201 57 7 0 5.23423423423423 1.21487603305785 0.923224381714449 -0.765674346748644 6.67816091954023 -0.693959182787318 -0.809273932512753 1.23174568006099
CN06-042 NA NA NA 2006-08-10 Male 2006 A SR/PW 2005 FALSE 0 0 0 0.510552827424006 1.6949825393272 CN06-042 1 0 0 7 7 2006-01-01 221 77 7 0 5.23423423423423 1.21487603305785 0.686909227363325 -0.3483068734811 6.67816091954023 -0.110266488070536 -0.321873426886414 1.22543338806983
CN06-042 38 NA NA 2006-08-11 Male 2006 A SR/PW 2005 FALSE 0 0 0 0.510552827424006 1.6949825393272 CN06-042 1 0 0 7 7 2006-01-01 222 78 7 0 5.23423423423423 1.21487603305785 0.686909227363325 -0.3483068734811 6.67816091954023 -0.0810818533346966 -0.293684218538622 1.22641178309562
CN06-042 37 NA NA 2006-08-23 Male 2006 A SR/PW 2005 FALSE 0 0 0 0.0980612692902293 -0.301162998412711 CN06-042 1 0 0 7 7 2006-01-01 234 90 7 0 5.23423423423423 1.21487603305785 0.98230317030223 -0.765674346748644 6.67816091954023 0.269133763495373 0.0729573558429823 1.22562157250485
CN06-042 40 NA NA 2006-08-23 Male 2006 A SR/PW 2005 FALSE 0 0 0 0.510552827424006 0.197873386022266 CN06-042 1 0 0 7 7 2006-01-01 234 90 7 0 5.23423423423423 1.21487603305785 0.95276377600834 -0.765674346748644 6.67816091954023 0.269133763495373 0.0729573558429823 1.22478068779921
CN06-042 37 NA NA 2006-08-24 Male 2006 A SR/PW 2005 FALSE 0 0 0 0.180559580916985 0.197873386022266 CN06-042 1 0 0 7 7 2006-01-01 235 91 7 0 5.23423423423423 1.21487603305785 0.923224381714449 -0.765674346748644 6.67816091954023 0.298318398231212 0.105875076558791 1.23213683525075
CN06-042 NA NA NA 2006-08-24 Male 2006 A SR/PW 2005 FALSE 0 0 0 0.345556204170495 -0.301162998412711 CN06-042 1 0 0 7 7 2006-01-01 235 91 7 0 5.23423423423423 1.21487603305785 0.686909227363325 -0.765674346748644 6.67816091954023 0.298318398231212 0.105875076558791 1.21981086553762
CN06-042 35 NA NA 2006-08-31 Male 2006 A SR/PW 2005 FALSE 0 0 0 0.26305789254374 -0.800199382847688 CN06-042 1 0 0 7 7 2006-01-01 242 98 7 0 5.23423423423423 1.21487603305785 -1.38084837320901 2.01677547503498 6.67816091954023 0.502610841382086 0.346483609746719 1.21929602833598
CN06-042 35 NA NA 2006-09-01 Male 2006 A SR/UK 2005 FALSE 0 0 0 0.0980612692902293 -0.800199382847688 CN06-042 1 0 0 7 7 2006-01-01 243 99 7 0 5.23423423423423 1.21487603305785 0.95276377600834 -0.765674346748644 6.67816091954023 0.531795476117925 0.382311184227461 1.21799564801847
CN06-042 36 NA NA 2006-09-06 Male 2006 A SR/PR 2005 FALSE 0 0 0 0.42805451579725 0.946427962674732 CN06-042 1 0 0 7 7 2006-01-01 248 104 7 0 5.23423423423423 1.21487603305785 0.98230317030223 -0.765674346748644 6.67816091954023 0.67771864979712 0.566905032440421 1.22350461464254
CN06-043 16 NA 39 2006-07-19 Male 2006 J PW 2006 FALSE CN06-F12 CN06-M10 0 0.0155629576634741 0.447391578239755 CN06-043 0 0 0 0 0 2006-01-01 199 55 0 0 0 0 0.98230317030223 -0.765674346748644 0 -0.752328452258996 -0.85001188522182 0.000777234734045957
CN06-044 40 NA 57 2006-07-19 Female 2006 A PW 2005 FALSE 0 0 0 -0.396928600470302 -1.79827215171764 CN06-044 1 0 0 2 2 2006-01-01 199 55 2 0 1.08108108108108 0.520833333333333 -1.08545443027011 1.32116301958908 1.6260162601626 -0.752328452258996 -0.85001188522182 0.527161402342948
CN06-044 NA NA NA 2006-08-31 Female 2006 A SR/PW 2005 FALSE 0 0 0 -0.314430288843547 -2.29730853615262 CN06-044 1 0 0 2 2 2006-01-01 242 98 2 0 1.08108108108108 0.520833333333333 -1.38084837320901 0.277744336420216 1.6260162601626 0.502610841382086 0.346483609746719 0.523083987463562
CN06-048 15 NA 34 2006-07-19 Male 2006 J PW 2006 FALSE CN06-040 CN06-M11 0 -0.809420158604079 -0.800199382847688 CN06-048 0 0 0 0 2 2006-01-01 199 55 0 0 0 1.03488372093023 -1.82393928761737 -0.0700618913027372 0 -0.752328452258996 -0.85001188522182 1.04369119528092
CN06-048 26 NA NA 2006-08-17 Male 2006 J SR/PW/TB 2006 FALSE CN06-040 CN06-M11 0 -0.726921846977323 -0.550681190630199 CN06-048 0 0 0 0 2 2006-01-01 228 84 0 0 0 1.03488372093023 -0.494666544392298 -0.417868119025691 0 0.0940259550803381 -0.11691060231892 1.03576352773372
CN06-048 27 NA NA 2006-08-31 Male 2006 J SR/PW 2006 FALSE CN06-040 CN06-M11 0 -0.809420158604079 -0.800199382847688 CN06-048 0 0 0 0 2 2006-01-01 242 98 0 0 0 1.03488372093023 -1.82393928761737 -0.0700618913027372 0 0.502610841382086 0.346483609746719 1.03689523304366
CN06-048 25 NA NA 2006-09-01 Male 2006 J SR/UK 2006 FALSE CN06-040 CN06-M11 0 -0.809420158604079 -0.800199382847688 CN06-048 0 0 0 0 2 2006-01-01 243 99 0 0 0 1.03488372093023 -1.82393928761737 -0.0700618913027372 0 0.531795476117925 0.382311184227461 1.03826555329754
CN06-048 28 NA NA 2006-09-21 Male 2006 J PW/SR 2006 FALSE CN06-040 CN06-M11 0 -0.809420158604079 -1.29923576728266 CN06-048 0 0 0 0 2 2006-01-01 263 119 0 0 0 1.03488372093023 -1.52854534467847 2.01677547503498 0 1.11548817083471 1.1752463351718 1.04256670996803
CN06-048 28 NA NA 2006-09-22 Male 2006 J PW/SR 2006 FALSE CN06-040 CN06-M11 0 -0.891918470230834 -1.29923576728266 CN06-048 0 0 0 0 2 2006-01-01 264 120 0 0 0 1.03488372093023 -1.67624231614792 2.01677547503498 0 1.14467280557055 1.2187122757855 1.03656178050298
CN06-049 22 NA 43 2006-07-20 Female 2006 J PW 2006 FALSE CN06-081 CN06-M12 0 1.33553594369156 0.447391578239755 CN06-049 0 0 0 0 0 2006-01-01 200 56 0 0 0 0 -1.97163625908683 3.4080003859268 0 -0.723143817523157 -0.829824774727595 0.0012690539796359
CN06-049 23 NA 42 2006-07-21 Female 2006 J SR 2006 FALSE CN06-081 CN06-M12 0 1.33553594369156 0.447391578239755 CN06-049 0 0 0 0 0 2006-01-01 201 57 0 0 0 0 -1.97163625908683 3.4080003859268 0 -0.693959182787318 -0.809273932512753 0.00766759200799951
CN06-050 40 NA 55 2006-07-20 Female 2006 A SR 2005 FALSE CN05-F2 CN05-M2 0 1.08804100881129 0.696909770457243 CN06-050 1 1 0 5 12 2006-01-01 200 56 7 6.4 3.78378378378378 3.125 -1.67624231614792 2.01677547503498 4.0650406504065 -0.723143817523157 -0.829824774727595 3.12883168258738
CN06-050 44 NA 60 2006-08-07 Female 2006 A SR 2005 FALSE CN05-F2 CN05-M2 0 1.08804100881129 0.946427962674732 CN06-050 1 1 0 5 12 2006-01-01 218 74 7 6.4 3.78378378378378 3.125 -1.08545443027011 2.71238793048089 4.0650406504065 -0.197820392278053 -0.40425866160609 3.12805933863385
CN06-050 46 NA NA 2006-08-11 Female 2006 A SR/PW 2005 FALSE CN05-F2 CN05-M2 0 1.00554269718454 1.6949825393272 CN06-050 1 1 0 5 12 2006-01-01 222 78 7 6.4 3.78378378378378 3.125 0.686909227363325 -0.0700618913027372 4.0650406504065 -0.0810818533346966 -0.293684218538622 3.14453195832393
CN06-050 44 NA NA 2006-09-05 Female 2006 A SR/PR 2005 FALSE CN05-F2 CN05-M2 0 1.08804100881129 1.19594615489222 CN06-050 1 1 0 5 12 2006-01-01 247 103 7 6.4 3.78378378378378 3.125 -0.494666544392298 1.32116301958908 4.0650406504065 0.648534015061281 0.529258799356596 3.13387792416062
CN06-050 41 NA NA 2006-09-07 Female 2006 A SR/PR 2005 FALSE CN05-F2 CN05-M2 0 1.08804100881129 0.696909770457243 CN06-050 1 1 0 5 12 2006-01-01 249 105 7 6.4 3.78378378378378 3.125 -1.67624231614792 2.01677547503498 4.0650406504065 0.706903284532959 0.604914997244863 3.14328680853128
CN06-050 NA NA NA 2006-09-08 Female 2006 A SR/PR 2005 FALSE CN05-F2 CN05-M2 0 1.17053932043805 0.696909770457243 CN06-050 1 1 0 5 12 2006-01-01 250 106 7 6.4 3.78378378378378 3.125 0.391515284424419 -0.0700618913027372 4.0650406504065 0.736087919268799 0.643288693769922 3.12947948508282
CN06-050 45 NA NA 2006-09-28 Female 2006 A PW/SR/FZ 2005 FALSE CN05-F2 CN05-M2 0 1.08804100881129 1.19594615489222 CN06-050 1 1 0 5 12 2006-01-01 270 126 7 6.4 3.78378378378378 3.125 -0.494666544392298 1.32116301958908 4.0650406504065 1.31978061398558 1.4871462856006 3.13165186105973
CN06-050 45 NA NA 2006-09-29 Female 2006 A PW/KG 2005 FALSE CN05-F2 CN05-M2 0 1.00554269718454 1.19594615489222 CN06-050 1 1 0 5 12 2006-01-01 271 127 7 6.4 3.78378378378378 3.125 0.391515284424419 -0.0700618913027372 4.0650406504065 1.34896524872142 1.53315834825861 3.12512121002309
CN06-050 NA NA NA 2006-10-03 Female 2006 A UK/SR 2005 FALSE CN05-F2 CN05-M2 0 1.17053932043805 0.447391578239755 CN06-050 1 1 0 5 12 2006-01-01 275 131 7 6.4 3.78378378378378 3.125 -1.67624231614792 2.71238793048089 4.0650406504065 1.46570378766478 1.72084391609681 3.1280477602146
CN06-050 49 120 61 2007-06-14 Female 2007 A PW 2005 FALSE CN05-F2 CN05-M2 0 0.923044385557782 1.44546434710971 CN06-050 2 0 0 7 12 2007-01-01 164 20 7 0 4.02298850574713 3.125 0.834606198832777 -0.487429364570281 5.93220338983051 -1.77379066801336 -1.3274097685312 3.13027780813446
CN06-050 44 112 63 2007-06-15 Female 2007 A PW 2005 FALSE CN05-F2 CN05-M2 0 1.17053932043805 0.696909770457243 CN06-050 2 0 0 7 12 2007-01-01 165 21 7 0 4.02298850574713 3.125 0.391515284424419 -0.0700618913027372 5.93220338983051 -1.74460603327753 -1.31995326825856 3.12676249242035
CN06-050 43 119 67 2007-07-13 Female 2007 A PW 2005 FALSE CN05-F2 CN05-M2 0 1.17053932043805 0.696909770457243 CN06-050 2 0 0 7 12 2007-01-01 193 49 7 0 4.02298850574713 3.125 0.391515284424419 -0.0700618913027372 5.93220338983051 -0.927436260674031 -0.963496182054221 3.13478236030585
CN06-050 45 121 66 2007-07-26 Female 2007 A PW 2005 FALSE CN05-F2 CN05-M2 0 1.17053932043805 0.447391578239755 CN06-050 2 0 0 7 12 2007-01-01 206 62 7 0 4.02298850574713 3.125 -1.67624231614792 2.71238793048089 5.93220338983051 -0.548036009108122 -0.701063745629293 3.12975462539956
CN06-050 43 121 64 2007-07-27 Female 2007 A PW 2005 FALSE CN05-F2 CN05-M2 0 0.923044385557782 1.6949825393272 CN06-050 2 0 0 7 12 2007-01-01 207 63 7 0 4.02298850574713 3.125 0.539212255893872 -0.417868119025691 5.93220338983051 -0.518851374372283 -0.678330513090751 3.13625489480575
CN06-050 40 123 65 2007-09-09 Female 2007 A PW 2005 FALSE CN05-F2 CN05-M2 0 1.08804100881129 0.696909770457243 CN06-050 2 0 0 7 12 2007-01-01 251 107 7 0 4.02298850574713 3.125 -1.67624231614792 2.01677547503498 5.93220338983051 0.765272554004638 0.682026122015597 3.13084898427185
CN06-050 40 116 64 2007-09-10 Female 2007 A JR 2005 FALSE CN05-F2 CN05-M2 0 1.00554269718454 2.19401892376217 CN06-050 2 0 0 7 12 2007-01-01 252 108 7 0 4.02298850574713 3.125 -0.348440148829251 0.348434822963908 5.93220338983051 0.794457188740477 0.72112728198189 3.15675191814068
CN06-050 48 118 62 2007-10-03 Female 2007 A JR 2005 FALSE CN05-F2 CN05-M2 0 1.17053932043805 0.447391578239755 CN06-050 2 0 0 7 12 2007-01-01 275 131 7 0 4.02298850574713 3.125 -1.67624231614792 2.71238793048089 5.93220338983051 1.46570378766478 1.72084391609681 3.12547681062649
CN06-051 46 NA 61 2006-07-20 Female 2006 A SR 2005 FALSE 0 0 0 1.00554269718454 0.447391578239755 CN06-051 1 0 0 4 4 2006-01-01 200 56 4 0 2.16216216216216 1.04166666666667 -1.97163625908683 2.01677547503498 3.2520325203252 -0.723143817523157 -0.829824774727595 1.0535106026491
CN06-051 44 NA NA 2006-07-21 Female 2006 A PW 2005 FALSE 0 0 0 1.00554269718454 0.696909770457243 CN06-051 1 0 0 4 4 2006-01-01 201 57 4 0 2.16216216216216 1.04166666666667 -1.97163625908683 1.32116301958908 3.2520325203252 -0.693959182787318 -0.809273932512753 1.04222361117712
CN06-051 46 NA NA 2006-08-09 Female 2006 A SR/PW 2005 FALSE 0 0 0 1.17053932043805 -0.0516448061952222 CN06-051 1 0 0 4 4 2006-01-01 220 76 4 0 2.16216216216216 1.04166666666667 -1.97163625908683 0.277744336420216 3.2520325203252 -0.139451122806375 -0.349698903513589 1.04489332825988
CN06-051 42 NA NA 2006-09-05 Female 2006 A SR/PR 2005 FALSE 0 0 0 0.840546073931027 0.946427962674732 CN06-051 1 0 0 4 4 2006-01-01 247 103 4 0 2.16216216216216 1.04166666666667 0.98230317030223 -0.765674346748644 3.2520325203252 0.648534015061281 0.529258799356596 1.0616216667525
CN06-051 46 NA NA 2006-09-06 Female 2006 A SR/PR 2005 FALSE 0 0 0 0.840546073931027 0.946427962674732 CN06-051 1 0 0 4 4 2006-01-01 248 104 4 0 2.16216216216216 1.04166666666667 0.98230317030223 -0.765674346748644 3.2520325203252 0.67771864979712 0.566905032440421 1.05102465189024
CN06-051 48 NA NA 2006-09-07 Female 2006 A SR/PR 2005 FALSE 0 0 0 0.758047762304272 0.197873386022266 CN06-051 1 0 0 4 4 2006-01-01 249 105 4 0 2.16216216216216 1.04166666666667 0.923224381714449 -0.765674346748644 3.2520325203252 0.706903284532959 0.604914997244863 1.05215475920561
CN06-052 47 NA 54 2006-07-20 Female 2006 A PW 2005 FALSE 0 0 0 0.923044385557782 0.447391578239755 CN06-052 1 0 0 2 2 2006-01-01 200 56 2 0 1.08108108108108 0.520833333333333 0.243818312954966 -0.417868119025691 1.6260162601626 -0.723143817523157 -0.829824774727595 0.526824116851137
CN06-052 46 NA NA 2006-07-21 Female 2006 A PW 2005 FALSE 0 0 0 0.923044385557782 -0.301162998412711 CN06-052 1 0 0 2 2 2006-01-01 201 57 2 0 1.08108108108108 0.520833333333333 -1.52854534467847 0.277744336420216 1.6260162601626 -0.693959182787318 -0.809273932512753 0.531971391296479
CN06-052 42 NA NA 2006-08-23 Female 2006 A SR/PW 2005 FALSE 0 0 0 0.593051139050761 -0.301162998412711 CN06-052 1 0 0 2 2 2006-01-01 234 90 2 0 1.08108108108108 0.520833333333333 0.893684987420559 -0.765674346748644 1.6260162601626 0.269133763495373 0.0729573558429823 0.541080684753167
CN06-052 40 NA NA 2006-08-24 Female 2006 A SR/PW 2005 FALSE 0 0 0 0.593051139050761 -0.550681190630199 CN06-052 1 0 0 2 2 2006-01-01 235 91 2 0 1.08108108108108 0.520833333333333 -1.38084837320901 -0.417868119025691 1.6260162601626 0.298318398231212 0.105875076558791 0.535133261420788
CN06-052 43 NA NA 2006-09-08 Female 2006 A SR/PR 2005 FALSE 0 0 0 1.00554269718454 -0.0516448061952222 CN06-052 1 0 0 2 2 2006-01-01 250 106 2 0 1.08108108108108 0.520833333333333 0.95276377600834 -0.765674346748644 1.6260162601626 0.736087919268799 0.643288693769922 0.526360922057005
CN06-052 45 NA NA 2006-09-26 Female 2006 A PW/SR 2005 FALSE 0 0 0 0.675549450677516 -0.550681190630199 CN06-052 1 0 0 2 2 2006-01-01 268 124 2 0 1.08108108108108 0.520833333333333 -1.67624231614792 0.277744336420216 1.6260162601626 1.2614113445139 1.39621335544643 0.528166687723077
CN06-053 43 NA 57.5 2006-07-20 Female 2006 A SR 2005 FALSE 0 0 0 0.593051139050761 0.696909770457243 CN06-053 1 0 0 5 5 2006-01-01 200 56 5 0 2.7027027027027 1.30208333333333 0.686909227363325 -0.765674346748644 4.0650406504065 -0.723143817523157 -0.829824774727595 1.3030253715061
CN06-053 42 NA NA 2006-07-21 Female 2006 A PW 2005 FALSE 0 0 0 0.345556204170495 0.447391578239755 CN06-053 1 0 0 5 5 2006-01-01 201 57 5 0 2.7027027027027 1.30208333333333 0.98230317030223 -0.765674346748644 4.0650406504065 -0.693959182787318 -0.809273932512753 1.31379745061784
CN06-053 NA NA NA 2006-08-03 Female 2006 A SR/PW 2005 FALSE 0 0 0 0.510552827424006 1.19594615489222 CN06-053 1 0 0 5 5 2006-01-01 214 70 5 0 2.7027027027027 1.30208333333333 0.864145593126668 -0.765674346748644 4.0650406504065 -0.314558931221409 -0.509013397143691 1.31010420913749
CN06-053 37 NA 59 2006-08-10 Female 2006 A SR 2005 FALSE 0 0 0 0.26305789254374 1.44546434710971 CN06-053 1 0 0 5 5 2006-01-01 221 77 5 0 2.7027027027027 1.30208333333333 0.923224381714449 -0.765674346748644 4.0650406504065 -0.110266488070536 -0.321873426886414 1.31128232535237
CN06-053 35 NA NA 2006-08-23 Female 2006 A SR/PW 2005 FALSE 0 0 0 0.345556204170495 1.19594615489222 CN06-053 1 0 0 5 5 2006-01-01 234 90 5 0 2.7027027027027 1.30208333333333 0.0961213414855136 1.1820405284999 4.0650406504065 0.269133763495373 0.0729573558429823 1.31170645753472
CN06-053 36 NA NA 2006-08-24 Female 2006 A SR/PW 2005 FALSE 0 0 0 0.180559580916985 0.696909770457243 CN06-053 1 0 0 5 5 2006-01-01 235 91 5 0 2.7027027027027 1.30208333333333 0.98230317030223 -0.765674346748644 4.0650406504065 0.298318398231212 0.105875076558791 1.31818021664433
CN06-053 36 NA NA 2006-09-01 Female 2006 A SR/UK 2005 FALSE 0 0 0 0.510552827424006 -0.800199382847688 CN06-053 1 0 0 5 5 2006-01-01 243 99 5 0 2.7027027027027 1.30208333333333 -1.38084837320901 -0.0700618913027372 4.0650406504065 0.531795476117925 0.382311184227461 1.30254008893203
CN06-053 40 NA NA 2006-09-05 Female 2006 A SR/PR 2005 FALSE 0 0 0 1.33553594369156 0.946427962674732 CN06-053 1 0 0 5 5 2006-01-01 247 103 5 0 2.7027027027027 1.30208333333333 -1.67624231614792 3.4080003859268 4.0650406504065 0.648534015061281 0.529258799356596 1.3054531289409
CN06-053 39 NA NA 2006-09-06 Female 2006 A SR/PR 2005 FALSE 0 0 0 0.593051139050761 1.19594615489222 CN06-053 1 0 0 5 5 2006-01-01 248 104 5 0 2.7027027027027 1.30208333333333 0.98230317030223 -0.765674346748644 4.0650406504065 0.67771864979712 0.566905032440421 1.31489465226853
CN06-054 22 NA 46 2006-07-20 Male 2006 J PW 2006 FALSE CN06-104 CN06-064 0 0.510552827424006 0.447391578239755 CN06-054 0 0 0 0 1 2006-01-01 200 56 0 0 0 0.517441860465116 0.95276377600834 -0.765674346748644 0 -0.723143817523157 -0.829824774727595 0.518722949000739
CN06-054 25 NA NA 2006-07-21 Male 2006 J PW 2006 FALSE CN06-104 CN06-064 0 0.510552827424006 0.447391578239755 CN06-054 0 0 0 0 1 2006-01-01 201 57 0 0 0 0.517441860465116 0.95276377600834 -0.765674346748644 0 -0.693959182787318 -0.809273932512753 0.525266875661455
CN06-055 47 NA 60 2006-07-20 Male 2006 A SR 2005 FALSE 0 0 0 0.345556204170495 -0.550681190630199 CN06-055 1 1 0 1 9 2006-01-01 200 56 3 6.4 2.24324324324324 1.56198347107438 -1.08545443027011 1.66896924731203 0.954022988505747 -0.723143817523157 -0.829824774727595 1.56650738250366
CN06-055 49 NA NA 2006-07-21 Male 2006 A PW 2005 FALSE 0 0 0 0.675549450677516 -0.0516448061952222 CN06-055 1 1 0 1 9 2006-01-01 201 57 3 6.4 2.24324324324324 1.56198347107438 0.98230317030223 -0.765674346748644 0.954022988505747 -0.693959182787318 -0.809273932512753 1.56323331217319
CN06-055 45 NA NA 2006-08-10 Male 2006 A SR/PW 2005 FALSE 0 0 0 1.00554269718454 1.94450073154469 CN06-055 1 1 0 1 9 2006-01-01 221 77 3 6.4 2.24324324324324 1.56198347107438 0.923224381714449 -0.765674346748644 0.954022988505747 -0.110266488070536 -0.321873426886414 1.56201128271883
CN06-055 41 NA NA 2006-09-05 Male 2006 A SR/PR 2005 FALSE 0 0 0 1.08804100881129 1.6949825393272 CN06-055 1 1 0 1 9 2006-01-01 247 103 3 6.4 2.24324324324324 1.56198347107438 0.686909227363325 -0.209184382391919 0.954022988505747 0.648534015061281 0.529258799356596 1.5633986323297
CN06-055 40 NA NA 2006-09-06 Male 2006 A SR/PR 2005 FALSE 0 0 0 1.08804100881129 1.94450073154469 CN06-055 1 1 0 1 9 2006-01-01 248 104 3 6.4 2.24324324324324 1.56198347107438 0.893684987420559 -0.765674346748644 0.954022988505747 0.67771864979712 0.566905032440421 1.57364195711917
CN06-055 44 NA NA 2006-09-28 Male 2006 A PW/SR/FZ 2005 FALSE 0 0 0 1.00554269718454 2.19401892376217 CN06-055 1 1 0 1 9 2006-01-01 270 126 3 6.4 2.24324324324324 1.56198347107438 -0.348440148829251 0.348434822963908 0.954022988505747 1.31978061398558 1.4871462856006 1.57161084168705
CN06-055 44 NA NA 2006-09-29 Male 2006 A PW/KG 2005 FALSE 0 0 0 1.00554269718454 2.19401892376217 CN06-055 1 1 0 1 9 2006-01-01 271 127 3 6.4 2.24324324324324 1.56198347107438 -0.348440148829251 0.348434822963908 0.954022988505747 1.34896524872142 1.53315834825861 1.56420821112204
CN06-055 48 116 58 2007-06-14 Male 2007 A PW 2005 FALSE 0 0 0 1.33553594369156 1.6949825393272 CN06-055 2 0 1 8 9 2007-01-01 164 20 8 0 5.90476190476191 1.56198347107438 0.391515284424419 -0.0700618913027372 7.15384615384615 -1.77379066801336 -1.3274097685312 1.56400988371296
CN06-055 49 124 58 2007-07-13 Male 2007 A PW 2005 FALSE 0 0 0 0.593051139050761 0.696909770457243 CN06-055 2 0 1 8 9 2007-01-01 193 49 8 0 5.90476190476191 1.56198347107438 0.686909227363325 -0.765674346748644 7.15384615384615 -0.927436260674031 -0.963496182054221 1.57856538476035
CN06-055 49 123 58 2007-07-27 Male 2007 A PW 2005 FALSE 0 0 0 1.33553594369156 1.94450073154469 CN06-055 2 0 1 8 9 2007-01-01 207 63 8 0 5.90476190476191 1.56198347107438 0.893684987420559 -0.626551855659463 7.15384615384615 -0.518851374372283 -0.678330513090751 1.57702225798031
CN06-056 36 NA 52 2006-07-20 Female 2006 A SR 2005 FALSE 0 0 0 0.923044385557782 -0.0516448061952222 CN06-056 1 1 0 1 2 2006-01-01 200 56 3 6.4 1.62162162162162 0.520833333333333 0.95276377600834 -0.765674346748644 0.813008130081301 -0.723143817523157 -0.829824774727595 0.526726563505285
CN06-056 35 NA NA 2006-07-21 Female 2006 A PW 2005 FALSE 0 0 0 0.923044385557782 -0.0516448061952222 CN06-056 1 1 0 1 2 2006-01-01 201 57 3 6.4 1.62162162162162 0.520833333333333 0.95276377600834 -0.765674346748644 0.813008130081301 -0.693959182787318 -0.809273932512753 0.52646328018644
CN06-056 36 NA NA 2006-09-07 Female 2006 A SR/PR 2005 FALSE 0 0 0 0.923044385557782 -0.0516448061952222 CN06-056 1 1 0 1 2 2006-01-01 249 105 3 6.4 1.62162162162162 0.520833333333333 0.95276377600834 -0.765674346748644 0.813008130081301 0.706903284532959 0.604914997244863 0.526736685408262
CN06-056 35 NA NA 2006-09-08 Female 2006 A SR/PR 2005 FALSE 0 0 0 0.840546073931027 -0.550681190630199 CN06-056 1 1 0 1 2 2006-01-01 250 106 3 6.4 1.62162162162162 0.520833333333333 -1.08545443027011 1.66896924731203 0.813008130081301 0.736087919268799 0.643288693769922 0.524184846357255
CN06-056 36 118 58 2007-06-15 Female 2007 A PW 2005 FALSE 0 0 0 0.510552827424006 -0.800199382847688 CN06-056 2 0 1 1 2 2007-01-01 165 21 1 0 0.574712643678161 0.520833333333333 -1.38084837320901 -0.0700618913027372 0.847457627118644 -1.74460603327753 -1.31995326825856 0.533942278044347
CN06-056 37 117 61 2007-07-26 Female 2007 A PW 2005 FALSE 0 0 0 0.840546073931027 -0.550681190630199 CN06-056 2 0 1 1 2 2007-01-01 206 62 1 0 0.574712643678161 0.520833333333333 -1.08545443027011 1.66896924731203 0.847457627118644 -0.548036009108122 -0.701063745629293 0.527274288540888
CN06-058 45 NA 57 2006-07-21 Male 2006 A PW 2005 FALSE 0 0 0 1.2530376320648 0.197873386022266 CN06-058 1 0 0 8 8 2006-01-01 201 57 8 0 5.98198198198198 1.38842975206612 -0.790060487331203 2.01677547503498 7.63218390804598 -0.693959182787318 -0.809273932512753 1.39169253927643
CN06-058 42 NA NA 2006-08-10 Male 2006 A SR/PW 2005 FALSE 0 0 0 1.33553594369156 1.94450073154469 CN06-058 1 0 0 8 8 2006-01-01 221 77 8 0 5.98198198198198 1.38842975206612 0.893684987420559 -0.626551855659463 7.63218390804598 -0.110266488070536 -0.321873426886414 1.39269930491626
CN06-058 41 NA NA 2006-08-11 Male 2006 A SR/PW 2005 FALSE 0 0 0 1.33553594369156 1.6949825393272 CN06-058 1 0 0 8 8 2006-01-01 222 78 8 0 5.98198198198198 1.38842975206612 0.391515284424419 -0.0700618913027372 7.63218390804598 -0.0810818533346966 -0.293684218538622 1.39224772342138
CN06-059 19 NA 39 2006-07-21 Female 2006 J PW 2006 FALSE CN06-051 CN06-086 0 1.00554269718454 0.197873386022266 CN06-059 0 1 0 0 5 2006-01-01 201 57 2 3.60606060606061 1.08108108108108 2.11111111111111 0.893684987420559 -0.626551855659463 0 -0.693959182787318 -0.809273932512753 2.12294830195082
CN06-059 29 NA NA 2006-09-07 Female 2006 J SR/PR 2006 FALSE CN06-051 CN06-086 0 0.840546073931027 0.696909770457243 CN06-059 0 1 0 0 5 2006-01-01 249 105 2 3.60606060606061 1.08108108108108 2.11111111111111 0.834606198832777 -0.417868119025691 0 0.706903284532959 0.604914997244863 2.11756126973789
CN06-059 27 NA NA 2006-09-08 Female 2006 J SR/PR 2006 FALSE CN06-051 CN06-086 0 1.00554269718454 0.447391578239755 CN06-059 0 1 0 0 5 2006-01-01 250 106 2 3.60606060606061 1.08108108108108 2.11111111111111 -1.97163625908683 2.01677547503498 0 0.736087919268799 0.643288693769922 2.11211625453942
CN06-059 29 NA NA 2006-09-28 Female 2006 J PW/SR/FZ 2006 FALSE CN06-051 CN06-086 0 0.840546073931027 0.946427962674732 CN06-059 0 1 0 0 5 2006-01-01 270 126 2 3.60606060606061 1.08108108108108 2.11111111111111 0.98230317030223 -0.765674346748644 0 1.31978061398558 1.4871462856006 2.11321189807897
CN06-059 29 NA NA 2006-10-02 Female 2006 J UK/SR 2006 FALSE CN06-051 CN06-086 0 0.840546073931027 0.696909770457243 CN06-059 0 1 0 0 5 2006-01-01 274 130 2 3.60606060606061 1.08108108108108 2.11111111111111 0.834606198832777 -0.417868119025691 0 1.43651915292894 1.67337692655633 2.12192485628246
CN06-059 36 114 52 2007-06-14 Female 2007 A PW 2006 FALSE CN06-051 CN06-086 0 0.840546073931027 1.44546434710971 CN06-059 1 0 0 5 5 2007-01-01 164 20 5 0 2.8735632183908 2.11111111111111 0.834606198832777 -0.556990610114872 4.23728813559322 -1.77379066801336 -1.3274097685312 2.11328705914118
CN06-059 38 113 57 2007-06-15 Female 2007 A PW 2006 FALSE CN06-051 CN06-086 0 0.923044385557782 0.696909770457243 CN06-059 1 0 0 5 5 2007-01-01 165 21 5 0 2.8735632183908 2.11111111111111 0.686909227363325 -0.556990610114872 4.23728813559322 -1.74460603327753 -1.31995326825856 2.11720394506338
CN06-059 38 117 54 2007-07-13 Female 2007 A PW 2006 FALSE CN06-051 CN06-086 0 1.00554269718454 0.447391578239755 CN06-059 1 0 0 5 5 2007-01-01 193 49 5 0 2.8735632183908 2.11111111111111 -1.97163625908683 2.01677547503498 4.23728813559322 -0.927436260674031 -0.963496182054221 2.11353457995115
CN06-059 42 112 56 2007-07-14 Female 2007 A JR 2006 FALSE CN06-051 CN06-086 0 0.758047762304272 1.19594615489222 CN06-059 1 0 0 5 5 2007-01-01 194 50 5 0 2.8735632183908 2.11111111111111 0.686909227363325 -0.0700618913027372 4.23728813559322 -0.898251625938192 -0.945491461883696 2.12538857940866
CN06-059 40 110 54 2007-07-26 Female 2007 A PW 2006 FALSE CN06-051 CN06-086 0 0.758047762304272 0.696909770457243 CN06-059 1 0 0 5 5 2007-01-01 206 62 5 0 2.8735632183908 2.11111111111111 0.95276377600834 -0.765674346748644 4.23728813559322 -0.548036009108122 -0.701063745629293 2.12062019897855
CN06-059 45 112 56 2007-07-27 Female 2007 A PW 2006 FALSE CN06-051 CN06-086 0 0.923044385557782 0.946427962674732 CN06-059 1 0 0 5 5 2007-01-01 207 63 5 0 2.8735632183908 2.11111111111111 -0.494666544392298 0.62555056414317 4.23728813559322 -0.518851374372283 -0.678330513090751 2.11224396334386
CN06-059 34 116 58 2007-09-09 Female 2007 A PW 2006 FALSE CN06-051 CN06-086 0 0.758047762304272 0.696909770457243 CN06-059 1 0 0 5 5 2007-01-01 251 107 5 0 2.8735632183908 2.11111111111111 0.95276377600834 -0.765674346748644 4.23728813559322 0.765272554004638 0.682026122015597 2.11396788145598
CN06-059 38 114 57 2007-09-10 Female 2007 A JR 2006 FALSE CN06-051 CN06-086 0 0.675549450677516 1.19594615489222 CN06-059 1 0 0 5 5 2007-01-01 252 108 5 0 2.8735632183908 2.11111111111111 0.98230317030223 -0.765674346748644 4.23728813559322 0.794457188740477 0.72112728198189 2.11654315450785
CN06-059 35 112 56 2007-10-03 Female 2007 A JR 2006 FALSE CN06-051 CN06-086 0 1.00554269718454 0.447391578239755 CN06-059 1 0 0 5 5 2007-01-01 275 131 5 0 2.8735632183908 2.11111111111111 -1.97163625908683 2.01677547503498 4.23728813559322 1.46570378766478 1.72084391609681 2.11906523426876
CN06-060 17 NA 40 2006-07-21 Male 2006 J PW 2006 FALSE CN06-052 CN06-085 0 0.923044385557782 -0.550681190630199 CN06-060 0 0 0 0 0 2006-01-01 201 57 0 0 0 0 -1.82393928761737 -0.0700618913027372 0 -0.693959182787318 -0.809273932512753 0.00459956137598663
CN06-060 34 NA NA 2006-09-07 Male 2006 J SR/PR 2006 FALSE CN06-052 CN06-085 0 0.923044385557782 -0.301162998412711 CN06-060 0 0 0 0 0 2006-01-01 249 105 0 0 0 0 -1.52854534467847 0.277744336420216 0 0.706903284532959 0.604914997244863 0.00542920549208771
CN06-060 29 NA NA 2006-09-08 Male 2006 J SR/PR 2006 FALSE CN06-052 CN06-085 0 0.758047762304272 -0.550681190630199 CN06-060 0 0 0 0 0 2006-01-01 250 106 0 0 0 0 -1.67624231614792 0.62555056414317 0 0.736087919268799 0.643288693769922 0.00581299599082871
CN06-061 40 NA 59 2006-07-21 Male 2006 A SR 2005 FALSE 0 0 0 0.840546073931027 -0.301162998412711 CN06-061 1 0 0 3 3 2006-01-01 201 57 3 0 2.24324324324324 0.520661157024793 -1.38084837320901 0.277744336420216 2.86206896551724 -0.693959182787318 -0.809273932512753 0.522271967177282
CN06-062 51 NA 58 2006-07-21 Female 2006 A PW 2005 FALSE 0 0 0 0.180559580916985 -1.54875395950015 CN06-062 1 0 0 1 1 2006-01-01 201 57 1 0 0.54054054054054 0.260416666666667 0.391515284424419 -0.765674346748644 0.813008130081301 -0.693959182787318 -0.809273932512753 0.270556568349885
CN06-063 50 NA 66 2006-07-21 Male 2006 A SR 2005 FALSE 0 0 0 0.345556204170495 -1.04971757506518 CN06-063 1 0 0 1 1 2006-01-01 201 57 1 0 0.747747747747748 0.173553719008264 -1.38084837320901 2.01677547503498 0.954022988505747 -0.693959182787318 -0.809273932512753 0.181898589179174
CN06-064 48 NA 55 2006-07-21 Male 2006 A PW 2005 FALSE 0 0 0 0.345556204170495 -0.550681190630199 CN06-064 1 0 0 14 14 2006-01-01 201 57 14 0 10.4684684684685 2.4297520661157 -1.08545443027011 1.66896924731203 13.3563218390805 -0.693959182787318 -0.809273932512753 2.43470890559837
CN06-064 NA NA NA 2006-08-03 Male 2006 A SR/PW 2005 FALSE 0 0 0 0.510552827424006 1.44546434710971 CN06-064 1 0 0 14 14 2006-01-01 214 70 14 0 10.4684684684685 2.4297520661157 0.95276377600834 -0.765674346748644 13.3563218390805 -0.314558931221409 -0.509013397143691 2.44202250666436
CN06-064 43 NA NA 2006-08-10 Male 2006 A SR/PW 2005 FALSE 0 0 0 0.345556204170495 0.946427962674732 CN06-064 1 0 0 14 14 2006-01-01 221 77 14 0 10.4684684684685 2.4297520661157 0.893684987420559 -0.765674346748644 13.3563218390805 -0.110266488070536 -0.321873426886414 2.44268937546646
CN06-064 47 NA NA 2006-08-11 Male 2006 A SR/PW 2005 FALSE 0 0 0 0.42805451579725 1.6949825393272 CN06-064 1 0 0 14 14 2006-01-01 222 78 14 0 10.4684684684685 2.4297520661157 0.0961213414855136 0.277744336420216 13.3563218390805 -0.0810818533346966 -0.293684218538622 2.43412833227582
CN06-065 14 NA 39 2006-07-21 Male 2006 J SR 2006 FALSE CN06-F12 CN06-M10 0 0.180559580916985 0.197873386022266 CN06-065 0 1 0 0 9 2006-01-01 201 57 2 3.60606060606061 1.4954954954955 4.65697674418605 0.923224381714449 -0.765674346748644 0 -0.693959182787318 -0.809273932512753 4.65879909869176
CN06-065 28 NA 52 2006-08-23 Male 2006 J SR 2006 FALSE CN06-F12 CN06-M10 0 0.180559580916985 -0.550681190630199 CN06-065 0 1 0 0 9 2006-01-01 234 90 2 3.60606060606061 1.4954954954955 4.65697674418605 0.923224381714449 -0.765674346748644 0 0.269133763495373 0.0729573558429823 4.67819738544023
CN06-065 27 NA NA 2006-08-24 Male 2006 J SR/PW 2006 FALSE CN06-F12 CN06-M10 0 0.26305789254374 -0.550681190630199 CN06-065 0 1 0 0 9 2006-01-01 235 91 2 3.60606060606061 1.4954954954955 4.65697674418605 -1.38084837320901 1.32116301958908 0 0.298318398231212 0.105875076558791 4.66385217854959
CN06-065 27 NA NA 2006-08-31 Male 2006 J SR/PW 2006 FALSE CN06-F12 CN06-M10 0 0.180559580916985 -0.800199382847688 CN06-065 0 1 0 0 9 2006-01-01 242 98 2 3.60606060606061 1.4954954954955 4.65697674418605 -0.494666544392298 -0.765674346748644 0 0.502610841382086 0.346483609746719 4.65985710453414
CN06-065 32 NA NA 2006-09-27 Male 2006 J PW/SR 2006 FALSE CN06-F12 CN06-M10 0 0.180559580916985 -1.29923576728266 CN06-065 0 1 0 0 9 2006-01-01 269 125 2 3.60606060606061 1.4954954954955 4.65697674418605 -0.790060487331203 1.32116301958908 0 1.29059597924974 1.44149795466321 4.65977418913275
CN06-065 43 115 61 2007-06-12 Male 2007 A PW 2006 FALSE CN06-F12 CN06-M10 0 -0.314430288843547 -0.800199382847688 CN06-065 1 1 0 7 9 2007-01-01 162 18 9 6.6 6.64285714285714 4.65697674418605 0.834606198832777 -0.765674346748644 6.25961538461539 -1.83215993748504 -1.34123157391463 4.65832673080169
CN06-065 40 114 56 2007-06-13 Male 2007 A JR 2006 FALSE CN06-F12 CN06-M10 0 -0.726921846977323 -0.550681190630199 CN06-065 1 1 0 7 9 2007-01-01 163 19 9 6.6 6.64285714285714 4.65697674418605 -0.494666544392298 -0.417868119025691 6.25961538461539 -1.8029753027492 -1.33450253708323 4.66583529974896
CN06-065 43 119 62 2007-06-20 Male 2007 A PW 2006 FALSE CN06-F12 CN06-M10 0 -0.561925223723813 0.447391578239755 CN06-065 1 1 0 7 9 2007-01-01 170 26 9 6.6 6.64285714285714 4.65697674418605 0.923224381714449 -0.765674346748644 6.25961538461539 -1.59868285959833 -1.2772147910861 4.65947580307542
CN06-065 40 116 62 2007-07-17 Male 2007 A JR 2006 FALSE CN06-F12 CN06-M10 0 -0.231931977216792 -1.29923576728266 CN06-065 1 1 0 7 9 2007-01-01 197 53 9 6.6 6.64285714285714 4.65697674418605 0.657369833069434 -0.0700618913027372 6.25961538461539 -0.810697721730674 -0.88929491104842 4.6641371159306
CN06-065 40 116 62 2007-07-18 Male 2007 A PW 2006 FALSE CN06-F12 CN06-M10 0 -0.479426912097058 -0.301162998412711 CN06-065 1 1 0 7 9 2007-01-01 198 54 9 6.6 6.64285714285714 4.65697674418605 0.0961213414855136 -0.0700618913027372 6.25961538461539 -0.781513086994835 -0.869835263995428 4.67247558917388
CN06-065 38 112 61 2007-09-13 Male 2007 A JR 2006 FALSE CN06-F12 CN06-M10 0 -1.8818982097519 -1.29923576728266 CN06-065 1 1 0 7 9 2007-01-01 255 111 9 6.6 6.64285714285714 4.65697674418605 -1.08545443027011 0.62555056414317 6.25961538461539 0.882011092947994 0.840613152204466 4.66772071622563
CN06-065 45 115 57 2007-09-14 Male 2007 A JR 2006 FALSE CN06-F12 CN06-M10 0 -1.8818982097519 -0.550681190630199 CN06-065 1 1 0 7 9 2007-01-01 256 112 9 6.6 6.64285714285714 4.65697674418605 -1.23315140173956 -0.417868119025691 6.25961538461539 0.911195727683833 0.881169239053225 4.6640863662055
CN06-065 47 122 64 2008-06-10 Male 2008 A PW 2006 FALSE CN06-F12 CN06-M10 0 -1.79939989812514 -1.04971757506518 CN06-065 2 0 0 2 9 2008-01-01 161 17 2 0 1.66292134831461 4.65697674418605 -1.38084837320901 -0.0700618913027372 2.42622950819672 -1.86134457222088 -1.34759687902543 4.67208147240607
CN06-065 48 122 64 2008-06-11 Male 2008 A PW 2006 FALSE CN06-F12 CN06-M10 0 -1.46940665161812 -0.550681190630199 CN06-065 2 0 0 2 9 2008-01-01 162 18 2 0 1.66292134831461 4.65697674418605 -1.38084837320901 0.973356791866123 2.42622950819672 -1.83215993748504 -1.34123157391463 4.66811186117462
CN06-065 49 123 63 2008-07-10 Male 2008 A PW 2006 FALSE CN06-F12 CN06-M10 0 -1.38690833999137 -1.54875395950015 CN06-065 2 0 0 2 9 2008-01-01 191 47 2 0 1.66292134831461 4.65697674418605 -0.494666544392298 0.62555056414317 2.42622950819672 -0.985805530145709 -0.998414427233422 4.66564782917256
CN06-065 52 122 64 2008-07-10 Male 2008 A PW 2006 FALSE CN06-F12 CN06-M10 0 -1.71690158649839 -0.800199382847688 CN06-065 2 0 0 2 9 2008-01-01 191 47 2 0 1.66292134831461 4.65697674418605 -1.38084837320901 -0.0700618913027372 2.42622950819672 -0.985805530145709 -0.998414427233422 4.65768055454215
CN06-065 47 117 68 2008-07-23 Male 2008 A MS 2006 FALSE CN06-F12 CN06-M10 0 -1.79939989812514 0.197873386022266 CN06-065 2 0 0 2 9 2008-01-01 204 60 2 0 1.66292134831461 4.65697674418605 -0.790060487331203 0.62555056414317 2.42622950819672 -0.606405278579801 -0.745439015544527 4.66344965073756
CN06-065 46 120 64 2008-07-30 Male 2008 A PW 2006 FALSE CN06-F12 CN06-M10 0 -1.79939989812514 -0.550681190630199 CN06-065 2 0 0 2 9 2008-01-01 211 67 2 0 1.66292134831461 4.65697674418605 -0.64236351586175 -0.417868119025691 2.42622950819672 -0.402112835428927 -0.583760265730417 4.65937589566332
CN06-065 42 123 63 2008-08-26 Male 2008 A GC 2006 FALSE CN06-F12 CN06-M10 0 -1.79939989812514 -1.29923576728266 CN06-065 2 0 0 2 9 2008-01-01 238 94 2 0 1.66292134831461 4.65697674418605 -1.38084837320901 -0.0700618913027372 2.42622950819672 0.385872302438729 0.206810629029917 4.66859809481297
CN06-065 43 119 61 2008-08-27 Male 2008 A GC 2006 FALSE CN06-F12 CN06-M10 0 -1.8818982097519 -0.301162998412711 CN06-065 2 0 0 2 9 2008-01-01 239 95 2 0 1.66292134831461 4.65697674418605 -1.08545443027011 0.277744336420216 2.42622950819672 0.415056937174568 0.241183276628192 4.67714691468595
CN06-066 22 NA 43 2006-07-21 Male 2006 J SR 2006 FALSE CN06-F13 CN06-064 0 0.26305789254374 0.447391578239755 CN06-066 0 0 0 0 0 2006-01-01 201 57 0 0 0 0 0.98230317030223 -0.765674346748644 0 -0.693959182787318 -0.809273932512753 0.00994141120212643
CN06-067 20 NA 48 2006-07-21 Male 2006 J SR 2006 FALSE CN06-F13 CN06-042 0 0.26305789254374 0.696909770457243 CN06-067 0 0 0 0 0 2006-01-01 201 57 0 0 0 0 0.98230317030223 -0.765674346748644 0 -0.693959182787318 -0.809273932512753 0.0103032398089674
CN06-067 24 NA 56 2006-08-03 Male 2006 J SR/PW 2006 FALSE CN06-F13 CN06-042 0 0.345556204170495 0.946427962674732 CN06-067 0 0 0 0 0 2006-01-01 214 70 0 0 0 0 0.893684987420559 -0.765674346748644 0 -0.314558931221409 -0.509013397143691 0.00898680461024469
CN06-068 23 NA 48 2006-07-21 Male 2006 J SR 2006 FALSE CN06-104 CN06-064 0 0.593051139050761 0.696909770457243 CN06-068 0 0 0 0 0 2006-01-01 201 57 0 0 0 0 0.686909227363325 -0.765674346748644 0 -0.693959182787318 -0.809273932512753 0.00615806422107432
CN06-069 19 NA 51 2006-08-03 Male 2006 J SR 2006 FALSE CN06-053 CN06-064 0 0.345556204170495 1.19594615489222 CN06-069 0 0 0 0 0 2006-01-01 214 70 0 0 0 0 0.0961213414855136 1.1820405284999 0 -0.314558931221409 -0.509013397143691 0.00343713274041904
CN06-070 NA NA 49 2006-08-03 Male 2006 J SR 2006 FALSE CN06-053 CN06-042 0 0.345556204170495 1.44546434710971 CN06-070 0 0 0 0 0 2006-01-01 214 70 0 0 0 0 -1.08545443027011 2.01677547503498 0 -0.314558931221409 -0.509013397143691 0.00523222855915803
CN06-071 45 NA 57 2006-08-07 Female 2006 A PW 2005 FALSE CN05-F2 CN05-M2 0 1.00554269718454 1.44546434710971 CN06-071 1 0 0 4 5 2006-01-01 218 74 4 0 2.16216216216216 1.30208333333333 0.391515284424419 -0.3483068734811 3.2520325203252 -0.197820392278053 -0.40425866160609 1.30355526413316
CN06-071 NA NA NA 2006-08-08 Female 2006 A SR/PW 2005 FALSE CN05-F2 CN05-M2 0 1.08804100881129 1.44546434710971 CN06-071 1 0 0 4 5 2006-01-01 219 75 4 0 2.16216216216216 1.30208333333333 0.0961213414855136 0.62555056414317 3.2520325203252 -0.168635757542214 -0.377160648420148 1.30302268470471
CN06-071 41 NA NA 2006-08-09 Female 2006 A SR/PW 2005 FALSE CN05-F2 CN05-M2 0 1.00554269718454 1.44546434710971 CN06-071 1 0 0 4 5 2006-01-01 220 76 4 0 2.16216216216216 1.30208333333333 0.391515284424419 -0.3483068734811 3.2520325203252 -0.139451122806375 -0.349698903513589 1.30462773205907
CN06-071 44 NA NA 2006-08-10 Female 2006 A SR/PW 2005 FALSE CN05-F2 CN05-M2 0 0.923044385557782 1.6949825393272 CN06-071 1 0 0 4 5 2006-01-01 221 77 4 0 2.16216216216216 1.30208333333333 0.539212255893872 -0.417868119025691 3.2520325203252 -0.110266488070536 -0.321873426886414 1.31466209103055
CN06-071 43 NA NA 2006-08-11 Female 2006 A SR/PW 2005 FALSE CN05-F2 CN05-M2 0 1.00554269718454 2.19401892376217 CN06-071 1 0 0 4 5 2006-01-01 222 78 4 0 2.16216216216216 1.30208333333333 -0.348440148829251 0.348434822963908 3.2520325203252 -0.0810818533346966 -0.293684218538622 1.30365401770286
CN06-071 37 NA NA 2006-09-06 Female 2006 A SR/PR 2005 FALSE CN05-F2 CN05-M2 0 1.00554269718454 1.6949825393272 CN06-071 1 0 0 4 5 2006-01-01 248 104 4 0 2.16216216216216 1.30208333333333 0.686909227363325 -0.0700618913027372 3.2520325203252 0.67771864979712 0.566905032440421 1.31250680912777
CN06-073 24 NA 53 2006-08-08 Male 2006 J PW 2006 FALSE CN06-050 CN06-085 0 1.00554269718454 1.19594615489222 CN06-073 0 0 0 0 0 2006-01-01 219 75 0 0 0 0 0.391515284424419 -0.0700618913027372 0 -0.168635757542214 -0.377160648420148 0.0144277655525274
CN06-073 22 NA NA 2006-08-09 Male 2006 J SR/PW 2006 FALSE CN06-050 CN06-085 0 1.08804100881129 0.946427962674732 CN06-073 0 0 0 0 0 2006-01-01 220 76 0 0 0 0 -1.08545443027011 2.71238793048089 0 -0.139451122806375 -0.349698903513589 0.0042027693985154
CN06-073 30 NA NA 2006-09-07 Male 2006 J SR/PR 2006 FALSE CN06-050 CN06-085 0 0.840546073931027 0.197873386022266 CN06-073 0 0 0 0 0 2006-01-01 249 105 0 0 0 0 0.923224381714449 -0.765674346748644 0 0.706903284532959 0.604914997244863 0.00561138826117297
CN06-073 31 NA NA 2006-09-28 Male 2006 J PW/SR/FZ 2006 FALSE CN06-050 CN06-085 0 1.00554269718454 1.19594615489222 CN06-073 0 0 0 0 0 2006-01-01 270 126 0 0 0 0 0.391515284424419 -0.0700618913027372 0 1.31978061398558 1.4871462856006 0.00711755525231655
CN06-074 26 NA 49 2006-08-08 Male 2006 J SR 2006 FALSE CN06-076 CN06-058 0 1.33553594369156 1.19594615489222 CN06-074 0 0 0 0 0 2006-01-01 219 75 0 0 0 0 -0.199272601453392 1.66896924731203 0 -0.168635757542214 -0.377160648420148 0.00767838490895274
CN06-075 NA NA 49 2006-08-08 Male 2006 J PW 2006 FALSE CN06-076 CN06-058 0 1.33553594369156 0.946427962674732 CN06-075 0 0 0 0 0 2006-01-01 219 75 0 0 0 0 -1.67624231614792 3.4080003859268 0 -0.168635757542214 -0.377160648420148 0.00683418237934375
CN06-075 27 NA 47 2006-08-09 Male 2006 J PW 2006 FALSE CN06-076 CN06-058 0 1.33553594369156 1.19594615489222 CN06-075 0 0 0 0 0 2006-01-01 220 76 0 0 0 0 -0.199272601453392 1.66896924731203 0 -0.139451122806375 -0.349698903513589 0.0109707852177342
CN06-076 40 NA 63 2006-08-08 Female 2006 A SR 2005 FALSE 0 0 0 1.41803425531831 0.946427962674732 CN06-076 1 0 0 4 4 2006-01-01 219 75 4 0 2.16216216216216 1.04166666666667 -1.08545443027011 2.01677547503498 3.2520325203252 -0.168635757542214 -0.377160648420148 1.04236517082989
CN06-076 36 NA NA 2006-08-09 Female 2006 A SR/PW 2005 FALSE 0 0 0 1.41803425531831 1.19594615489222 CN06-076 1 0 0 4 4 2006-01-01 220 76 4 0 2.16216216216216 1.04166666666667 0.391515284424419 0.138621845331035 3.2520325203252 -0.139451122806375 -0.349698903513589 1.0461335560774
CN06-077 44 NA 61 2006-08-08 Female 2006 A PW 2005 FALSE 0 0 0 1.41803425531831 1.44546434710971 CN06-077 1 0 0 4 4 2006-01-01 219 75 4 0 2.16216216216216 1.04166666666667 -1.08545443027011 2.01677547503498 3.2520325203252 -0.168635757542214 -0.377160648420148 1.04746309004442
CN06-077 50 NA NA 2006-08-09 Female 2006 A SR/PW 2005 FALSE 0 0 0 1.41803425531831 1.44546434710971 CN06-077 1 0 0 4 4 2006-01-01 220 76 4 0 2.16216216216216 1.04166666666667 -1.08545443027011 2.01677547503498 3.2520325203252 -0.139451122806375 -0.349698903513589 1.04998308620539
CN06-077 47 NA NA 2006-08-10 Female 2006 A SR/PW 2005 FALSE 0 0 0 1.08804100881129 1.6949825393272 CN06-077 1 0 0 4 4 2006-01-01 221 77 4 0 2.16216216216216 1.04166666666667 0.686909227363325 -0.209184382391919 3.2520325203252 -0.110266488070536 -0.321873426886414 1.04213018416031
CN06-077 49 NA NA 2006-08-11 Female 2006 A SR/PW 2005 FALSE 0 0 0 1.00554269718454 2.69305530819715 CN06-077 1 0 0 4 4 2006-01-01 222 78 4 0 2.16216216216216 1.04166666666667 -0.348440148829251 0.348434822963908 3.2520325203252 -0.0810818533346966 -0.293684218538622 1.0525357942846
CN06-077 50 NA NA 2006-09-05 Female 2006 A SR/PR 2005 FALSE 0 0 0 1.17053932043805 1.94450073154469 CN06-077 1 0 0 4 4 2006-01-01 247 103 4 0 2.16216216216216 1.04166666666667 0.243818312954966 -0.0700618913027372 3.2520325203252 0.648534015061281 0.529258799356596 1.04224961241348
CN06-077 53 NA NA 2006-09-06 Female 2006 A SR/PR 2005 FALSE 0 0 0 1.33553594369156 1.6949825393272 CN06-077 1 0 0 4 4 2006-01-01 248 104 4 0 2.16216216216216 1.04166666666667 0.391515284424419 -0.0700618913027372 3.2520325203252 0.67771864979712 0.566905032440421 1.04182281045457
CN06-077 49 NA NA 2006-09-28 Female 2006 A PW/SR/FZ 2005 FALSE 0 0 0 1.33553594369156 1.44546434710971 CN06-077 1 0 0 4 4 2006-01-01 270 126 4 0 2.16216216216216 1.04166666666667 0.95276377600834 -0.765674346748644 3.2520325203252 1.31978061398558 1.4871462856006 1.05503257167711
CN06-077 49 NA NA 2006-09-29 Female 2006 A PW/KG 2005 FALSE 0 0 0 1.00554269718454 1.94450073154469 CN06-077 1 0 0 4 4 2006-01-01 271 127 4 0 2.16216216216216 1.04166666666667 0.923224381714449 -0.765674346748644 3.2520325203252 1.34896524872142 1.53315834825861 1.0439211728965
CN06-078 22 NA 44 2006-08-08 Female 2006 J SR 2006 FALSE CN06-071 CN06-M13 0 1.00554269718454 1.44546434710971 CN06-078 0 0 0 0 0 2006-01-01 219 75 0 0 0 0 0.391515284424419 -0.3483068734811 0 -0.168635757542214 -0.377160648420148 0.00208146376253563
CN06-078 24 NA NA 2006-08-11 Female 2006 J SR/PW 2006 FALSE CN06-071 CN06-M13 0 0.840546073931027 1.6949825393272 CN06-078 0 0 0 0 0 2006-01-01 222 78 0 0 0 0 0.98230317030223 -0.765674346748644 0 -0.0810818533346966 -0.293684218538622 0.00363887922397752
CN06-079 NA NA NA 2006-08-08 Male 2006 J SR/PW 2006 FALSE CN06-108 CN06-M13 0 0.923044385557782 0.946427962674732 CN06-079 0 0 0 0 0 2006-01-01 219 75 0 0 0 0 -0.494666544392298 0.62555056414317 0 -0.168635757542214 -0.377160648420148 0.000602623662257693
CN06-080 44 NA 55 2006-08-08 Female 2006 A PW 2005 FALSE CN05-F4 CN05-M4 0 1.41803425531831 0.696909770457243 CN06-080 1 0 0 1 1 2006-01-01 219 75 1 0 0.54054054054054 0.260416666666667 -0.199272601453392 0.277744336420216 0.813008130081301 -0.168635757542214 -0.377160648420148 0.284624741892436
CN06-080 42 NA NA 2006-08-09 Female 2006 A SR/PW 2005 FALSE CN05-F4 CN05-M4 0 1.41803425531831 0.696909770457243 CN06-080 1 0 0 1 1 2006-01-01 220 76 1 0 0.54054054054054 0.260416666666667 -0.199272601453392 0.277744336420216 0.813008130081301 -0.139451122806375 -0.349698903513589 0.265734350500127
CN06-080 38 NA NA 2006-09-05 Female 2006 A SR/PR 2005 FALSE CN05-F4 CN05-M4 0 1.41803425531831 0.946427962674732 CN06-080 1 0 0 1 1 2006-01-01 247 103 1 0 0.54054054054054 0.260416666666667 -1.08545443027011 2.01677547503498 0.813008130081301 0.648534015061281 0.529258799356596 0.265223204890899
CN06-080 40 NA NA 2006-09-28 Female 2006 A PW/SR/FZ 2005 FALSE CN05-F4 CN05-M4 0 1.41803425531831 1.19594615489222 CN06-080 1 0 0 1 1 2006-01-01 270 126 1 0 0.54054054054054 0.260416666666667 0.391515284424419 0.138621845331035 0.813008130081301 1.31978061398558 1.4871462856006 0.271220677155649
CN06-080 40 NA NA 2006-09-29 Female 2006 A PW/KG 2005 FALSE CN05-F4 CN05-M4 0 1.41803425531831 0.946427962674732 CN06-080 1 0 0 1 1 2006-01-01 271 127 1 0 0.54054054054054 0.260416666666667 -1.08545443027011 2.01677547503498 0.813008130081301 1.34896524872142 1.53315834825861 0.266044581091501
CN06-080 NA NA NA 2006-10-03 Female 2006 A UK/SR 2005 FALSE CN05-F4 CN05-M4 0 1.41803425531831 0.696909770457243 CN06-080 1 0 0 1 1 2006-01-01 275 131 1 0 0.54054054054054 0.260416666666667 -0.199272601453392 0.277744336420216 0.813008130081301 1.46570378766478 1.72084391609681 0.27593230399014
CN06-081 51 NA 54 2006-08-08 Female 2006 A PW 2005 FALSE 0 0 0 1.50053256694507 0.696909770457243 CN06-081 1 0 0 7 7 2006-01-01 219 75 7 0 3.78378378378378 1.82291666666667 0.686909227363325 -0.417868119025691 5.69105691056911 -0.168635757542214 -0.377160648420148 1.83419961323265
CN06-081 46 NA NA 2006-09-05 Female 2006 A SR/PR 2005 FALSE 0 0 0 1.50053256694507 0.946427962674732 CN06-081 1 0 0 7 7 2006-01-01 247 103 7 0 3.78378378378378 1.82291666666667 -1.97163625908683 2.01677547503498 5.69105691056911 0.648534015061281 0.529258799356596 1.82441246186702
CN06-081 44 NA NA 2006-09-07 Female 2006 A SR/PR 2005 FALSE 0 0 0 1.50053256694507 0.447391578239755 CN06-081 1 0 0 7 7 2006-01-01 249 105 7 0 3.78378378378378 1.82291666666667 -1.67624231614792 3.4080003859268 5.69105691056911 0.706903284532959 0.604914997244863 1.82478523997753
CN06-081 47 NA NA 2006-09-08 Female 2006 A SR/PR 2005 FALSE 0 0 0 1.58303087857182 0.447391578239755 CN06-081 1 0 0 7 7 2006-01-01 250 106 7 0 3.78378378378378 1.82291666666667 -1.23315140173956 2.01677547503498 5.69105691056911 0.736087919268799 0.643288693769922 1.82835837591295
CN06-081 NA NA NA 2006-10-03 Female 2006 A UK/SR 2005 FALSE 0 0 0 1.41803425531831 -0.301162998412711 CN06-081 1 0 0 7 7 2006-01-01 275 131 7 0 3.78378378378378 1.82291666666667 0.95276377600834 -0.765674346748644 5.69105691056911 1.46570378766478 1.72084391609681 1.82638076779865
CN06-082 27 NA 49 2006-08-08 Male 2006 J PW 2006 FALSE CN06-094 CN06-M12 0 1.41803425531831 0.197873386022266 CN06-082 0 0 0 0 0 2006-01-01 219 75 0 0 0 0 0.391515284424419 -0.0700618913027372 0 -0.168635757542214 -0.377160648420148 0.00506675579479263
CN06-082 26 NA NA 2006-08-09 Male 2006 J SR/PW 2006 FALSE CN06-094 CN06-M12 0 1.2530376320648 -0.301162998412711 CN06-082 0 0 0 0 0 2006-01-01 220 76 0 0 0 0 -1.67624231614792 1.32116301958908 0 -0.139451122806375 -0.349698903513589 0.022580326932866
CN06-083 38 NA 54 2006-08-08 Female 2006 A SR 2005 FALSE CN05-F5 CN05-M5 0 1.50053256694507 -0.550681190630199 CN06-083 1 0 0 1 1 2006-01-01 219 75 1 0 0.54054054054054 0.260416666666667 -1.82393928761737 0.62555056414317 0.813008130081301 -0.168635757542214 -0.377160648420148 0.277634723829067
CN06-084 57 NA 56 2006-08-08 Female 2006 A SR 2005 FALSE 0 0 0 1.50053256694507 -0.301162998412711 CN06-084 1 0 0 3 3 2006-01-01 219 75 3 0 1.62162162162162 0.78125 0.95276377600834 -0.765674346748644 2.4390243902439 -0.168635757542214 -0.377160648420148 0.781363215355689
CN06-084 37 NA NA 2006-08-09 Female 2006 A SR/PW 2005 FALSE 0 0 0 1.41803425531831 -0.301162998412711 CN06-084 1 0 0 3 3 2006-01-01 220 76 3 0 1.62162162162162 0.78125 0.95276377600834 -0.765674346748644 2.4390243902439 -0.139451122806375 -0.349698903513589 0.795484882044601
CN06-084 41 NA NA 2006-09-07 Female 2006 A SR/PR 2005 FALSE 0 0 0 1.50053256694507 -0.550681190630199 CN06-084 1 0 0 3 3 2006-01-01 249 105 3 0 1.62162162162162 0.78125 -1.82393928761737 0.62555056414317 2.4390243902439 0.706903284532959 0.604914997244863 0.796890363762702
CN06-084 38 NA NA 2006-09-08 Female 2006 A SR/PR 2005 FALSE 0 0 0 1.50053256694507 -0.301162998412711 CN06-084 1 0 0 3 3 2006-01-01 250 106 3 0 1.62162162162162 0.78125 0.95276377600834 -0.765674346748644 2.4390243902439 0.736087919268799 0.643288693769922 0.781726048792767
CN06-084 NA NA NA 2006-10-03 Female 2006 A UK/SR 2005 FALSE 0 0 0 1.50053256694507 -0.301162998412711 CN06-084 1 0 0 3 3 2006-01-01 275 131 3 0 1.62162162162162 0.78125 0.95276377600834 -0.765674346748644 2.4390243902439 1.46570378766478 1.72084391609681 0.786824582744107
CN06-085 36 NA 60 2006-08-08 Male 2006 A PW 2005 FALSE 0 0 0 1.33553594369156 -0.301162998412711 CN06-085 1 0 0 6 6 2006-01-01 219 75 6 0 4.48648648648649 1.04132231404959 0.95276377600834 -0.765674346748644 5.72413793103448 -0.168635757542214 -0.377160648420148 1.04592277658087
CN06-085 38 NA NA 2006-09-07 Male 2006 A SR/PR 2005 FALSE 0 0 0 1.50053256694507 -0.301162998412711 CN06-085 1 0 0 6 6 2006-01-01 249 105 6 0 4.48648648648649 1.04132231404959 0.95276377600834 -0.765674346748644 5.72413793103448 0.706903284532959 0.604914997244863 1.05007946970163
CN06-085 43 NA NA 2006-09-08 Male 2006 A SR/PR 2005 FALSE 0 0 0 1.08804100881129 -0.550681190630199 CN06-085 1 0 0 6 6 2006-01-01 250 106 6 0 4.48648648648649 1.04132231404959 -1.82393928761737 0.62555056414317 5.72413793103448 0.736087919268799 0.643288693769922 1.05011286602318
CN06-086 39 NA 55 2006-08-08 Male 2006 A PW 2005 FALSE 0 0 0 1.2530376320648 -0.0516448061952222 CN06-086 1 0 0 8 8 2006-01-01 219 75 8 0 5.98198198198198 1.38842975206612 -1.82393928761737 1.32116301958908 7.63218390804598 -0.168635757542214 -0.377160648420148 1.39820111815866
CN06-086 39 NA 52 2006-08-09 Male 2006 A SR 2005 FALSE 0 0 0 1.00554269718454 1.19594615489222 CN06-086 1 0 0 8 8 2006-01-01 220 76 8 0 5.98198198198198 1.38842975206612 0.391515284424419 -0.0700618913027372 7.63218390804598 -0.139451122806375 -0.349698903513589 1.40348718581733
CN06-086 45 NA NA 2006-08-23 Male 2006 A SR/PW 2005 FALSE 0 0 0 0.345556204170495 -0.550681190630199 CN06-086 1 0 0 8 8 2006-01-01 234 90 8 0 5.98198198198198 1.38842975206612 -1.08545443027011 1.66896924731203 7.63218390804598 0.269133763495373 0.0729573558429823 1.39260235111252
CN06-086 38 NA NA 2006-08-24 Male 2006 A SR/PW 2005 FALSE 0 0 0 0.345556204170495 -0.550681190630199 CN06-086 1 0 0 8 8 2006-01-01 235 91 8 0 5.98198198198198 1.38842975206612 -1.08545443027011 1.66896924731203 7.63218390804598 0.298318398231212 0.105875076558791 1.39582825115454
CN06-086 42 NA NA 2006-08-31 Male 2006 A SR/PW 2005 FALSE 0 0 0 0.345556204170495 -0.800199382847688 CN06-086 1 0 0 8 8 2006-01-01 242 98 8 0 5.98198198198198 1.38842975206612 0.391515284424419 -0.278745627936509 7.63218390804598 0.502610841382086 0.346483609746719 1.40771297451918
CN06-086 44 NA NA 2006-09-07 Male 2006 A SR/PR 2005 FALSE 0 0 0 0.840546073931027 -0.0516448061952222 CN06-086 1 0 0 8 8 2006-01-01 249 105 8 0 5.98198198198198 1.38842975206612 -0.937757458800656 -0.765674346748644 7.63218390804598 0.706903284532959 0.604914997244863 1.39259165336839
CN06-086 43 NA NA 2006-09-08 Male 2006 A SR/PR 2005 FALSE 0 0 0 0.840546073931027 -0.301162998412711 CN06-086 1 0 0 8 8 2006-01-01 250 106 8 0 5.98198198198198 1.38842975206612 -1.38084837320901 0.277744336420216 7.63218390804598 0.736087919268799 0.643288693769922 1.39025142684713
CN06-086 41 NA NA 2006-09-27 Male 2006 A PW/SR 2005 FALSE 0 0 0 0.510552827424006 -0.800199382847688 CN06-086 1 0 0 8 8 2006-01-01 269 125 8 0 5.98198198198198 1.38842975206612 -1.38084837320901 -0.0700618913027372 7.63218390804598 1.29059597924974 1.44149795466321 1.40163211448253
CN06-086 38 NA NA 2006-10-03 Male 2006 A UK/SR 2005 FALSE 0 0 0 0.840546073931027 0.696909770457243 CN06-086 1 0 0 8 8 2006-01-01 275 131 8 0 5.98198198198198 1.38842975206612 0.834606198832777 -0.417868119025691 7.63218390804598 1.46570378766478 1.72084391609681 1.39359327999535
CN06-087 23 NA 49 2006-08-08 Male 2006 J PW 2006 FALSE CN06-040 CN06-M11 0 -0.891918470230834 -1.04971757506518 CN06-087 0 1 0 0 1 2006-01-01 219 75 2 3.60606060606061 1.4954954954955 0.517441860465116 0.98230317030223 -0.765674346748644 0 -0.168635757542214 -0.377160648420148 0.523810369675053
CN06-087 28 NA 49 2006-08-31 Male 2006 J PW 2006 FALSE CN06-040 CN06-M11 0 -0.809420158604079 -1.04971757506518 CN06-087 0 1 0 0 1 2006-01-01 242 98 2 3.60606060606061 1.4954954954955 0.517441860465116 0.391515284424419 -0.765674346748644 0 0.502610841382086 0.346483609746719 0.521195986465775
CN06-087 30 NA NA 2006-09-01 Male 2006 J SR/UK 2006 FALSE CN06-040 CN06-M11 0 -0.809420158604079 -1.04971757506518 CN06-087 0 1 0 0 1 2006-01-01 243 99 2 3.60606060606061 1.4954954954955 0.517441860465116 0.391515284424419 -0.765674346748644 0 0.531795476117925 0.382311184227461 0.519681252111638
CN06-087 28 NA NA 2006-09-21 Male 2006 J PW/SR 2006 FALSE CN06-040 CN06-M11 0 -0.891918470230834 -1.04971757506518 CN06-087 0 1 0 0 1 2006-01-01 263 119 2 3.60606060606061 1.4954954954955 0.517441860465116 0.98230317030223 -0.765674346748644 0 1.11548817083471 1.1752463351718 0.523356087224998
CN06-087 27 NA NA 2006-09-22 Male 2006 J PW/SR 2006 FALSE CN06-040 CN06-M11 0 -1.05691509348434 -1.29923576728266 CN06-087 0 1 0 0 1 2006-01-01 264 120 2 3.60606060606061 1.4954954954955 0.517441860465116 0.539212255893872 -0.417868119025691 0 1.14467280557055 1.2187122757855 0.529169444932646
CN06-087 35 112 59 2007-06-12 Male 2007 A PW 2006 FALSE CN06-040 CN06-M11 0 -1.8818982097519 -1.29923576728266 CN06-087 1 0 0 1 1 2007-01-01 162 18 1 0 0.738095238095238 0.517441860465116 -1.08545443027011 0.62555056414317 0.894230769230769 -1.83215993748504 -1.34123157391463 0.530873747621857
CN06-087 38 114 56 2007-06-13 Male 2007 A PW 2006 FALSE CN06-040 CN06-M11 0 -1.8818982097519 -0.550681190630199 CN06-087 1 0 0 1 1 2007-01-01 163 19 1 0 0.738095238095238 0.517441860465116 -1.23315140173956 -0.417868119025691 0.894230769230769 -1.8029753027492 -1.33450253708323 0.525531288715897
CN06-087 36 115 62 2007-06-19 Male 2007 A PW 2006 FALSE CN06-040 CN06-M11 0 -1.96439652137865 -1.29923576728266 CN06-087 1 0 0 1 1 2007-01-01 169 25 1 0 0.738095238095238 0.517441860465116 -0.790060487331203 0.62555056414317 0.894230769230769 -1.62786749433417 -1.28648994996182 0.535376905387442
CN06-087 34 116 58 2007-06-20 Male 2007 A PW 2006 FALSE CN06-040 CN06-M11 0 -1.22191171673786 -0.550681190630199 CN06-087 1 0 0 1 1 2007-01-01 170 26 1 0 0.738095238095238 0.517441860465116 -1.08545443027011 -0.626551855659463 0.894230769230769 -1.59868285959833 -1.2772147910861 0.53148563234512
CN06-087 34 113 67 2007-07-17 Male 2007 A JR 2006 FALSE CN06-040 CN06-M11 0 -1.8818982097519 -1.54875395950015 CN06-087 1 0 0 1 1 2007-01-01 197 53 1 0 0.738095238095238 0.517441860465116 -0.494666544392298 -0.417868119025691 0.894230769230769 -0.810697721730674 -0.88929491104842 0.526427629311207
CN06-087 40 120 60 2007-07-18 Male 2007 A PW 2006 FALSE CN06-040 CN06-M11 0 -1.96439652137865 -0.550681190630199 CN06-087 1 0 0 1 1 2007-01-01 198 54 1 0 0.738095238095238 0.517441860465116 -0.494666544392298 -0.0700618913027372 0.894230769230769 -0.781513086994835 -0.869835263995428 0.529563036935449
CN06-087 36 118 58 2007-08-14 Male 2007 A PW 2006 FALSE CN06-040 CN06-M11 0 -1.79939989812514 -0.800199382847688 CN06-087 1 0 0 1 1 2007-01-01 225 81 1 0 0.738095238095238 0.517441860465116 -0.790060487331203 0.973356791866123 0.894230769230769 0.00647205087282077 -0.206934203171546 0.525357745401268
CN06-088 46 NA 58 2006-08-08 Female 2006 A PW 2005 FALSE CN05-F6 CN05-M6 0 -1.05691509348434 -0.800199382847688 CN06-088 1 0 0 5 5 2006-01-01 219 75 5 0 2.7027027027027 1.30208333333333 0.923224381714449 -0.765674346748644 4.0650406504065 -0.168635757542214 -0.377160648420148 1.30740120078148
CN06-088 50 NA NA 2006-08-16 Female 2006 A SR/PW/TB 2005 FALSE CN05-F6 CN05-M6 0 -1.05691509348434 -0.0516448061952222 CN06-088 1 0 0 5 5 2006-01-01 227 83 5 0 2.7027027027027 1.30208333333333 0.686909227363325 -0.765674346748644 4.0650406504065 0.064841320344499 -0.147282200990412 1.30287075816916
CN06-088 48 NA NA 2006-08-17 Female 2006 A SR/PW/TB 2005 FALSE CN05-F6 CN05-M6 0 -1.05691509348434 -0.550681190630199 CN06-088 1 0 0 5 5 2006-01-01 228 84 5 0 2.7027027027027 1.30208333333333 0.243818312954966 -0.417868119025691 4.0650406504065 0.0940259550803381 -0.11691060231892 1.31976818273197
CN06-088 43 NA NA 2006-08-18 Female 2006 A SR/PW/TB 2005 FALSE CN05-F6 CN05-M6 0 -1.05691509348434 -0.550681190630199 CN06-088 1 0 0 5 5 2006-01-01 229 85 5 0 2.7027027027027 1.30208333333333 0.243818312954966 -0.417868119025691 4.0650406504065 0.123210589816177 -0.0861752719268112 1.30485134958231
CN06-089 26 NA 47 2006-08-08 Female 2006 J SR 2006 FALSE CN06-021 CN06-005 0 -1.30441002836461 -0.800199382847688 CN06-089 0 1 0 0 10 2006-01-01 219 75 2 3.60606060606061 1.08108108108108 4.22222222222222 0.243818312954966 0.138621845331035 0 -0.168635757542214 -0.377160648420148 4.22313877090289
CN06-089 24 NA NA 2006-08-09 Female 2006 J SR/PW 2006 FALSE CN06-021 CN06-005 0 -1.22191171673786 -0.800199382847688 CN06-089 0 1 0 0 10 2006-01-01 220 76 2 3.60606060606061 1.08108108108108 4.22222222222222 -1.08545443027011 0.277744336420216 0 -0.139451122806375 -0.349698903513589 4.22760981733714
CN06-089 27 NA NA 2006-08-17 Female 2006 J SR/PW/TB 2006 FALSE CN06-021 CN06-005 0 -1.22191171673786 -0.301162998412711 CN06-089 0 1 0 0 10 2006-01-01 228 84 2 3.60606060606061 1.08108108108108 4.22222222222222 0.98230317030223 -0.765674346748644 0 0.0940259550803381 -0.11691060231892 4.23866938430021
CN06-089 34 NA NA 2006-09-13 Female 2006 J SR/MW 2006 FALSE CN06-021 CN06-005 0 -1.30441002836461 -0.301162998412711 CN06-089 0 1 0 0 10 2006-01-01 255 111 2 3.60606060606061 1.08108108108108 4.22222222222222 -1.67624231614792 1.32116301958908 0 0.882011092947994 0.840613152204466 4.22989667989477
CN06-089 34 NA NA 2006-09-21 Female 2006 J PW/SR 2006 FALSE CN06-021 CN06-005 0 -1.1394134051111 -0.800199382847688 CN06-089 0 1 0 0 10 2006-01-01 263 119 2 3.60606060606061 1.08108108108108 4.22222222222222 -0.790060487331203 -0.209184382391919 0 1.11548817083471 1.1752463351718 4.223993171456
CN06-089 31 NA NA 2006-09-22 Female 2006 J PW/SR 2006 FALSE CN06-021 CN06-005 0 -1.22191171673786 -1.04971757506518 CN06-089 0 1 0 0 10 2006-01-01 264 120 2 3.60606060606061 1.08108108108108 4.22222222222222 -1.67624231614792 -0.765674346748644 0 1.14467280557055 1.2187122757855 4.23618685881858
CN06-089 42 114 NA 2007-06-12 Female 2007 A PW 2006 FALSE CN06-021 CN06-005 0 -1.1394134051111 -1.04971757506518 CN06-089 1 1 0 7 10 2007-01-01 162 18 9 6.6 5.17241379310345 4.22222222222222 -1.38084837320901 -0.0700618913027372 5.93220338983051 -1.83215993748504 -1.34123157391463 4.2410378712413
CN06-089 46 121 60 2007-06-19 Female 2007 A PW 2006 FALSE CN06-021 CN06-005 0 -1.38690833999137 -1.54875395950015 CN06-089 1 1 0 7 10 2007-01-01 169 25 9 6.6 5.17241379310345 4.22222222222222 -0.494666544392298 0.62555056414317 5.93220338983051 -1.62786749433417 -1.28648994996182 4.24429415671714
CN06-089 48 110 66 2007-07-17 Female 2007 A JR 2006 FALSE CN06-021 CN06-005 0 -1.1394134051111 -1.04971757506518 CN06-089 1 1 0 7 10 2007-01-01 197 53 9 6.6 5.17241379310345 4.22222222222222 -1.38084837320901 -0.0700618913027372 5.93220338983051 -0.810697721730674 -0.88929491104842 4.22299600121411
CN06-089 41 118 58 2007-08-14 Female 2007 A PW 2006 FALSE CN06-021 CN06-005 0 -1.05691509348434 -1.04971757506518 CN06-089 1 1 0 7 10 2007-01-01 225 81 9 6.6 5.17241379310345 4.22222222222222 -1.08545443027011 -0.417868119025691 5.93220338983051 0.00647205087282077 -0.206934203171546 4.2360014200107
CN06-089 45 120 60 2007-08-15 Female 2007 A JR 2006 FALSE CN06-021 CN06-005 0 -1.1394134051111 -0.301162998412711 CN06-089 1 1 0 7 10 2007-01-01 226 82 9 6.6 5.17241379310345 4.22222222222222 -0.199272601453392 -0.0700618913027372 5.93220338983051 0.0356566856086599 -0.177290067941287 4.23599051526269
CN06-089 48 NA 53 2007-09-13 Female 2007 A JR 2006 FALSE CN06-021 CN06-005 0 -0.891918470230834 -1.29923576728266 CN06-089 1 1 0 7 10 2007-01-01 255 111 9 6.6 5.17241379310345 4.22222222222222 -1.67624231614792 2.01677547503498 5.93220338983051 0.882011092947994 0.840613152204466 4.22857924751404
CN06-089 47 NA 54 2007-09-14 Female 2007 A JR 2006 FALSE CN06-021 CN06-005 0 -1.1394134051111 -0.550681190630199 CN06-089 1 1 0 7 10 2007-01-01 256 112 9 6.6 5.17241379310345 4.22222222222222 0.864145593126668 -0.765674346748644 5.93220338983051 0.911195727683833 0.881169239053225 4.22348625139139
CN06-089 46 122 58 2008-06-10 Female 2008 A PW 2006 FALSE CN06-021 CN06-005 0 -1.38690833999137 -1.54875395950015 CN06-089 2 0 0 3 10 2008-01-01 161 17 3 0 1.75675675675676 4.22222222222222 -0.494666544392298 0.62555056414317 2.67123287671233 -1.86134457222088 -1.34759687902543 4.22433045619584
CN06-089 48 121 58 2008-06-10 Female 2008 A PW 2006 FALSE CN06-021 CN06-005 0 -1.1394134051111 -1.29923576728266 CN06-089 2 0 0 3 10 2008-01-01 161 17 3 0 1.75675675675676 4.22222222222222 -1.67624231614792 0.62555056414317 2.67123287671233 -1.86134457222088 -1.34759687902543 4.22247817331498
CN06-089 48 114 62 2008-07-10 Female 2008 A PW 2006 FALSE CN06-021 CN06-005 0 -1.05691509348434 -1.04971757506518 CN06-089 2 0 0 3 10 2008-01-01 191 47 3 0 1.75675675675676 4.22222222222222 -1.08545443027011 -0.417868119025691 2.67123287671233 -0.985805530145709 -0.998414427233422 4.24234246675306
CN06-089 45 106 64 2008-07-23 Female 2008 A MS 2006 FALSE CN06-021 CN06-005 0 -1.05691509348434 -0.550681190630199 CN06-089 2 0 0 3 10 2008-01-01 204 60 3 0 1.75675675675676 4.22222222222222 0.243818312954966 -0.417868119025691 2.67123287671233 -0.606405278579801 -0.745439015544527 4.22735741648452
CN06-089 52 118 64 2008-07-29 Female 2008 A PW 2006 FALSE CN06-021 CN06-005 0 -1.05691509348434 -1.29923576728266 CN06-089 2 0 0 3 10 2008-01-01 210 66 3 0 1.75675675675676 4.22222222222222 0.539212255893872 -0.417868119025691 2.67123287671233 -0.431297470164766 -0.607948425151425 4.23569536007999
CN06-089 42 NA 63 2008-07-30 Female 2008 A PW 2006 FALSE CN06-021 CN06-005 0 -1.05691509348434 -0.301162998412711 CN06-089 2 0 0 3 10 2008-01-01 211 67 3 0 1.75675675675676 4.22222222222222 0.0961213414855136 -0.417868119025691 2.67123287671233 -0.402112835428927 -0.583760265730417 4.23364510391264
CN06-089 46 114 61 2008-08-26 Female 2008 A GC 2006 FALSE CN06-021 CN06-005 0 -1.05691509348434 -0.800199382847688 CN06-089 2 0 0 3 10 2008-01-01 238 94 3 0 1.75675675675676 4.22222222222222 0.923224381714449 -0.765674346748644 2.67123287671233 0.385872302438729 0.206810629029917 4.2237108962322
CN06-089 46 114 NA 2008-08-27 Female 2008 A GC 2006 FALSE CN06-021 CN06-005 0 -1.05691509348434 -0.550681190630199 CN06-089 2 0 0 3 10 2008-01-01 239 95 3 0 1.75675675675676 4.22222222222222 0.243818312954966 -0.417868119025691 2.67123287671233 0.415056937174568 0.241183276628192 4.22501991391331
CN06-089 45 118 62 2008-09-17 Female 2008 A PW 2006 FALSE CN06-021 CN06-005 0 -1.1394134051111 -1.54875395950015 CN06-089 2 0 0 3 10 2008-01-01 260 116 3 0 1.75675675675676 4.22222222222222 -0.199272601453392 -0.0700618913027372 2.67123287671233 1.02793426662719 1.04703090365443 4.22452795141466
CN06-089 NA NA NA 2008-09-17 Female 2008 A PW 2006 FALSE CN06-021 CN06-005 0 -1.05691509348434 -1.29923576728266 CN06-089 2 0 0 3 10 2008-01-01 260 116 3 0 1.75675675675676 4.22222222222222 0.539212255893872 -0.417868119025691 2.67123287671233 1.02793426662719 1.04703090365443 4.22347362817601
CN06-089 44 117 61 2008-09-18 Female 2008 A PW 2006 FALSE CN06-021 CN06-005 0 -1.22191171673786 -0.550681190630199 CN06-089 2 0 0 3 10 2008-01-01 261 117 3 0 1.75675675675676 4.22222222222222 -1.08545443027011 -0.626551855659463 2.67123287671233 1.05711890136303 1.08940564910627 4.22445781498415
CN06-090 24 NA 44 2006-08-08 Female 2006 J SR 2006 FALSE CN06-021 CN06-005 0 -1.22191171673786 -0.800199382847688 CN06-090 0 0 0 0 0 2006-01-01 219 75 0 0 0 0 -1.08545443027011 0.277744336420216 0 -0.168635757542214 -0.377160648420148 0.00647342929917825
CN06-090 27 NA NA 2006-08-17 Female 2006 J SR/PW/TB 2006 FALSE CN06-021 CN06-005 0 -1.30441002836461 -0.550681190630199 CN06-090 0 0 0 0 0 2006-01-01 228 84 0 0 0 0 -1.08545443027011 0.62555056414317 0 0.0940259550803381 -0.11691060231892 0.000885109652855512
CN06-090 25 NA NA 2006-08-18 Female 2006 J SR/PW/TB 2006 FALSE CN06-021 CN06-005 0 -1.1394134051111 -0.550681190630199 CN06-090 0 0 0 0 0 2006-01-01 229 85 0 0 0 0 0.864145593126668 -0.765674346748644 0 0.123210589816177 -0.0861752719268112 0.0065033745259452
CN06-092 18 NA NA 2006-08-08 Female 2006 J PW 2006 FALSE CN06-F5 CN06-018 0 -1.30441002836461 -1.54875395950015 CN06-092 0 1 0 0 1 2006-01-01 219 75 2 3.60606060606061 1.08108108108108 0.422222222222222 0.0961213414855136 -0.765674346748644 0 -0.168635757542214 -0.377160648420148 0.432729343480245
CN06-092 30 NA 47 2006-09-13 Female 2006 J SR 2006 FALSE CN06-F5 CN06-018 0 -1.71690158649839 -0.550681190630199 CN06-092 0 1 0 0 1 2006-01-01 255 111 2 3.60606060606061 1.08108108108108 0.422222222222222 -0.199272601453392 -0.0700618913027372 0 0.882011092947994 0.840613152204466 0.433255650030001
CN06-092 28 NA NA 2006-09-21 Female 2006 J PW/SR 2006 FALSE CN06-F5 CN06-018 0 -1.38690833999137 -1.29923576728266 CN06-092 0 1 0 0 1 2006-01-01 263 119 2 3.60606060606061 1.08108108108108 0.422222222222222 -1.38084837320901 -0.417868119025691 0 1.11548817083471 1.1752463351718 0.432448224562317
CN06-092 28 NA NA 2006-09-22 Female 2006 J PW/SR 2006 FALSE CN06-F5 CN06-018 0 -1.63440327487163 -1.29923576728266 CN06-092 0 1 0 0 1 2006-01-01 264 120 2 3.60606060606061 1.08108108108108 0.422222222222222 -1.67624231614792 0.62555056414317 0 1.14467280557055 1.2187122757855 0.428684568002018
CN06-092 44 120 64 2007-06-12 Female 2007 A PW 2006 FALSE CN06-F5 CN06-018 0 -1.71690158649839 -1.29923576728266 CN06-092 1 0 0 1 1 2007-01-01 162 18 1 0 0.574712643678161 0.422222222222222 -0.494666544392298 -0.0700618913027372 0.847457627118644 -1.83215993748504 -1.34123157391463 0.428658819145093
CN06-092 44 114 54 2007-06-13 Female 2007 A PW 2006 FALSE CN06-F5 CN06-018 0 -1.71690158649839 -0.550681190630199 CN06-092 1 0 0 1 1 2007-01-01 163 19 1 0 0.574712643678161 0.422222222222222 -0.199272601453392 -0.0700618913027372 0.847457627118644 -1.8029753027492 -1.33450253708323 0.425770702853791
CN06-092 44 118 61 2007-06-19 Female 2007 A PW 2006 FALSE CN06-F5 CN06-018 0 -1.79939989812514 -1.04971757506518 CN06-092 1 0 0 1 1 2007-01-01 169 25 1 0 0.574712643678161 0.422222222222222 -1.38084837320901 -0.0700618913027372 0.847457627118644 -1.62786749433417 -1.28648994996182 0.422306178581103
CN06-092 42 NA NA 2007-06-20 Female 2007 A PW 2006 FALSE CN06-F5 CN06-018 0 -1.71690158649839 -0.550681190630199 CN06-092 1 0 0 1 1 2007-01-01 170 26 1 0 0.574712643678161 0.422222222222222 -0.199272601453392 -0.0700618913027372 0.847457627118644 -1.59868285959833 -1.2772147910861 0.423255450357884
CN06-092 42 112 68 2007-07-17 Female 2007 A JR 2006 FALSE CN06-F5 CN06-018 0 -1.55190496324488 -1.04971757506518 CN06-092 1 0 0 1 1 2007-01-01 197 53 1 0 0.574712643678161 0.422222222222222 -0.790060487331203 -0.765674346748644 0.847457627118644 -0.810697721730674 -0.88929491104842 0.429040258626243
CN06-092 42 118 58 2007-07-18 Female 2007 A PW 2006 FALSE CN06-F5 CN06-018 0 -1.71690158649839 -0.550681190630199 CN06-092 1 0 0 1 1 2007-01-01 198 54 1 0 0.574712643678161 0.422222222222222 -0.199272601453392 -0.0700618913027372 0.847457627118644 -0.781513086994835 -0.869835263995428 0.431427104862484
CN06-092 43 116 58 2007-08-14 Female 2007 A PW 2006 FALSE CN06-F5 CN06-018 0 -1.63440327487163 -1.04971757506518 CN06-092 1 0 0 1 1 2007-01-01 225 81 1 0 0.574712643678161 0.422222222222222 -0.494666544392298 -0.417868119025691 0.847457627118644 0.00647205087282077 -0.206934203171546 0.449196800501722
CN06-092 47 112 65 2007-08-15 Female 2007 A JR 2006 FALSE CN06-F5 CN06-018 0 -1.63440327487163 -0.550681190630199 CN06-092 1 0 0 1 1 2007-01-01 226 82 1 0 0.574712643678161 0.422222222222222 -1.08545443027011 -0.0700618913027372 0.847457627118644 0.0356566856086599 -0.177290067941287 0.42516012991349
CN06-092 32 119 58 2007-09-13 Female 2007 A JR 2006 FALSE CN06-F5 CN06-018 0 -1.63440327487163 -1.04971757506518 CN06-092 1 0 0 1 1 2007-01-01 255 111 1 0 0.574712643678161 0.422222222222222 -0.494666544392298 -0.417868119025691 0.847457627118644 0.882011092947994 0.840613152204466 0.439053257697491
CN06-092 44 114 54 2007-09-14 Female 2007 A JR 2006 FALSE CN06-F5 CN06-018 0 -1.63440327487163 -0.550681190630199 CN06-092 1 0 0 1 1 2007-01-01 256 112 1 0 0.574712643678161 0.422222222222222 -1.08545443027011 -0.0700618913027372 0.847457627118644 0.911195727683833 0.881169239053225 0.434053214060636
CN06-094 40 NA 55 2006-08-09 Female 2006 A SR 2005 FALSE CN05-F4 CN05-M4 0 1.2530376320648 -0.0516448061952222 CN06-094 1 1 0 5 5 2006-01-01 220 76 7 6.4 3.78378378378378 1.30208333333333 -1.82393928761737 1.32116301958908 4.0650406504065 -0.139451122806375 -0.349698903513589 1.30223742227899
CN06-094 38 NA NA 2006-09-07 Female 2006 A SR/PR 2005 FALSE CN05-F4 CN05-M4 0 1.2530376320648 0.447391578239755 CN06-094 1 1 0 5 5 2006-01-01 249 105 7 6.4 3.78378378378378 1.30208333333333 -1.38084837320901 2.01677547503498 4.0650406504065 0.706903284532959 0.604914997244863 1.30454577817221
CN06-094 40 NA NA 2006-09-08 Female 2006 A SR/PR 2005 FALSE CN05-F4 CN05-M4 0 1.41803425531831 0.197873386022266 CN06-094 1 1 0 5 5 2006-01-01 250 106 7 6.4 3.78378378378378 1.30208333333333 0.391515284424419 -0.0700618913027372 4.0650406504065 0.736087919268799 0.643288693769922 1.30363454897875
CN06-094 NA NA NA 2006-10-03 Female 2006 A UK/SR 2005 FALSE CN05-F4 CN05-M4 0 1.33553594369156 0.197873386022266 CN06-094 1 1 0 5 5 2006-01-01 275 131 7 6.4 3.78378378378378 1.30208333333333 -1.38084837320901 1.66896924731203 4.0650406504065 1.46570378766478 1.72084391609681 1.30404097846573
CN06-094 42 118 59 2007-06-15 Female 2007 A PW 2005 FALSE CN05-F4 CN05-M4 0 1.33553594369156 -0.0516448061952222 CN06-094 2 0 0 0 5 2007-01-01 165 21 0 0 0 1.30208333333333 -0.790060487331203 0.62555056414317 0 -1.74460603327753 -1.31995326825856 1.30249976949755
CN06-095 45 NA 50 2006-08-09 Female 2006 A SR 2005 FALSE CN05-F5 CN05-M5 0 1.50053256694507 -0.550681190630199 CN06-095 1 0 0 0 0 2006-01-01 220 76 0 0 0 0 -1.82393928761737 0.62555056414317 0 -0.139451122806375 -0.349698903513589 0.0110306045980008
CN06-095 42 NA NA 2006-09-07 Female 2006 A SR/PR 2005 FALSE CN05-F5 CN05-M5 0 1.58303087857182 -0.301162998412711 CN06-095 1 0 0 0 0 2006-01-01 249 105 0 0 0 0 -1.38084837320901 1.32116301958908 0 0.706903284532959 0.604914997244863 0.0219947938751969
CN06-096 26 NA 51 2006-08-09 Female 2006 J PW 2006 FALSE CN06-080 CN06-058 0 1.50053256694507 0.447391578239755 CN06-096 0 0 0 0 0 2006-01-01 220 76 0 0 0 0 -1.67624231614792 3.4080003859268 0 -0.139451122806375 -0.349698903513589 0.00512894451695871
CN06-098 21 NA 46 2006-08-09 Male 2006 J SR 2006 FALSE CN06-077 CN06-058 0 1.2530376320648 1.44546434710971 CN06-098 0 0 0 0 0 2006-01-01 220 76 0 0 0 0 0.539212255893872 -0.278745627936509 0 -0.139451122806375 -0.349698903513589 0.0115920757415303
CN06-100 24 NA NA 2006-08-09 Male 2006 J SR 2006 FALSE CN06-F14 CN06-M13 0 0.923044385557782 1.19594615489222 CN06-100 0 0 0 0 0 2006-01-01 220 76 0 0 0 0 -0.790060487331203 1.32116301958908 0 -0.139451122806375 -0.349698903513589 0.00250982911206026
CN06-100 24 NA NA 2006-08-11 Male 2006 J SR/PW 2006 FALSE CN06-F14 CN06-M13 0 0.840546073931027 1.94450073154469 CN06-100 0 0 0 0 0 2006-01-01 222 78 0 0 0 0 0.98230317030223 -0.765674346748644 0 -0.0810818533346966 -0.293684218538622 0.0265574483468992
CN06-100 29 NA NA 2006-09-05 Male 2006 J SR/PR 2006 FALSE CN06-F14 CN06-M13 0 0.840546073931027 1.6949825393272 CN06-100 0 0 0 0 0 2006-01-01 247 103 0 0 0 0 0.98230317030223 -0.765674346748644 0 0.648534015061281 0.529258799356596 0.000618393679330601
CN06-100 31 NA NA 2006-09-06 Male 2006 J SR/PR 2006 FALSE CN06-F14 CN06-M13 0 0.840546073931027 1.94450073154469 CN06-100 0 0 0 0 0 2006-01-01 248 104 0 0 0 0 0.98230317030223 -0.765674346748644 0 0.67771864979712 0.566905032440421 0.0160147239252075
CN06-102 22 NA 42 2006-08-10 Female 2006 J SR 2006 FALSE CN06-088 CN06-064 0 0.345556204170495 1.19594615489222 CN06-102 0 0 0 0 0 2006-01-01 221 77 0 0 0 0 0.0961213414855136 1.1820405284999 0 -0.110266488070536 -0.321873426886414 0.0014795288580613
CN06-102 26 NA NA 2006-08-23 Female 2006 J SR/PW 2006 FALSE CN06-088 CN06-064 0 0.510552827424006 0.447391578239755 CN06-102 0 0 0 0 0 2006-01-01 234 90 0 0 0 0 0.95276377600834 -0.765674346748644 0 0.269133763495373 0.0729573558429823 0.00485253869402441
CN06-102 25 NA NA 2006-08-24 Female 2006 J SR/PW 2006 FALSE CN06-088 CN06-064 0 0.510552827424006 0.447391578239755 CN06-102 0 0 0 0 0 2006-01-01 235 91 0 0 0 0 0.95276377600834 -0.765674346748644 0 0.298318398231212 0.105875076558791 0.0122768333480896
CN06-102 25 NA NA 2006-09-05 Female 2006 J SR/PR 2006 FALSE CN06-088 CN06-064 0 0.42805451579725 0.946427962674732 CN06-102 0 0 0 0 0 2006-01-01 247 103 0 0 0 0 0.98230317030223 -0.765674346748644 0 0.648534015061281 0.529258799356596 6.62647501851156e-05
CN06-104 49 NA 55 2006-08-10 Female 2006 A PW 2005 FALSE 0 0 0 0.510552827424006 1.44546434710971 CN06-104 1 1 0 8 13 2006-01-01 221 77 10 6.4 5.40540540540541 3.38541666666667 0.95276377600834 -0.765674346748644 6.50406504065041 -0.110266488070536 -0.321873426886414 3.39126106606217
CN06-104 44 NA NA 2006-08-24 Female 2006 A SR/PW 2005 FALSE 0 0 0 0.345556204170495 0.946427962674732 CN06-104 1 1 0 8 13 2006-01-01 235 91 10 6.4 5.40540540540541 3.38541666666667 0.893684987420559 -0.765674346748644 6.50406504065041 0.298318398231212 0.105875076558791 3.40523582206198
CN06-104 36 NA NA 2006-09-05 Female 2006 A SR/PR 2005 FALSE 0 0 0 0.510552827424006 1.94450073154469 CN06-104 1 1 0 8 13 2006-01-01 247 103 10 6.4 5.40540540540541 3.38541666666667 0.95276377600834 -0.765674346748644 6.50406504065041 0.648534015061281 0.529258799356596 3.38578794124547
CN06-104 37 NA NA 2006-09-06 Female 2006 A SR/PR 2005 FALSE 0 0 0 0.510552827424006 1.94450073154469 CN06-104 1 1 0 8 13 2006-01-01 248 104 10 6.4 5.40540540540541 3.38541666666667 0.95276377600834 -0.765674346748644 6.50406504065041 0.67771864979712 0.566905032440421 3.3860547898587
CN06-104 44 NA NA 2006-09-28 Female 2006 A PW/SR/FZ 2005 FALSE 0 0 0 0.510552827424006 1.19594615489222 CN06-104 1 1 0 8 13 2006-01-01 270 126 10 6.4 5.40540540540541 3.38541666666667 0.864145593126668 -0.765674346748644 6.50406504065041 1.31978061398558 1.4871462856006 3.39308511415873
CN06-104 38 NA NA 2006-09-29 Female 2006 A PW/KG 2005 FALSE 0 0 0 0.510552827424006 1.94450073154469 CN06-104 1 1 0 8 13 2006-01-01 271 127 10 6.4 5.40540540540541 3.38541666666667 0.95276377600834 -0.765674346748644 6.50406504065041 1.34896524872142 1.53315834825861 3.39777008347529
CN06-104 59 120 54 2007-06-14 Female 2007 A JR 2005 FALSE 0 0 0 0.42805451579725 1.6949825393272 CN06-104 2 0 1 5 13 2007-01-01 164 20 5 0 2.8735632183908 3.38541666666667 0.0961213414855136 0.277744336420216 4.23728813559322 -1.77379066801336 -1.3274097685312 3.39148756991891
CN06-104 44 123 61 2007-06-15 Female 2007 A PW 2005 FALSE 0 0 0 0.593051139050761 0.696909770457243 CN06-104 2 0 1 5 13 2007-01-01 165 21 5 0 2.8735632183908 3.38541666666667 0.686909227363325 -0.765674346748644 4.23728813559322 -1.74460603327753 -1.31995326825856 3.39703010969629
CN06-104 48 123 61 2007-07-13 Female 2007 A PW 2005 FALSE 0 0 0 0.593051139050761 0.197873386022266 CN06-104 2 0 1 5 13 2007-01-01 193 49 5 0 2.8735632183908 3.38541666666667 -0.199272601453392 -0.0700618913027372 4.23728813559322 -0.927436260674031 -0.963496182054221 3.39090644894709
CN06-104 48 112 61 2007-07-14 Female 2007 A JR 2005 FALSE 0 0 0 0.510552827424006 1.19594615489222 CN06-104 2 0 1 5 13 2007-01-01 194 50 5 0 2.8735632183908 3.38541666666667 0.864145593126668 -0.765674346748644 4.23728813559322 -0.898251625938192 -0.945491461883696 3.39602822469583
CN06-104 49 121 61 2007-07-26 Female 2007 A PW 2005 FALSE 0 0 0 0.593051139050761 0.696909770457243 CN06-104 2 0 1 5 13 2007-01-01 206 62 5 0 2.8735632183908 3.38541666666667 0.686909227363325 -0.765674346748644 4.23728813559322 -0.548036009108122 -0.701063745629293 3.39358498809164
CN06-104 46 118 61 2007-07-27 Female 2007 A PW 2005 FALSE 0 0 0 0.42805451579725 1.19594615489222 CN06-104 2 0 1 5 13 2007-01-01 207 63 5 0 2.8735632183908 3.38541666666667 0.391515284424419 -0.417868119025691 4.23728813559322 -0.518851374372283 -0.678330513090751 3.39176015326943
CN06-104 47 123 59 2007-09-08 Female 2007 A PW 2005 FALSE 0 0 0 0.42805451579725 -0.0516448061952222 CN06-104 2 0 1 5 13 2007-01-01 250 106 5 0 2.8735632183908 3.38541666666667 0.686909227363325 -0.765674346748644 4.23728813559322 0.736087919268799 0.643288693769922 3.39096971900259
CN06-104 42 118 61 2007-09-09 Female 2007 A PW 2005 FALSE 0 0 0 0.675549450677516 -0.0516448061952222 CN06-104 2 0 1 5 13 2007-01-01 251 107 5 0 2.8735632183908 3.38541666666667 0.98230317030223 -0.765674346748644 4.23728813559322 0.765272554004638 0.682026122015597 3.38793735226544
CN06-104 39 122 58 2007-09-10 Female 2007 A JR 2005 FALSE 0 0 0 0.510552827424006 0.946427962674732 CN06-104 2 0 1 5 13 2007-01-01 252 108 5 0 2.8735632183908 3.38541666666667 0.98230317030223 -0.765674346748644 4.23728813559322 0.794457188740477 0.72112728198189 3.39073566826722
CN06-104 44 117 63 2007-10-03 Female 2007 A JR 2005 FALSE 0 0 0 0.593051139050761 0.696909770457243 CN06-104 2 0 1 5 13 2007-01-01 275 131 5 0 2.8735632183908 3.38541666666667 0.686909227363325 -0.765674346748644 4.23728813559322 1.46570378766478 1.72084391609681 3.39070026840186
CN06-105 21 NA 43 2006-08-10 Female 2006 J PW 2006 FALSE CN06-104 CN06-064 0 0.42805451579725 1.6949825393272 CN06-105 0 0 0 0 0 2006-01-01 221 77 0 0 0 0 0.0961213414855136 0.277744336420216 0 -0.110266488070536 -0.321873426886414 0.029829891942195
CN06-105 33 NA NA 2006-09-05 Female 2006 J SR/PR 2006 FALSE CN06-104 CN06-064 0 0.510552827424006 1.44546434710971 CN06-105 0 0 0 0 0 2006-01-01 247 103 0 0 0 0 0.95276377600834 -0.765674346748644 0 0.648534015061281 0.529258799356596 0.00872680519819587
CN06-105 NA NA NA 2006-09-28 Female 2006 J PW/SR/FZ 2006 FALSE CN06-104 CN06-064 0 0.42805451579725 1.6949825393272 CN06-105 0 0 0 0 0 2006-01-01 270 126 0 0 0 0 0.0961213414855136 0.277744336420216 0 1.31978061398558 1.4871462856006 0.00120488564365457
CN06-106 22 NA 46 2006-08-10 Male 2006 J PW 2006 FALSE CN06-104 CN06-064 0 0.510552827424006 1.94450073154469 CN06-106 0 1 0 0 4 2006-01-01 221 77 2 3.60606060606061 1.4954954954955 2.06976744186047 0.95276377600834 -0.765674346748644 0 -0.110266488070536 -0.321873426886414 2.08538586544628
CN06-106 28 NA NA 2006-08-23 Male 2006 J SR/PW 2006 FALSE CN06-104 CN06-064 0 0.42805451579725 0.447391578239755 CN06-106 0 1 0 0 4 2006-01-01 234 90 2 3.60606060606061 1.4954954954955 2.06976744186047 0.98230317030223 -0.765674346748644 0 0.269133763495373 0.0729573558429823 2.07751889601013
CN06-106 28 NA NA 2006-08-24 Male 2006 J SR/PW 2006 FALSE CN06-104 CN06-064 0 0.42805451579725 0.447391578239755 CN06-106 0 1 0 0 4 2006-01-01 235 91 2 3.60606060606061 1.4954954954955 2.06976744186047 0.98230317030223 -0.765674346748644 0 0.298318398231212 0.105875076558791 2.07935413804039
CN06-106 46 123 57 2007-06-14 Male 2007 A PW 2006 FALSE CN06-104 CN06-064 0 1.00554269718454 1.94450073154469 CN06-106 1 0 0 4 4 2007-01-01 164 20 4 0 2.95238095238095 2.06976744186047 0.923224381714449 -0.765674346748644 3.57692307692308 -1.77379066801336 -1.3274097685312 2.07105301363056
CN06-106 43 121 62 2007-07-14 Male 2007 A JR 2006 FALSE CN06-104 CN06-064 0 1.00554269718454 2.19401892376217 CN06-106 1 0 0 4 4 2007-01-01 194 50 4 0 2.95238095238095 2.06976744186047 -0.348440148829251 0.348434822963908 3.57692307692308 -0.898251625938192 -0.945491461883696 2.07938706731368
CN06-107 28 NA 50 2006-08-10 Male 2006 J PW 2006 FALSE CN06-108 CN06-M13 0 0.840546073931027 1.19594615489222 CN06-107 0 0 0 0 0 2006-01-01 221 77 0 0 0 0 0.893684987420559 -0.765674346748644 0 -0.110266488070536 -0.321873426886414 0.00435896673050055
CN06-107 25 NA 49 2006-08-11 Male 2006 J SR 2006 FALSE CN06-108 CN06-M13 0 0.840546073931027 0.946427962674732 CN06-107 0 0 0 0 0 2006-01-01 222 78 0 0 0 0 0.98230317030223 -0.765674346748644 0 -0.0810818533346966 -0.293684218538622 0.00121973205502322
CN06-108 48 NA 54.5 2006-08-10 Female 2006 A PW 2005 FALSE 0 0 0 0.840546073931027 0.946427962674732 CN06-108 1 0 0 6 6 2006-01-01 221 77 6 0 3.24324324324324 1.5625 0.98230317030223 -0.765674346748644 4.8780487804878 -0.110266488070536 -0.321873426886414 1.56637383597257
CN06-108 45 NA NA 2006-08-11 Female 2006 A SR/PW 2005 FALSE 0 0 0 0.840546073931027 1.19594615489222 CN06-108 1 0 0 6 6 2006-01-01 222 78 6 0 3.24324324324324 1.5625 0.893684987420559 -0.765674346748644 4.8780487804878 -0.0810818533346966 -0.293684218538622 1.56812473344618
CN06-108 44 NA NA 2006-08-23 Female 2006 A SR/PW 2005 FALSE 0 0 0 0.593051139050761 0.447391578239755 CN06-108 1 0 0 6 6 2006-01-01 234 90 6 0 3.24324324324324 1.5625 0.98230317030223 -0.765674346748644 4.8780487804878 0.269133763495373 0.0729573558429823 1.5697160140464
CN06-108 46 NA NA 2006-08-24 Female 2006 A SR/PW 2005 FALSE 0 0 0 0.593051139050761 -0.0516448061952222 CN06-108 1 0 0 6 6 2006-01-01 235 91 6 0 3.24324324324324 1.5625 0.0961213414855136 -0.626551855659463 4.8780487804878 0.298318398231212 0.105875076558791 1.56661936420228
CN06-108 43 NA NA 2006-09-05 Female 2006 A SR/PR 2005 FALSE 0 0 0 0.675549450677516 0.946427962674732 CN06-108 1 0 0 6 6 2006-01-01 247 103 6 0 3.24324324324324 1.5625 0.98230317030223 -0.765674346748644 4.8780487804878 0.648534015061281 0.529258799356596 1.56533551907406
CN06-108 42 NA NA 2006-09-06 Female 2006 A SR/PR 2005 FALSE 0 0 0 0.675549450677516 0.946427962674732 CN06-108 1 0 0 6 6 2006-01-01 248 104 6 0 3.24324324324324 1.5625 0.98230317030223 -0.765674346748644 4.8780487804878 0.67771864979712 0.566905032440421 1.57488062832286
CN06-108 45 NA NA 2006-09-07 Female 2006 A SR/PR 2005 FALSE 0 0 0 0.675549450677516 0.447391578239755 CN06-108 1 0 0 6 6 2006-01-01 249 105 6 0 3.24324324324324 1.5625 0.686909227363325 -0.209184382391919 4.8780487804878 0.706903284532959 0.604914997244863 1.5731170492201
CN06-108 45 NA NA 2006-09-08 Female 2006 A SR/PR 2005 FALSE 0 0 0 0.675549450677516 -0.0516448061952222 CN06-108 1 0 0 6 6 2006-01-01 250 106 6 0 3.24324324324324 1.5625 0.98230317030223 -0.765674346748644 4.8780487804878 0.736087919268799 0.643288693769922 1.57919029651572
CN06-108 42 NA NA 2006-09-26 Female 2006 A PW/SR 2005 FALSE 0 0 0 0.758047762304272 -0.0516448061952222 CN06-108 1 0 0 6 6 2006-01-01 268 124 6 0 3.24324324324324 1.5625 0.98230317030223 -0.765674346748644 4.8780487804878 1.2614113445139 1.39621335544643 1.58123750671352
CN06-108 42 NA NA 2006-09-27 Female 2006 A PW/SR 2005 FALSE 0 0 0 0.675549450677516 -0.301162998412711 CN06-108 1 0 0 6 6 2006-01-01 269 125 6 0 3.24324324324324 1.5625 -1.08545443027011 0.62555056414317 4.8780487804878 1.29059597924974 1.44149795466321 1.57554086098328
CN06-108 46 NA NA 2006-09-28 Female 2006 A PW/SR/FZ 2005 FALSE 0 0 0 0.758047762304272 0.946427962674732 CN06-108 1 0 0 6 6 2006-01-01 270 126 6 0 3.24324324324324 1.5625 0.923224381714449 -0.765674346748644 4.8780487804878 1.31978061398558 1.4871462856006 1.56859660908183
CN06-108 49 NA NA 2006-09-29 Female 2006 A PW/KG 2005 FALSE 0 0 0 0.675549450677516 0.946427962674732 CN06-108 1 0 0 6 6 2006-01-01 271 127 6 0 3.24324324324324 1.5625 0.98230317030223 -0.765674346748644 4.8780487804878 1.34896524872142 1.53315834825861 1.57334059279267
CN06-108 43 NA NA 2006-10-02 Female 2006 A UK/SR 2005 FALSE 0 0 0 0.593051139050761 0.696909770457243 CN06-108 1 0 0 6 6 2006-01-01 274 130 6 0 3.24324324324324 1.5625 0.686909227363325 -0.765674346748644 4.8780487804878 1.43651915292894 1.67337692655633 1.56892141401339
CN06-108 43 NA NA 2006-10-03 Female 2006 A UK/SR 2005 FALSE 0 0 0 0.758047762304272 0.696909770457243 CN06-108 1 0 0 6 6 2006-01-01 275 131 6 0 3.24324324324324 1.5625 0.95276377600834 -0.765674346748644 4.8780487804878 1.46570378766478 1.72084391609681 1.58177831980539
CN06-109 27 NA 44 2006-08-10 Female 2006 J SR 2006 FALSE CN06-F14 0 0 0.840546073931027 1.6949825393272 CN06-109 0 1 0 0 1 2006-01-01 221 77 2 3.60606060606061 1.08108108108108 0.422222222222222 0.98230317030223 -0.765674346748644 0 -0.110266488070536 -0.321873426886414 0.425871341260589
CN06-109 26 NA NA 2006-08-11 Female 2006 J SR/PW 2006 FALSE CN06-F14 0 0 0.923044385557782 1.6949825393272 CN06-109 0 1 0 0 1 2006-01-01 222 78 2 3.60606060606061 1.08108108108108 0.422222222222222 0.539212255893872 -0.417868119025691 0 -0.0810818533346966 -0.293684218538622 0.447026879900318
CN06-109 30 NA NA 2006-09-05 Female 2006 J SR/PR 2006 FALSE CN06-F14 0 0 1.00554269718454 1.6949825393272 CN06-109 0 1 0 0 1 2006-01-01 247 103 2 3.60606060606061 1.08108108108108 0.422222222222222 0.686909227363325 -0.0700618913027372 0 0.648534015061281 0.529258799356596 0.439092301146243
CN06-109 27 NA NA 2006-09-06 Female 2006 J SR/PR 2006 FALSE CN06-F14 0 0 1.00554269718454 1.94450073154469 CN06-109 0 1 0 0 1 2006-01-01 248 104 2 3.60606060606061 1.08108108108108 0.422222222222222 0.923224381714449 -0.765674346748644 0 0.67771864979712 0.566905032440421 0.430587095336263
CN06-109 32 NA NA 2006-09-28 Female 2006 J PW/SR/FZ 2006 FALSE CN06-F14 0 0 0.923044385557782 1.6949825393272 CN06-109 0 1 0 0 1 2006-01-01 270 126 2 3.60606060606061 1.08108108108108 0.422222222222222 0.539212255893872 -0.417868119025691 0 1.31978061398558 1.4871462856006 0.428764305299237
CN06-109 27 NA NA 2006-09-29 Female 2006 J PW/KG 2006 FALSE CN06-F14 0 0 0.923044385557782 1.19594615489222 CN06-109 0 1 0 0 1 2006-01-01 271 127 2 3.60606060606061 1.08108108108108 0.422222222222222 -0.790060487331203 1.32116301958908 0 1.34896524872142 1.53315834825861 0.422547811348601
CN06-109 48 115 58 2007-06-14 Female 2007 A PW 2006 FALSE CN06-F14 0 0 1.08804100881129 1.6949825393272 CN06-109 1 0 0 1 1 2007-01-01 164 20 1 0 0.574712643678161 0.422222222222222 0.686909227363325 -0.209184382391919 0.847457627118644 -1.77379066801336 -1.3274097685312 0.44493254540181
CN06-110 26 NA 53 2006-08-10 Female 2006 J SR 2006 FALSE CN06-F14 CN06-M13 0 0.840546073931027 2.19401892376217 CN06-110 0 1 0 0 4 2006-01-01 221 77 2 3.60606060606061 1.08108108108108 1.68888888888889 0.0961213414855136 0.62555056414317 0 -0.110266488070536 -0.321873426886414 1.68900098974365
CN06-110 26 NA NA 2006-08-11 Female 2006 J SR/PW 2006 FALSE CN06-F14 CN06-M13 0 1.00554269718454 1.94450073154469 CN06-110 0 1 0 0 4 2006-01-01 222 78 2 3.60606060606061 1.08108108108108 1.68888888888889 0.923224381714449 -0.765674346748644 0 -0.0810818533346966 -0.293684218538622 1.69864823385335
CN06-110 26 NA NA 2006-09-05 Female 2006 J SR/PR 2006 FALSE CN06-F14 CN06-M13 0 0.923044385557782 1.94450073154469 CN06-110 0 1 0 0 4 2006-01-01 247 103 2 3.60606060606061 1.08108108108108 1.68888888888889 0.95276377600834 -0.765674346748644 0 0.648534015061281 0.529258799356596 1.69136205498099
CN06-110 30 NA NA 2006-09-06 Female 2006 J SR/PR 2006 FALSE CN06-F14 CN06-M13 0 0.840546073931027 1.6949825393272 CN06-110 0 1 0 0 4 2006-01-01 248 104 2 3.60606060606061 1.08108108108108 1.68888888888889 0.98230317030223 -0.765674346748644 0 0.67771864979712 0.566905032440421 1.72040224129416
CN06-110 33 NA NA 2006-09-28 Female 2006 J PW/SR/FZ 2006 FALSE CN06-F14 CN06-M13 0 0.840546073931027 2.19401892376217 CN06-110 0 1 0 0 4 2006-01-01 270 126 2 3.60606060606061 1.08108108108108 1.68888888888889 0.0961213414855136 0.62555056414317 0 1.31978061398558 1.4871462856006 1.69777770310279
CN06-110 34 NA NA 2006-09-29 Female 2006 J PW/KG 2006 FALSE CN06-F14 CN06-M13 0 0.840546073931027 1.6949825393272 CN06-110 0 1 0 0 4 2006-01-01 271 127 2 3.60606060606061 1.08108108108108 1.68888888888889 0.98230317030223 -0.765674346748644 0 1.34896524872142 1.53315834825861 1.69512404460365
CN06-110 32 NA NA 2006-10-03 Female 2006 J UK/SR 2006 FALSE CN06-F14 CN06-M13 0 0.675549450677516 0.696909770457243 CN06-110 0 1 0 0 4 2006-01-01 275 131 2 3.60606060606061 1.08108108108108 1.68888888888889 0.98230317030223 -0.765674346748644 0 1.46570378766478 1.72084391609681 1.70855150239678
CN06-110 48 114 59 2007-06-14 Female 2007 A PW 2006 FALSE CN06-F14 CN06-M13 0 0.923044385557782 1.6949825393272 CN06-110 1 0 0 4 4 2007-01-01 164 20 4 0 2.29885057471264 1.68888888888889 0.539212255893872 -0.417868119025691 3.38983050847458 -1.77379066801336 -1.3274097685312 1.69192962919518
CN06-111 22 NA 42 2006-08-11 Female 2006 J SR 2006 FALSE CN06-104 CN06-064 0 0.510552827424006 1.94450073154469 CN06-111 0 0 0 0 0 2006-01-01 222 78 0 0 0 0 0.95276377600834 -0.765674346748644 0 -0.0810818533346966 -0.293684218538622 0.0165051209592613
CN06-111 28 NA NA 2006-09-06 Female 2006 J SR/PR 2006 FALSE CN06-104 CN06-064 0 0.42805451579725 1.94450073154469 CN06-111 0 0 0 0 0 2006-01-01 248 104 0 0 0 0 0.0961213414855136 0.973356791866123 0 0.67771864979712 0.566905032440421 0.0266472287757145
CN06-111 31 NA NA 2006-09-29 Female 2006 J PW/KG 2006 FALSE CN06-104 CN06-064 0 0.42805451579725 1.6949825393272 CN06-111 0 0 0 0 0 2006-01-01 271 127 0 0 0 0 0.0961213414855136 0.277744336420216 0 1.34896524872142 1.53315834825861 0.00418144667498162
CN06-113 22 NA 43.5 2006-08-16 Male 2006 J SR 2006 FALSE CN06-088 CN06-M15 0 -1.05691509348434 -0.301162998412711 CN06-113 0 0 0 0 0 2006-01-01 227 83 0 0 0 0 0.0961213414855136 -0.417868119025691 0 0.064841320344499 -0.147282200990412 0.00348185776930656
CN06-113 22 NA NA 2006-08-17 Male 2006 J SR/PW/TB 2006 FALSE CN06-088 CN06-M15 0 -1.05691509348434 -0.301162998412711 CN06-113 0 0 0 0 0 2006-01-01 228 84 0 0 0 0 0.0961213414855136 -0.417868119025691 0 0.0940259550803381 -0.11691060231892 0.00811692464355491
CN06-113 22 NA NA 2006-08-18 Male 2006 J SR/PW/TB 2006 FALSE CN06-088 CN06-M15 0 -1.1394134051111 -0.301162998412711 CN06-113 0 0 0 0 0 2006-01-01 229 85 0 0 0 0 -0.199272601453392 -0.0700618913027372 0 0.123210589816177 -0.0861752719268112 0.00374011157592538
CN06-114 39 NA 54.5 2006-08-16 Male 2006 A SR 2005 FALSE 0 0 0 -0.974416781857589 -0.0516448061952222 CN06-114 1 0 0 0 0 2006-01-01 227 83 0 0 0 0 0.98230317030223 -0.765674346748644 0 0.064841320344499 -0.147282200990412 0.00297942051410245
CN06-114 38 NA NA 2006-08-18 Male 2006 A SR/PW/TB 2005 FALSE 0 0 0 -0.891918470230834 0.696909770457243 CN06-114 1 0 0 0 0 2006-01-01 229 85 0 0 0 0 0.391515284424419 0.277744336420216 0 0.123210589816177 -0.0861752719268112 0.000833164378349593
CN06-115 27 NA 46 2006-08-16 Female 2006 J SR 2006 FALSE CN06-004 CN06-017 0 -1.63440327487163 -0.550681190630199 CN06-115 0 0 0 0 0 2006-01-01 227 83 0 0 0 0 -1.08545443027011 -0.0700618913027372 0 0.064841320344499 -0.147282200990412 0.00843017518001839
CN06-115 32 NA NA 2006-09-12 Female 2006 J SR/MW 2006 FALSE CN06-004 CN06-017 0 -1.63440327487163 -0.550681190630199 CN06-115 0 0 0 0 0 2006-01-01 254 110 0 0 0 0 -1.08545443027011 -0.0700618913027372 0 0.852826458212155 0.800420797076324 0.0092476290164225
CN06-115 30 NA NA 2006-09-21 Female 2006 J PW/SR 2006 FALSE CN06-004 CN06-017 0 -1.55190496324488 -0.800199382847688 CN06-115 0 0 0 0 0 2006-01-01 263 119 0 0 0 0 0.0961213414855136 -0.417868119025691 0 1.11548817083471 1.1752463351718 6.48914388038746e-05
CN06-116 28 NA 46.5 2006-08-17 Female 2006 J SR 2006 FALSE CN06-038 CN06-027 0 -0.479426912097058 -0.301162998412711 CN06-116 0 1 0 0 6 2006-01-01 228 84 2 3.60606060606061 1.08108108108108 2.53333333333333 0.0961213414855136 -0.0700618913027372 0 0.0940259550803381 -0.11691060231892 2.54155385623985
CN06-116 27 NA NA 2006-08-18 Female 2006 J SR/PW/TB 2006 FALSE CN06-038 CN06-027 0 -0.396928600470302 -0.301162998412711 CN06-116 0 1 0 0 6 2006-01-01 229 85 2 3.60606060606061 1.08108108108108 2.53333333333333 0.686909227363325 -0.765674346748644 0 0.123210589816177 -0.0861752719268112 2.53353772752499
CN06-116 25 NA NA 2006-08-31 Female 2006 J SR/PW 2006 FALSE CN06-038 CN06-027 0 -0.479426912097058 -0.800199382847688 CN06-116 0 1 0 0 6 2006-01-01 242 98 2 3.60606060606061 1.08108108108108 2.53333333333333 -1.52854534467847 1.66896924731203 0 0.502610841382086 0.346483609746719 2.53736053768475
CN06-116 28 NA NA 2006-09-01 Female 2006 J SR/UK 2006 FALSE CN06-038 CN06-027 0 -0.396928600470302 -0.800199382847688 CN06-116 0 1 0 0 6 2006-01-01 243 99 2 3.60606060606061 1.08108108108108 2.53333333333333 -1.38084837320901 0.834234300776942 0 0.531795476117925 0.382311184227461 2.53440544740386
CN06-116 31 NA NA 2006-09-21 Female 2006 J PW/SR 2006 FALSE CN06-038 CN06-027 0 -0.479426912097058 -0.800199382847688 CN06-116 0 1 0 0 6 2006-01-01 263 119 2 3.60606060606061 1.08108108108108 2.53333333333333 -1.52854534467847 1.66896924731203 0 1.11548817083471 1.1752463351718 2.54319917726496
CN06-116 29 NA NA 2006-09-27 Female 2006 J PW/SR 2006 FALSE CN06-038 CN06-027 0 -0.314430288843547 -0.800199382847688 CN06-116 0 1 0 0 6 2006-01-01 269 125 2 3.60606060606061 1.08108108108108 2.53333333333333 0.834606198832777 -0.765674346748644 0 1.29059597924974 1.44149795466321 2.53399908051033
CN06-116 39 111 55 2007-06-12 Female 2007 A PW 2006 FALSE CN06-038 CN06-027 0 -0.0669353539632812 -1.04971757506518 CN06-116 1 1 0 6 6 2007-01-01 162 18 8 6.6 4.59770114942529 2.53333333333333 -1.08545443027011 2.36458170275794 5.08474576271187 -1.83215993748504 -1.34123157391463 2.53618285045019
CN06-116 35 114 56 2007-06-13 Female 2007 A PW 2006 FALSE CN06-038 CN06-027 0 -0.314430288843547 -0.550681190630199 CN06-116 1 1 0 6 6 2007-01-01 163 19 8 6.6 4.59770114942529 2.53333333333333 0.834606198832777 -0.556990610114872 5.08474576271187 -1.8029753027492 -1.33450253708323 2.5356485422093
CN06-116 38 113 60 2007-06-19 Female 2007 A PW 2006 FALSE CN06-038 CN06-027 0 -0.314430288843547 -0.800199382847688 CN06-116 1 1 0 6 6 2007-01-01 169 25 8 6.6 4.59770114942529 2.53333333333333 0.834606198832777 -0.765674346748644 5.08474576271187 -1.62786749433417 -1.28648994996182 2.53782136856199
CN06-116 37 114 56 2007-06-20 Female 2007 A PW 2006 FALSE CN06-038 CN06-027 0 -0.314430288843547 -0.550681190630199 CN06-116 1 1 0 6 6 2007-01-01 170 26 8 6.6 4.59770114942529 2.53333333333333 0.834606198832777 -0.556990610114872 5.08474576271187 -1.59868285959833 -1.2772147910861 2.54518924276424
CN06-116 35 111 63 2007-07-17 Female 2007 A JR 2006 FALSE CN06-038 CN06-027 0 -0.314430288843547 -1.04971757506518 CN06-116 1 1 0 6 6 2007-01-01 197 53 8 6.6 4.59770114942529 2.53333333333333 -1.38084837320901 -0.0700618913027372 5.08474576271187 -0.810697721730674 -0.88929491104842 2.53727048034492
CN06-116 35 117 58 2007-07-18 Female 2007 A PW 2006 FALSE CN06-038 CN06-027 0 -0.314430288843547 -0.550681190630199 CN06-116 1 1 0 6 6 2007-01-01 198 54 8 6.6 4.59770114942529 2.53333333333333 0.834606198832777 -0.556990610114872 5.08474576271187 -0.781513086994835 -0.869835263995428 2.53895230244752
CN06-116 42 113 58 2007-07-26 Female 2007 A PW 2006 FALSE CN06-038 CN06-027 0 0.180559580916985 -0.800199382847688 CN06-116 1 1 0 6 6 2007-01-01 206 62 8 6.6 4.59770114942529 2.53333333333333 -0.494666544392298 -0.765674346748644 5.08474576271187 -0.548036009108122 -0.701063745629293 2.54582012721667
CN06-116 39 112 61 2007-08-14 Female 2007 A PW 2006 FALSE CN06-038 CN06-027 0 -0.396928600470302 -0.800199382847688 CN06-116 1 1 0 6 6 2007-01-01 225 81 8 6.6 4.59770114942529 2.53333333333333 -1.38084837320901 0.834234300776942 5.08474576271187 0.00647205087282077 -0.206934203171546 2.5407374046583
CN06-116 34 117 62 2007-09-24 Female 2007 A PW 2006 FALSE CN06-038 CN06-027 0 -0.314430288843547 -0.800199382847688 CN06-116 1 1 0 6 6 2007-01-01 266 122 8 6.6 4.59770114942529 2.53333333333333 0.834606198832777 -0.765674346748644 5.08474576271187 1.20304207504222 1.30673535217473 2.5453589935128
CN06-116 47 120 58 2008-06-10 Female 2008 A PW 2006 FALSE CN06-038 CN06-027 0 0.0980612692902293 -0.800199382847688 CN06-116 2 0 0 0 6 2008-01-01 161 17 0 0 0 2.53333333333333 0.95276377600834 -0.765674346748644 0 -1.86134457222088 -1.34759687902543 2.53723441336553
CN06-116 42 115 63 2008-06-19 Female 2008 A MS 2006 FALSE CN06-038 CN06-027 0 0.180559580916985 0.197873386022266 CN06-116 2 0 0 0 6 2008-01-01 170 26 0 0 0 2.53333333333333 0.923224381714449 -0.765674346748644 0 -1.59868285959833 -1.2772147910861 2.54613634602876
CN06-116 44 122 61 2008-06-20 Female 2008 A GC 2006 FALSE CN06-038 CN06-027 0 -0.0669353539632812 0.696909770457243 CN06-116 2 0 0 0 6 2008-01-01 171 27 0 0 0 2.53333333333333 0.98230317030223 -0.765674346748644 0 -1.56949822486249 -1.26757590048976 2.54034644506649
CN06-117 30 NA 50 2006-08-17 Female 2006 J SR 2006 FALSE CN06-038 CN06-027 0 -0.396928600470302 -0.550681190630199 CN06-117 0 0 0 0 0 2006-01-01 228 84 0 0 0 0 0.745988015951106 -0.765674346748644 0 0.0940259550803381 -0.11691060231892 0.00377296791425749
CN06-117 31 NA NA 2006-08-31 Female 2006 J SR/PW 2006 FALSE CN06-038 CN06-027 0 -0.314430288843547 -0.800199382847688 CN06-117 0 0 0 0 0 2006-01-01 242 98 0 0 0 0 0.834606198832777 -0.765674346748644 0 0.502610841382086 0.346483609746719 0.0036675390741144
CN06-118 30 NA 52 2006-08-17 Male 2006 J PW 2006 FALSE CN06-025 CN06-027 0 -0.396928600470302 -0.301162998412711 CN06-118 0 0 0 0 0 2006-01-01 228 84 0 0 0 0 0.686909227363325 -0.765674346748644 0 0.0940259550803381 -0.11691060231892 0.0131168966283633
CN06-119 26 NA 48 2006-08-17 Female 2006 J SR 2006 FALSE CN06-025 CN06-M9 0 -0.561925223723813 0.197873386022266 CN06-119 0 1 0 0 4 2006-01-01 228 84 2 3.60606060606061 1.08108108108108 1.68888888888889 0.893684987420559 -0.765674346748644 0 0.0940259550803381 -0.11691060231892 1.69724257934632
CN06-119 27 NA NA 2006-08-18 Female 2006 J SR/PW/TB 2006 FALSE CN06-025 CN06-M9 0 -0.396928600470302 0.197873386022266 CN06-119 0 1 0 0 4 2006-01-01 229 85 2 3.60606060606061 1.08108108108108 1.68888888888889 0.98230317030223 -0.765674346748644 0 0.123210589816177 -0.0861752719268112 1.70343541473123
CN06-119 29 NA NA 2006-09-21 Female 2006 J PW/SR 2006 FALSE CN06-025 CN06-M9 0 -0.561925223723813 -0.301162998412711 CN06-119 0 1 0 0 4 2006-01-01 263 119 2 3.60606060606061 1.08108108108108 1.68888888888889 0.391515284424419 -0.0700618913027372 0 1.11548817083471 1.1752463351718 1.71734389106738
CN06-119 31 NA NA 2006-09-22 Female 2006 J PW/SR 2006 FALSE CN06-025 CN06-M9 0 -0.561925223723813 0.447391578239755 CN06-119 0 1 0 0 4 2006-01-01 264 120 2 3.60606060606061 1.08108108108108 1.68888888888889 0.923224381714449 -0.765674346748644 0 1.14467280557055 1.2187122757855 1.69037632618883
CN06-119 41 111 60 2007-06-13 Female 2007 A PW 2006 FALSE CN06-025 CN06-M9 0 -0.644423535350568 0.447391578239755 CN06-119 1 0 0 4 4 2007-01-01 163 19 4 0 2.29885057471264 1.68888888888889 -0.790060487331203 1.32116301958908 3.38983050847458 -1.8029753027492 -1.33450253708323 1.70294661328836
CN06-119 41 121 62 2007-06-20 Female 2007 A PW 2006 FALSE CN06-025 CN06-M9 0 -0.479426912097058 0.197873386022266 CN06-119 1 0 0 4 4 2007-01-01 170 26 4 0 2.29885057471264 1.68888888888889 0.923224381714449 -0.765674346748644 3.38983050847458 -1.59868285959833 -1.2772147910861 1.69710133553735
CN06-119 37 118 59 2007-07-18 Female 2007 A PW 2006 FALSE CN06-025 CN06-M9 0 -0.561925223723813 0.447391578239755 CN06-119 1 0 0 4 4 2007-01-01 198 54 4 0 2.29885057471264 1.68888888888889 0.923224381714449 -0.765674346748644 3.38983050847458 -0.781513086994835 -0.869835263995428 1.70369790527268
CN06-119 38 114 65 2007-08-15 Female 2007 A JR 2006 FALSE CN06-025 CN06-M9 0 -0.644423535350568 0.197873386022266 CN06-119 1 0 0 4 4 2007-01-01 226 82 4 0 2.29885057471264 1.68888888888889 -1.08545443027011 2.71238793048089 3.38983050847458 0.0356566856086599 -0.177290067941287 1.70991010725683
CN06-120 27 NA 53 2006-08-17 Male 2006 J PW 2006 FALSE CN06-025 CN06-027 0 -0.644423535350568 0.447391578239755 CN06-120 0 0 0 0 0 2006-01-01 228 84 0 0 0 0 -0.790060487331203 1.32116301958908 0 0.0940259550803381 -0.11691060231892 0.00934742611369994
CN06-120 29 NA NA 2006-08-18 Male 2006 J SR/PW/TB 2006 FALSE CN06-025 CN06-027 0 -0.561925223723813 0.447391578239755 CN06-120 0 0 0 0 0 2006-01-01 229 85 0 0 0 0 0.923224381714449 -0.765674346748644 0 0.123210589816177 -0.0861752719268112 0.00898695018751158
CN06-121 23 NA 42 2006-08-17 Female 2006 J PW 2006 FALSE CN06-122 CN06-M15 0 -1.1394134051111 0.447391578239755 CN06-121 0 0 0 0 0 2006-01-01 228 84 0 0 0 0 0.923224381714449 -0.765674346748644 0 0.0940259550803381 -0.11691060231892 0.0268924734971225
CN06-121 26 NA NA 2006-09-13 Female 2006 J SR/MW 2006 FALSE CN06-122 CN06-M15 0 -1.05691509348434 -0.0516448061952222 CN06-121 0 0 0 0 0 2006-01-01 255 111 0 0 0 0 0.686909227363325 -0.765674346748644 0 0.882011092947994 0.840613152204466 0.0205124005269385
CN06-122 35 NA 56 2006-08-17 Female 2006 A PW 2005 FALSE CN05-F6 CN05-M6 0 -1.05691509348434 0.447391578239755 CN06-122 1 0 0 4 4 2006-01-01 228 84 4 0 2.16216216216216 1.04166666666667 0.686909227363325 -0.0700618913027372 3.2520325203252 0.0940259550803381 -0.11691060231892 1.05670143352509
CN06-122 37 NA NA 2006-09-12 Female 2006 A SR/MW 2005 FALSE CN05-F6 CN05-M6 0 -1.05691509348434 0.197873386022266 CN06-122 1 0 0 4 4 2006-01-01 254 110 4 0 2.16216216216216 1.04166666666667 0.686909227363325 -0.0700618913027372 3.2520325203252 0.852826458212155 0.800420797076324 1.05954869387818
CN06-123 19 NA 40 2006-08-17 Male 2006 J PW 2006 FALSE CN06-021 CN06-006 0 -1.1394134051111 0.197873386022266 CN06-123 0 0 0 0 0 2006-01-01 228 84 0 0 0 0 0.923224381714449 -0.765674346748644 0 0.0940259550803381 -0.11691060231892 0.0144787704512
CN06-123 19 NA NA 2006-08-18 Male 2006 J SR/PW/TB 2006 FALSE CN06-021 CN06-006 0 -1.1394134051111 0.197873386022266 CN06-123 0 0 0 0 0 2006-01-01 229 85 0 0 0 0 0.923224381714449 -0.765674346748644 0 0.123210589816177 -0.0861752719268112 0.00769330495817554
CN06-123 26 NA NA 2006-09-12 Male 2006 J SR/MW 2006 FALSE CN06-021 CN06-006 0 -1.05691509348434 -0.550681190630199 CN06-123 0 0 0 0 0 2006-01-01 254 110 0 0 0 0 0.243818312954966 -0.417868119025691 0 0.852826458212155 0.800420797076324 0.0224563834510227
CN06-123 25 NA NA 2006-09-13 Male 2006 J SR/MW 2006 FALSE CN06-021 CN06-006 0 -1.1394134051111 -0.550681190630199 CN06-123 0 0 0 0 0 2006-01-01 255 111 0 0 0 0 0.864145593126668 -0.765674346748644 0 0.882011092947994 0.840613152204466 0.0157863748027518
CN06-124 20 NA 46 2006-08-17 Male 2006 J SR 2006 FALSE CN06-122 CN06-M15 0 -1.1394134051111 -0.0516448061952222 CN06-124 0 1 0 0 8 2006-01-01 228 84 2 3.60606060606061 1.4954954954955 4.13953488372093 0.0961213414855136 -0.556990610114872 0 0.0940259550803381 -0.11691060231892 4.15969207215655
CN06-124 25 NA NA 2006-08-18 Male 2006 J SR/PW/TB 2006 FALSE CN06-122 CN06-M15 0 -1.1394134051111 -0.0516448061952222 CN06-124 0 1 0 0 8 2006-01-01 229 85 2 3.60606060606061 1.4954954954955 4.13953488372093 0.0961213414855136 -0.556990610114872 0 0.123210589816177 -0.0861752719268112 4.14654491923874
CN06-124 30 NA NA 2006-09-12 Male 2006 J SR/MW 2006 FALSE CN06-122 CN06-M15 0 -1.05691509348434 -0.0516448061952222 CN06-124 0 1 0 0 8 2006-01-01 254 110 2 3.60606060606061 1.4954954954955 4.13953488372093 0.686909227363325 -0.765674346748644 0 0.852826458212155 0.800420797076324 4.14114117816487
CN06-124 30 NA NA 2006-09-13 Male 2006 J SR/MW 2006 FALSE CN06-122 CN06-M15 0 -1.1394134051111 0.447391578239755 CN06-124 0 1 0 0 8 2006-01-01 255 111 2 3.60606060606061 1.4954954954955 4.13953488372093 0.923224381714449 -0.765674346748644 0 0.882011092947994 0.840613152204466 4.15704939436609
CN06-124 42 114 58 2007-06-13 Male 2007 A PW 2006 FALSE CN06-122 CN06-M15 0 -1.05691509348434 -0.550681190630199 CN06-124 1 0 0 8 8 2007-01-01 163 19 8 0 5.90476190476191 4.13953488372093 0.243818312954966 -0.417868119025691 7.15384615384615 -1.8029753027492 -1.33450253708323 4.14119872333738
CN06-124 45 116 57 2007-06-20 Male 2007 A PW 2006 FALSE CN06-122 CN06-M15 0 -0.974416781857589 0.197873386022266 CN06-124 1 0 0 8 8 2007-01-01 170 26 8 0 5.90476190476191 4.13953488372093 0.98230317030223 -0.765674346748644 7.15384615384615 -1.59868285959833 -1.2772147910861 4.14125422629683
CN06-124 41 116 59 2007-07-18 Male 2007 A PW 2006 FALSE CN06-122 CN06-M15 0 -0.891918470230834 0.197873386022266 CN06-124 1 0 0 8 8 2007-01-01 198 54 8 0 5.90476190476191 4.13953488372093 0.893684987420559 -0.556990610114872 7.15384615384615 -0.781513086994835 -0.869835263995428 4.14512557436734
CN06-124 43 114 59 2007-08-15 Male 2007 A JR 2006 FALSE CN06-122 CN06-M15 0 -0.974416781857589 0.197873386022266 CN06-124 1 0 0 8 8 2007-01-01 226 82 8 0 5.90476190476191 4.13953488372093 0.98230317030223 -0.765674346748644 7.15384615384615 0.0356566856086599 -0.177290067941287 4.14407602958005
CN06-124 42 118 57 2007-09-14 Male 2007 A JR 2006 FALSE CN06-122 CN06-M15 0 -1.05691509348434 0.197873386022266 CN06-124 1 0 0 8 8 2007-01-01 256 112 8 0 5.90476190476191 4.13953488372093 0.686909227363325 -0.0700618913027372 7.15384615384615 0.911195727683833 0.881169239053225 4.14021202062364
CN06-126 35 NA 57 2006-08-17 Female 2006 A SR 2005 FALSE 0 0 0 -1.55190496324488 0.197873386022266 CN06-126 1 0 0 3 3 2006-01-01 228 84 3 0 1.62162162162162 0.78125 0.834606198832777 -0.417868119025691 2.4390243902439 0.0940259550803381 -0.11691060231892 0.788296831415143
CN06-127 21 NA 46 2006-08-17 Male 2006 J SR 2006 FALSE CN06-126 CN06-015 0 -1.55190496324488 0.447391578239755 CN06-127 0 0 0 0 0 2006-01-01 228 84 0 0 0 0 0.98230317030223 -0.765674346748644 0 0.0940259550803381 -0.11691060231892 0.000816216195617244
CN06-127 30 NA NA 2006-09-12 Male 2006 J SR/MW 2006 FALSE CN06-126 CN06-015 0 -1.63440327487163 0.197873386022266 CN06-127 0 0 0 0 0 2006-01-01 254 110 0 0 0 0 -1.08545443027011 -0.0700618913027372 0 0.852826458212155 0.800420797076324 0.00327729142434963
CN06-128 23 NA 45 2006-08-17 Male 2006 J SR 2006 FALSE CN06-004 CN06-017 0 -1.63440327487163 -0.550681190630199 CN06-128 0 1 0 0 3 2006-01-01 228 84 2 3.60606060606061 1.4954954954955 1.55232558139535 -1.08545443027011 -0.0700618913027372 0 0.0940259550803381 -0.11691060231892 1.57623547075053
CN06-128 25 NA NA 2006-08-18 Male 2006 J SR/PW/TB 2006 FALSE CN06-004 CN06-017 0 -1.63440327487163 -0.550681190630199 CN06-128 0 1 0 0 3 2006-01-01 229 85 2 3.60606060606061 1.4954954954955 1.55232558139535 -1.08545443027011 -0.0700618913027372 0 0.123210589816177 -0.0861752719268112 1.55790284311566
CN06-128 31 NA NA 2006-09-12 Male 2006 J SR/MW 2006 FALSE CN06-004 CN06-017 0 -1.71690158649839 -0.550681190630199 CN06-128 0 1 0 0 3 2006-01-01 254 110 2 3.60606060606061 1.4954954954955 1.55232558139535 -0.199272601453392 -0.0700618913027372 0 0.852826458212155 0.800420797076324 1.55992614209423
CN06-128 31 NA NA 2006-09-13 Male 2006 J SR/MW 2006 FALSE CN06-004 CN06-017 0 -1.63440327487163 -0.550681190630199 CN06-128 0 1 0 0 3 2006-01-01 255 111 2 3.60606060606061 1.4954954954955 1.55232558139535 -1.08545443027011 -0.0700618913027372 0 0.882011092947994 0.840613152204466 1.55523952350896
CN06-128 30 NA NA 2006-09-21 Male 2006 J PW/SR 2006 FALSE CN06-004 CN06-017 0 -1.71690158649839 -1.04971757506518 CN06-128 0 1 0 0 3 2006-01-01 263 119 2 3.60606060606061 1.4954954954955 1.55232558139535 -1.08545443027011 -0.0700618913027372 0 1.11548817083471 1.1752463351718 1.55535653262022
CN06-128 30 NA NA 2006-09-22 Male 2006 J PW/SR 2006 FALSE CN06-004 CN06-017 0 -1.71690158649839 -0.800199382847688 CN06-128 0 1 0 0 3 2006-01-01 264 120 2 3.60606060606061 1.4954954954955 1.55232558139535 -1.38084837320901 -0.0700618913027372 0 1.14467280557055 1.2187122757855 1.55668340730702
CN06-128 39 116 54 2007-06-12 Male 2007 A PW 2006 FALSE CN06-004 CN06-017 0 -0.314430288843547 -1.79827215171764 CN06-128 1 0 0 3 3 2007-01-01 162 18 3 0 2.21428571428571 1.55232558139535 -1.38084837320901 1.66896924731203 2.68269230769231 -1.83215993748504 -1.34123157391463 1.56005882060578
CN06-128 40 124 52 2007-06-19 Male 2007 A JR 2006 FALSE CN06-004 CN06-017 0 -0.314430288843547 -2.04779034393513 CN06-128 1 0 0 3 3 2007-01-01 169 25 3 0 2.21428571428571 1.55232558139535 -1.97163625908683 0.62555056414317 2.68269230769231 -1.62786749433417 -1.28648994996182 1.55260680692374
CN06-128 38 113 56 2007-07-17 Male 2007 A JR 2006 FALSE CN06-004 CN06-017 0 -0.0669353539632812 -2.04779034393513 CN06-128 1 0 0 3 3 2007-01-01 197 53 3 0 2.21428571428571 1.55232558139535 -1.38084837320901 2.01677547503498 2.68269230769231 -0.810697721730674 -0.88929491104842 1.55809542816172
CN06-128 42 121 58 2007-07-26 Male 2007 A PW 2006 FALSE CN06-004 CN06-017 0 0.345556204170495 -0.800199382847688 CN06-128 1 0 0 3 3 2007-01-01 206 62 3 0 2.21428571428571 1.55232558139535 0.391515284424419 -0.278745627936509 2.68269230769231 -0.548036009108122 -0.701063745629293 1.5624247278746
CN06-128 43 120 57 2007-07-27 Male 2007 A PW 2006 FALSE CN06-004 CN06-017 0 0.0980612692902293 -0.550681190630199 CN06-128 1 0 0 3 3 2007-01-01 207 63 3 0 2.21428571428571 1.55232558139535 0.98230317030223 -0.765674346748644 2.68269230769231 -0.518851374372283 -0.678330513090751 1.55600489219531
CN06-129 26 NA 45 2006-08-17 Female 2006 J SR 2006 FALSE CN06-007 CN06-002 0 -1.63440327487163 -0.301162998412711 CN06-129 0 1 0 0 0 2006-01-01 228 84 2 3.60606060606061 1.08108108108108 0 -0.494666544392298 -0.0700618913027372 0 0.0940259550803381 -0.11691060231892 0.00730811374312976
CN06-129 26 NA NA 2006-08-18 Female 2006 J SR/PW/TB 2006 FALSE CN06-007 CN06-002 0 -1.71690158649839 -0.301162998412711 CN06-129 0 1 0 0 0 2006-01-01 229 85 2 3.60606060606061 1.08108108108108 0 0.0961213414855136 -0.417868119025691 0 0.123210589816177 -0.0861752719268112 0.010867442635196
CN06-129 31 NA NA 2006-09-12 Female 2006 J SR/MW 2006 FALSE CN06-007 CN06-002 0 -1.63440327487163 -0.301162998412711 CN06-129 0 1 0 0 0 2006-01-01 254 110 2 3.60606060606061 1.08108108108108 0 -0.494666544392298 -0.0700618913027372 0 0.852826458212155 0.800420797076324 0.00118634217924118
CN06-129 29 NA NA 2006-09-13 Female 2006 J SR/MW 2006 FALSE CN06-007 CN06-002 0 -1.79939989812514 -0.550681190630199 CN06-129 0 1 0 0 0 2006-01-01 255 111 2 3.60606060606061 1.08108108108108 0 -0.64236351586175 -0.417868119025691 0 0.882011092947994 0.840613152204466 0.0127219814970355
CN06-129 30 NA NA 2006-09-21 Female 2006 J PW/SR 2006 FALSE CN06-007 CN06-002 0 -1.30441002836461 -0.800199382847688 CN06-129 0 1 0 0 0 2006-01-01 263 119 2 3.60606060606061 1.08108108108108 0 0.243818312954966 0.138621845331035 0 1.11548817083471 1.1752463351718 0.004637878726829
CN06-129 29 NA NA 2006-09-22 Female 2006 J PW/SR 2006 FALSE CN06-007 CN06-002 0 -1.30441002836461 -0.800199382847688 CN06-129 0 1 0 0 0 2006-01-01 264 120 2 3.60606060606061 1.08108108108108 0 0.243818312954966 0.138621845331035 0 1.14467280557055 1.2187122757855 0.000684279915850115
CN06-129 40 112 56 2007-06-12 Female 2007 A PW 2006 FALSE CN06-007 CN06-002 0 -1.46940665161812 -0.800199382847688 CN06-129 1 0 0 0 0 2007-01-01 162 18 0 0 0 0 -1.38084837320901 2.01677547503498 0 -1.83215993748504 -1.34123157391463 0.00320729718114421
CN06-129 40 111 54 2007-06-13 Female 2007 A PW 2006 FALSE CN06-007 CN06-002 0 -1.38690833999137 -0.550681190630199 CN06-129 1 0 0 0 0 2007-01-01 163 19 0 0 0 0 0.0961213414855136 -0.209184382391919 0 -1.8029753027492 -1.33450253708323 0.00247487438411267
CN06-129 46 122 57 2007-06-19 Female 2007 A JR 2006 FALSE CN06-007 CN06-002 0 -1.55190496324488 -1.04971757506518 CN06-129 1 0 0 0 0 2007-01-01 169 25 0 0 0 0 -0.790060487331203 -0.765674346748644 0 -1.62786749433417 -1.28648994996182 0.0149013407099468
CN06-129 44 113 61 2007-06-20 Female 2007 A PW 2006 FALSE CN06-007 CN06-002 0 -1.63440327487163 -0.550681190630199 CN06-129 1 0 0 0 0 2007-01-01 170 26 0 0 0 0 -1.08545443027011 -0.0700618913027372 0 -1.59868285959833 -1.2772147910861 0.00289770922109058
CN06-129 42 116 57 2007-07-18 Female 2007 A PW 2006 FALSE CN06-007 CN06-002 0 -1.71690158649839 -0.0516448061952222 CN06-129 1 0 0 0 0 2007-01-01 198 54 0 0 0 0 -0.494666544392298 -0.0700618913027372 0 -0.781513086994835 -0.869835263995428 0.00809982411096204
CN06-129 40 116 60 2007-08-14 Female 2007 A PW 2006 FALSE CN06-007 CN06-002 0 -1.55190496324488 -0.800199382847688 CN06-129 1 0 0 0 0 2007-01-01 225 81 0 0 0 0 0.0961213414855136 -0.417868119025691 0 0.00647205087282077 -0.206934203171546 0.00955466724941575
CN06-129 40 114 63 2007-08-15 Female 2007 A JR 2006 FALSE CN06-007 CN06-002 0 -1.79939989812514 -0.301162998412711 CN06-129 1 0 0 0 0 2007-01-01 226 82 0 0 0 0 -0.790060487331203 -0.0700618913027372 0 0.0356566856086599 -0.177290067941287 0.00186962931452812
CN06-129 40 111 58 2007-09-13 Female 2007 A JR 2006 FALSE CN06-007 CN06-002 0 -1.55190496324488 -1.04971757506518 CN06-129 1 0 0 0 0 2007-01-01 255 111 0 0 0 0 -0.790060487331203 -0.765674346748644 0 0.882011092947994 0.840613152204466 0.00287827279488842
CN06-129 38 115 54 2007-09-14 Female 2007 A JR 2006 FALSE CN06-007 CN06-002 0 -1.55190496324488 -0.301162998412711 CN06-129 1 0 0 0 0 2007-01-01 256 112 0 0 0 0 -0.199272601453392 0.277744336420216 0 0.911195727683833 0.881169239053225 0.0156428114790825
CN06-130 21 NA 41.5 2006-08-17 Male 2006 J SR 2006 FALSE CN06-011 CN06-015 0 -1.79939989812514 0.197873386022266 CN06-130 0 0 0 0 0 2006-01-01 228 84 0 0 0 0 -0.790060487331203 0.62555056414317 0 0.0940259550803381 -0.11691060231892 0.00622454013018396
CN06-132 41 NA 62 2006-08-17 Male 2006 A SR 2005 FALSE 0 0 0 -1.71690158649839 0.447391578239755 CN06-132 1 0 0 0 0 2006-01-01 228 84 0 0 0 0 -1.67624231614792 1.32116301958908 0 0.0940259550803381 -0.11691060231892 0.00960468933078201
CN06-132 48 NA NA 2006-09-12 Male 2006 A SR/MW 2005 FALSE 0 0 0 -1.8818982097519 -0.301162998412711 CN06-132 1 0 0 0 0 2006-01-01 254 110 0 0 0 0 -1.08545443027011 0.277744336420216 0 0.852826458212155 0.800420797076324 0.0147268978678954
CN06-132 49 NA NA 2006-09-13 Male 2006 A SR/MW 2005 FALSE 0 0 0 -1.8818982097519 -0.301162998412711 CN06-132 1 0 0 0 0 2006-01-01 255 111 0 0 0 0 -1.08545443027011 0.277744336420216 0 0.882011092947994 0.840613152204466 0.00184209018315129
CN06-132 46 NA NA 2006-09-21 Male 2006 A PW/SR 2005 FALSE 0 0 0 -1.71690158649839 -0.800199382847688 CN06-132 1 0 0 0 0 2006-01-01 263 119 0 0 0 0 -1.38084837320901 -0.0700618913027372 0 1.11548817083471 1.1752463351718 0.0159947935430168
CN06-133 22 NA 42 2006-08-18 Female 2006 J SR 2006 FALSE CN06-088 CN06-M15 0 -0.891918470230834 -0.301162998412711 CN06-133 0 1 0 0 0 2006-01-01 229 85 2 3.60606060606061 1.08108108108108 0 0.95276377600834 -0.765674346748644 0 0.123210589816177 -0.0861752719268112 0.00837323023886041
CN06-133 28 NA NA 2006-09-12 Female 2006 J SR/MW 2006 FALSE CN06-088 CN06-M15 0 -0.974416781857589 -0.0516448061952222 CN06-133 0 1 0 0 0 2006-01-01 254 110 2 3.60606060606061 1.08108108108108 0 0.98230317030223 -0.765674346748644 0 0.852826458212155 0.800420797076324 0.00747227682958607
CN06-133 32 113 50 2007-06-12 Female 2007 A PW 2006 FALSE CN06-088 CN06-M15 0 -0.891918470230834 -1.04971757506518 CN06-133 1 0 0 0 0 2007-01-01 162 18 0 0 0 0 0.98230317030223 -0.765674346748644 0 -1.83215993748504 -1.34123157391463 0.00546476346443955
CN06-133 38 112 53 2007-06-19 Female 2007 A JR 2006 FALSE CN06-088 CN06-M15 0 -0.891918470230834 -1.04971757506518 CN06-133 1 0 0 0 0 2007-01-01 169 25 0 0 0 0 0.98230317030223 -0.765674346748644 0 -1.62786749433417 -1.28648994996182 0.00489397312456238
CN06-134 24 NA 45 2006-08-18 Male 2006 J SR 2006 FALSE CN06-122 CN06-M15 0 -1.05691509348434 -0.301162998412711 CN06-134 0 0 0 0 0 2006-01-01 229 85 0 0 0 0 0.0961213414855136 -0.417868119025691 0 0.123210589816177 -0.0861752719268112 0.0114332871789102
CN06-135 11 NA NA 2006-08-18 Male 2006 J PW 2006 FALSE CN06-122 CN06-M15 0 -0.891918470230834 0.447391578239755 CN06-135 0 0 0 0 0 2006-01-01 229 85 0 0 0 0 0.0961213414855136 0.62555056414317 0 0.123210589816177 -0.0861752719268112 0.00236099453089495
CN06-136 24 NA 48 2006-08-18 Female 2006 J SR 2006 FALSE CN06-126 CN06-015 0 -1.55190496324488 0.696909770457243 CN06-136 0 1 0 0 3 2006-01-01 229 85 2 3.60606060606061 1.08108108108108 1.26666666666667 0.834606198832777 -0.417868119025691 0 0.123210589816177 -0.0861752719268112 1.27143349613605
CN06-136 27 NA NA 2006-09-12 Female 2006 J SR/MW 2006 FALSE CN06-126 CN06-015 0 -1.71690158649839 -0.301162998412711 CN06-136 0 1 0 0 3 2006-01-01 254 110 2 3.60606060606061 1.08108108108108 1.26666666666667 0.0961213414855136 -0.417868119025691 0 0.852826458212155 0.800420797076324 1.27232332781224
CN06-136 26 NA NA 2006-09-13 Female 2006 J SR/MW 2006 FALSE CN06-126 CN06-015 0 -1.71690158649839 -0.301162998412711 CN06-136 0 1 0 0 3 2006-01-01 255 111 2 3.60606060606061 1.08108108108108 1.26666666666667 0.0961213414855136 -0.417868119025691 0 0.882011092947994 0.840613152204466 1.27021821127455
CN06-136 45 115 52 2007-06-13 Female 2007 A PW 2006 FALSE CN06-126 CN06-015 0 -1.55190496324488 0.696909770457243 CN06-136 1 0 0 3 3 2007-01-01 163 19 3 0 1.72413793103448 1.26666666666667 0.834606198832777 -0.417868119025691 2.54237288135593 -1.8029753027492 -1.33450253708323 1.26827453618575
CN06-136 37 116 57 2007-06-20 Female 2007 A PW 2006 FALSE CN06-126 CN06-015 0 -1.46940665161812 -0.0516448061952222 CN06-136 1 0 0 3 3 2007-01-01 170 26 3 0 1.72413793103448 1.26666666666667 0.834606198832777 -0.417868119025691 2.54237288135593 -1.59868285959833 -1.2772147910861 1.27343560903662
CN06-136 37 NA NA 2007-07-18 Female 2007 A PW 2006 FALSE CN06-126 CN06-015 0 -1.55190496324488 0.447391578239755 CN06-136 1 0 0 3 3 2007-01-01 198 54 3 0 1.72413793103448 1.26666666666667 0.98230317030223 -0.765674346748644 2.54237288135593 -0.781513086994835 -0.869835263995428 1.27682374950646
CN06-136 40 118 65 2007-08-15 Female 2007 A JR 2006 FALSE CN06-126 CN06-015 0 -1.71690158649839 -0.0516448061952222 CN06-136 1 0 0 3 3 2007-01-01 226 82 3 0 1.72413793103448 1.26666666666667 -0.494666544392298 -0.0700618913027372 2.54237288135593 0.0356566856086599 -0.177290067941287 1.27342653033472
CN06-136 44 115 58 2007-09-14 Female 2007 A JR 2006 FALSE CN06-126 CN06-015 0 -1.63440327487163 -0.0516448061952222 CN06-136 1 0 0 3 3 2007-01-01 256 112 3 0 1.72413793103448 1.26666666666667 -0.790060487331203 0.973356791866123 2.54237288135593 0.911195727683833 0.881169239053225 1.27789477836022
CN06-137 17 NA 41 2006-08-18 Male 2006 J SR 2006 FALSE CN06-023 CN06-002 0 -1.71690158649839 0.946427962674732 CN06-137 0 0 0 0 0 2006-01-01 229 85 0 0 0 0 -1.97163625908683 -0.0700618913027372 0 0.123210589816177 -0.0861752719268112 0.000524870929047237
CN06-137 31 NA NA 2006-09-12 Male 2006 J SR/MW 2006 FALSE CN06-023 CN06-002 0 -1.79939989812514 0.946427962674732 CN06-137 0 0 0 0 0 2006-01-01 254 110 0 0 0 0 -1.97163625908683 0.62555056414317 0 0.852826458212155 0.800420797076324 0.0138847777791725
CN06-137 32 NA NA 2006-09-13 Male 2006 J SR/MW 2006 FALSE CN06-023 CN06-002 0 -1.79939989812514 0.946427962674732 CN06-137 0 0 0 0 0 2006-01-01 255 111 0 0 0 0 -1.97163625908683 0.62555056414317 0 0.882011092947994 0.840613152204466 0.00983648267019524
CN06-138 22 NA 45 2006-08-18 Male 2006 J SR 2006 FALSE CN06-023 CN06-002 0 -1.79939989812514 0.447391578239755 CN06-138 0 0 0 0 0 2006-01-01 229 85 0 0 0 0 -1.67624231614792 0.62555056414317 0 0.123210589816177 -0.0861752719268112 0.0105388085993428
CN06-138 32 NA NA 2006-09-12 Male 2006 J SR/MW 2006 FALSE CN06-023 CN06-002 0 -1.79939989812514 0.696909770457243 CN06-138 0 0 0 0 0 2006-01-01 254 110 0 0 0 0 -1.08545443027011 0.62555056414317 0 0.852826458212155 0.800420797076324 0.0113479657793864
CN06-138 29 NA NA 2006-09-13 Male 2006 J SR/MW 2006 FALSE CN06-023 CN06-002 0 -1.79939989812514 0.696909770457243 CN06-138 0 0 0 0 0 2006-01-01 255 111 0 0 0 0 -1.08545443027011 0.62555056414317 0 0.882011092947994 0.840613152204466 0.000259409366004015
CN06-140 20 NA 39 2006-08-18 Male 2006 J SR 2006 FALSE CN06-023 CN06-002 0 -1.8818982097519 0.946427962674732 CN06-140 0 0 0 0 0 2006-01-01 229 85 0 0 0 0 0.834606198832777 -0.417868119025691 0 0.123210589816177 -0.0861752719268112 0.014697033178238
CN06-141 19 NA 42 2006-08-18 Female 2006 J SR 2006 FALSE CN06-011 CN06-015 0 -1.8818982097519 0.197873386022266 CN06-141 0 0 0 0 0 2006-01-01 229 85 0 0 0 0 -1.08545443027011 -0.417868119025691 0 0.123210589816177 -0.0861752719268112 0.0277791095146575
CN06-141 28 NA NA 2006-09-12 Female 2006 J SR/MW 2006 FALSE CN06-011 CN06-015 0 -1.8818982097519 0.447391578239755 CN06-141 0 0 0 0 0 2006-01-01 254 110 0 0 0 0 0.834606198832777 -0.591771232887167 0 0.852826458212155 0.800420797076324 0.000449188641852152
CN06-141 29 NA NA 2006-09-13 Female 2006 J SR/MW 2006 FALSE CN06-011 CN06-015 0 -1.79939989812514 0.447391578239755 CN06-141 0 0 0 0 0 2006-01-01 255 111 0 0 0 0 -1.67624231614792 0.62555056414317 0 0.882011092947994 0.840613152204466 0.00208723512698176
CN06-142 21 NA 41 2006-08-23 Female 2006 J PW 2006 FALSE CN06-033 CN06-M16 0 -0.0669353539632812 0.447391578239755 CN06-142 0 0 0 0 0 2006-01-01 234 90 0 0 0 0 0.98230317030223 -0.765674346748644 0 0.269133763495373 0.0729573558429823 0.0191000588391597
CN06-142 22 NA NA 2006-08-24 Female 2006 J SR/PW 2006 FALSE CN06-033 CN06-M16 0 -0.0669353539632812 0.696909770457243 CN06-142 0 0 0 0 0 2006-01-01 235 91 0 0 0 0 0.98230317030223 -0.765674346748644 0 0.298318398231212 0.105875076558791 0.0078832642280546
CN06-142 24 NA NA 2006-09-01 Female 2006 J SR/UK 2006 FALSE CN06-033 CN06-M16 0 0.180559580916985 -0.800199382847688 CN06-142 0 0 0 0 0 2006-01-01 243 99 0 0 0 0 -0.494666544392298 -0.765674346748644 0 0.531795476117925 0.382311184227461 0.00558323273367747
CN06-143 23 NA 45 2006-08-23 Female 2006 J SR 2006 FALSE CN06-034 CN06-M16 0 0.345556204170495 -0.301162998412711 CN06-143 0 0 0 0 0 2006-01-01 234 90 0 0 0 0 0.686909227363325 -0.765674346748644 0 0.269133763495373 0.0729573558429823 0.0236342164344988
CN06-143 25 NA NA 2006-08-31 Female 2006 J SR/PW 2006 FALSE CN06-034 CN06-M16 0 0.42805451579725 -0.800199382847688 CN06-143 0 0 0 0 0 2006-01-01 242 98 0 0 0 0 -0.790060487331203 0.973356791866123 0 0.502610841382086 0.346483609746719 0.00487024542955192
CN06-143 27 NA NA 2006-09-27 Female 2006 J PW/SR 2006 FALSE CN06-034 CN06-M16 0 0.0980612692902293 -0.550681190630199 CN06-143 0 0 0 0 0 2006-01-01 269 125 0 0 0 0 0.98230317030223 -0.765674346748644 0 1.29059597924974 1.44149795466321 0.00502852843611825
CN06-143 NA NA NA 2006-10-03 Female 2006 J UK/SR 2006 FALSE CN06-034 CN06-M16 0 0.345556204170495 0.696909770457243 CN06-143 0 0 0 0 0 2006-01-01 275 131 0 0 0 0 0.98230317030223 -0.765674346748644 0 1.46570378766478 1.72084391609681 0.0147607481301739
CN06-145 26 NA 49 2006-08-23 Female 2006 J SR 2006 FALSE CN06-108 CN06-M13 0 0.593051139050761 0.696909770457243 CN06-145 0 0 0 0 0 2006-01-01 234 90 0 0 0 0 0.686909227363325 -0.765674346748644 0 0.269133763495373 0.0729573558429823 0.0104295655406881
CN06-145 28 NA NA 2006-09-07 Female 2006 J SR/PR 2006 FALSE CN06-108 CN06-M13 0 0.675549450677516 0.696909770457243 CN06-145 0 0 0 0 0 2006-01-01 249 105 0 0 0 0 0.98230317030223 -0.765674346748644 0 0.706903284532959 0.604914997244863 0.0113194823736501
CN06-145 28 NA NA 2006-09-08 Female 2006 J SR/PR 2006 FALSE CN06-108 CN06-M13 0 0.675549450677516 0.197873386022266 CN06-145 0 0 0 0 0 2006-01-01 250 106 0 0 0 0 0.95276377600834 -0.765674346748644 0 0.736087919268799 0.643288693769922 0.0018363031959832
CN06-145 31 NA NA 2006-09-26 Female 2006 J PW/SR 2006 FALSE CN06-108 CN06-M13 0 0.510552827424006 -0.550681190630199 CN06-145 0 0 0 0 0 2006-01-01 268 124 0 0 0 0 -0.937757458800656 0.973356791866123 0 1.2614113445139 1.39621335544643 0.00195262775412193
CN06-145 31 NA NA 2006-09-27 Female 2006 J PW/SR 2006 FALSE CN06-108 CN06-M13 0 0.510552827424006 -0.0516448061952222 CN06-145 0 0 0 0 0 2006-01-01 269 125 0 0 0 0 -1.38084837320901 -0.556990610114872 0 1.29059597924974 1.44149795466321 0.00843070310023939
CN06-145 32 NA NA 2006-09-28 Female 2006 J PW/SR/FZ 2006 FALSE CN06-108 CN06-M13 0 0.675549450677516 0.946427962674732 CN06-145 0 0 0 0 0 2006-01-01 270 126 0 0 0 0 0.98230317030223 -0.765674346748644 0 1.31978061398558 1.4871462856006 0.00952804103464221
CN06-145 31 NA NA 2006-10-03 Female 2006 J UK/SR 2006 FALSE CN06-108 CN06-M13 0 0.510552827424006 0.447391578239755 CN06-145 0 0 0 0 0 2006-01-01 275 131 0 0 0 0 0.95276377600834 -0.765674346748644 0 1.46570378766478 1.72084391609681 0.0205246795910378
CN06-146 24 NA 44 2006-08-23 Male 2006 J SR 2006 FALSE CN06-033 CN06-064 0 -0.0669353539632812 0.946427962674732 CN06-146 0 0 0 0 0 2006-01-01 234 90 0 0 0 0 0.98230317030223 -0.765674346748644 0 0.269133763495373 0.0729573558429823 0.0035451169233742
CN06-146 24 NA NA 2006-08-24 Male 2006 J SR/PW 2006 FALSE CN06-033 CN06-064 0 -0.0669353539632812 0.946427962674732 CN06-146 0 0 0 0 0 2006-01-01 235 91 0 0 0 0 0.98230317030223 -0.765674346748644 0 0.298318398231212 0.105875076558791 0.00673280322100925
CN06-146 27 NA NA 2006-08-31 Male 2006 J SR/PW 2006 FALSE CN06-033 CN06-064 0 0.0155629576634741 -0.800199382847688 CN06-146 0 0 0 0 0 2006-01-01 242 98 0 0 0 0 0.391515284424419 0.138621845331035 0 0.502610841382086 0.346483609746719 0.00990140700058253
CN06-146 24 NA NA 2006-09-01 Male 2006 J SR/UK 2006 FALSE CN06-033 CN06-064 0 0.0155629576634741 -0.800199382847688 CN06-146 0 0 0 0 0 2006-01-01 243 99 0 0 0 0 0.391515284424419 0.138621845331035 0 0.531795476117925 0.382311184227461 0.000717607014533794
CN06-146 32 NA NA 2006-09-26 Male 2006 J PW/SR 2006 FALSE CN06-033 CN06-064 0 0.26305789254374 -0.800199382847688 CN06-146 0 0 0 0 0 2006-01-01 268 124 0 0 0 0 -1.38084837320901 2.01677547503498 0 1.2614113445139 1.39621335544643 0.000547126632005864
CN06-146 29 NA NA 2006-09-27 Male 2006 J PW/SR 2006 FALSE CN06-033 CN06-064 0 0.180559580916985 -0.550681190630199 CN06-146 0 0 0 0 0 2006-01-01 269 125 0 0 0 0 0.923224381714449 -0.765674346748644 0 1.29059597924974 1.44149795466321 0.00173215041700492
CN06-147 27 NA 48 2006-08-24 Female 2006 J SR 2006 FALSE CN06-053 CN06-064 0 0.510552827424006 0.696909770457243 CN06-147 0 1 0 0 5 2006-01-01 235 91 2 3.60606060606061 1.08108108108108 2.11111111111111 0.95276377600834 -0.765674346748644 0 0.298318398231212 0.105875076558791 2.12235142255516
CN06-147 29 NA NA 2006-09-05 Female 2006 J SR/PR 2006 FALSE CN06-053 CN06-064 0 0.42805451579725 1.19594615489222 CN06-147 0 1 0 0 5 2006-01-01 247 103 2 3.60606060606061 1.08108108108108 2.11111111111111 0.391515284424419 -0.417868119025691 0 0.648534015061281 0.529258799356596 2.11483728649197
CN06-147 28 NA NA 2006-09-06 Female 2006 J SR/PR 2006 FALSE CN06-053 CN06-064 0 0.510552827424006 0.946427962674732 CN06-147 0 1 0 0 5 2006-01-01 248 104 2 3.60606060606061 1.08108108108108 2.11111111111111 0.98230317030223 -0.765674346748644 0 0.67771864979712 0.566905032440421 2.11869534344601
CN06-147 27 NA NA 2006-09-29 Female 2006 J PW/KG 2006 FALSE CN06-053 CN06-064 0 0.510552827424006 0.946427962674732 CN06-147 0 1 0 0 5 2006-01-01 271 127 2 3.60606060606061 1.08108108108108 2.11111111111111 0.98230317030223 -0.765674346748644 0 1.34896524872142 1.53315834825861 2.12060436455058
CN06-147 40 116 60 2007-06-14 Female 2007 A PW 2006 FALSE CN06-053 CN06-064 0 0.510552827424006 1.44546434710971 CN06-147 1 1 0 5 5 2007-01-01 164 20 7 6.6 4.02298850574713 2.11111111111111 0.95276377600834 -0.765674346748644 4.23728813559322 -1.77379066801336 -1.3274097685312 2.11142344850034
CN06-147 42 117 58 2007-06-15 Female 2007 A PW 2006 FALSE CN06-053 CN06-064 0 0.510552827424006 0.696909770457243 CN06-147 1 1 0 5 5 2007-01-01 165 21 7 6.6 4.02298850574713 2.11111111111111 0.95276377600834 -0.765674346748644 4.23728813559322 -1.74460603327753 -1.31995326825856 2.11352066210277
CN06-147 42 120 61 2007-07-13 Female 2007 A PW 2006 FALSE CN06-053 CN06-064 0 0.510552827424006 0.696909770457243 CN06-147 1 1 0 5 5 2007-01-01 193 49 7 6.6 4.02298850574713 2.11111111111111 0.95276377600834 -0.765674346748644 4.23728813559322 -0.927436260674031 -0.963496182054221 2.11363864811111
CN06-147 40 114 62 2007-07-14 Female 2007 A JR 2006 FALSE CN06-053 CN06-064 0 0.510552827424006 0.946427962674732 CN06-147 1 1 0 5 5 2007-01-01 194 50 7 6.6 4.02298850574713 2.11111111111111 0.98230317030223 -0.765674346748644 4.23728813559322 -0.898251625938192 -0.945491461883696 2.11345889881145
CN06-147 46 119 62 2007-07-26 Female 2007 A PW 2006 FALSE CN06-053 CN06-064 0 0.42805451579725 0.696909770457243 CN06-147 1 1 0 5 5 2007-01-01 206 62 7 6.6 4.02298850574713 2.11111111111111 0.95276377600834 -0.765674346748644 4.23728813559322 -0.548036009108122 -0.701063745629293 2.12492396152565
CN06-147 45 111 61 2007-07-27 Female 2007 A PW 2006 FALSE CN06-053 CN06-064 0 0.510552827424006 1.44546434710971 CN06-147 1 1 0 5 5 2007-01-01 207 63 7 6.6 4.02298850574713 2.11111111111111 0.95276377600834 -0.765674346748644 4.23728813559322 -0.518851374372283 -0.678330513090751 2.11294418928425
CN06-147 36 120 60 2007-09-09 Female 2007 A PW 2006 FALSE CN06-053 CN06-064 0 0.42805451579725 0.696909770457243 CN06-147 1 1 0 5 5 2007-01-01 251 107 7 6.6 4.02298850574713 2.11111111111111 0.95276377600834 -0.765674346748644 4.23728813559322 0.765272554004638 0.682026122015597 2.11280046240232
CN06-147 45 115 64 2007-09-10 Female 2007 A JR 2006 FALSE CN06-053 CN06-064 0 0.42805451579725 1.6949825393272 CN06-147 1 1 0 5 5 2007-01-01 252 108 7 6.6 4.02298850574713 2.11111111111111 0.0961213414855136 0.277744336420216 4.23728813559322 0.794457188740477 0.72112728198189 2.12137119094617
CN06-147 46 113 65 2007-09-10 Female 2007 A JR 2006 FALSE CN06-053 CN06-064 0 0.345556204170495 1.19594615489222 CN06-147 1 1 0 5 5 2007-01-01 252 108 7 6.6 4.02298850574713 2.11111111111111 0.0961213414855136 1.1820405284999 4.23728813559322 0.794457188740477 0.72112728198189 2.11170180340949
CN06-147 43 119 57 2007-10-03 Female 2007 A JR 2006 FALSE CN06-053 CN06-064 0 0.42805451579725 0.447391578239755 CN06-147 1 1 0 5 5 2007-01-01 275 131 7 6.6 4.02298850574713 2.11111111111111 0.98230317030223 -0.765674346748644 4.23728813559322 1.46570378766478 1.72084391609681 2.11398537826458
CN06-147 47 121 63 2008-06-19 Female 2008 A MS 2006 FALSE CN06-053 CN06-064 0 0.593051139050761 -0.0516448061952222 CN06-147 2 0 0 0 5 2008-01-01 170 26 0 0 0 2.11111111111111 0.0961213414855136 -0.626551855659463 0 -1.59868285959833 -1.2772147910861 2.11961673518963
CN06-148 42 NA 57 2006-08-24 Female 2006 A PW 2005 FALSE 0 0 0 0.0155629576634741 -0.0516448061952222 CN06-148 1 0 0 3 3 2006-01-01 235 91 3 0 1.62162162162162 0.78125 0.391515284424419 0.277744336420216 2.4390243902439 0.298318398231212 0.105875076558791 0.793489268700898
CN06-148 38 NA 60 2006-08-31 Female 2006 A PW 2005 FALSE 0 0 0 -0.149433665590036 -1.54875395950015 CN06-148 1 0 0 3 3 2006-01-01 242 98 3 0 1.62162162162162 0.78125 0.686909227363325 -0.765674346748644 2.4390243902439 0.502610841382086 0.346483609746719 0.786248142836305
CN06-150 41 NA 61 2006-08-31 Female 2006 A SR 2005 FALSE 0 0 0 -0.561925223723813 -1.29923576728266 CN06-150 1 0 0 4 4 2006-01-01 242 98 4 0 2.16216216216216 1.04166666666667 -1.38084837320901 0.973356791866123 3.2520325203252 0.502610841382086 0.346483609746719 1.05725840779691
CN06-150 42 NA NA 2006-09-01 Female 2006 A SR/UK 2005 FALSE 0 0 0 -0.561925223723813 -1.29923576728266 CN06-150 1 0 0 4 4 2006-01-01 243 99 4 0 2.16216216216216 1.04166666666667 -1.38084837320901 0.973356791866123 3.2520325203252 0.531795476117925 0.382311184227461 1.04286378427995
CN06-150 43 NA 58 2006-09-21 Female 2006 A SR 2005 FALSE 0 0 0 -0.561925223723813 -1.29923576728266 CN06-150 1 0 0 4 4 2006-01-01 263 119 4 0 2.16216216216216 1.04166666666667 -1.38084837320901 0.973356791866123 3.2520325203252 1.11548817083471 1.1752463351718 1.05842929173736
CN06-150 41 NA NA 2006-09-22 Female 2006 A PW/SR 2005 FALSE 0 0 0 -0.726921846977323 -1.54875395950015 CN06-150 1 0 0 4 4 2006-01-01 264 120 4 0 2.16216216216216 1.04166666666667 -1.97163625908683 4.1036128413727 3.2520325203252 1.14467280557055 1.2187122757855 1.05865712985304
CN06-151 25 NA 45.5 2006-08-31 Female 2006 J SR 2006 FALSE CN06-039 CN06-027 0 -0.231931977216792 -1.29923576728266 CN06-151 0 0 0 0 0 2006-01-01 242 98 0 0 0 0 0.657369833069434 -0.0700618913027372 0 0.502610841382086 0.346483609746719 0.00913580301551616
CN06-151 22 NA NA 2006-09-01 Female 2006 J SR/UK 2006 FALSE CN06-039 CN06-027 0 -0.231931977216792 -1.29923576728266 CN06-151 0 0 0 0 0 2006-01-01 243 99 0 0 0 0 0.657369833069434 -0.0700618913027372 0 0.531795476117925 0.382311184227461 0.00549095151919435
CN06-151 32 NA NA 2006-09-26 Female 2006 J PW/SR 2006 FALSE CN06-039 CN06-027 0 -0.231931977216792 -1.54875395950015 CN06-151 0 0 0 0 0 2006-01-01 268 124 0 0 0 0 -1.67624231614792 0.277744336420216 0 1.2614113445139 1.39621335544643 0.012930550388032
CN06-151 31 NA NA 2006-09-27 Female 2006 J PW/SR 2006 FALSE CN06-039 CN06-027 0 -0.314430288843547 -1.54875395950015 CN06-151 0 0 0 0 0 2006-01-01 269 125 0 0 0 0 -1.82393928761737 2.01677547503498 0 1.29059597924974 1.44149795466321 0.00501757761002399
CN06-152 23 NA 41.5 2006-08-31 Male 2006 J SR 2006 FALSE CN06-038 CN06-027 0 -0.149433665590036 -1.04971757506518 CN06-152 0 0 0 0 0 2006-01-01 242 98 0 0 0 0 -1.67624231614792 2.01677547503498 0 0.502610841382086 0.346483609746719 0.00925472519262394
CN06-152 30 NA NA 2006-09-26 Male 2006 J PW/SR 2006 FALSE CN06-038 CN06-027 0 -0.314430288843547 -1.54875395950015 CN06-152 0 0 0 0 0 2006-01-01 268 124 0 0 0 0 -1.82393928761737 2.01677547503498 0 1.2614113445139 1.39621335544643 0.016786754446605
CN06-152 31 NA NA 2006-09-27 Male 2006 J PW/SR 2006 FALSE CN06-038 CN06-027 0 -0.231931977216792 -1.29923576728266 CN06-152 0 0 0 0 0 2006-01-01 269 125 0 0 0 0 0.657369833069434 -0.0700618913027372 0 1.29059597924974 1.44149795466321 0.00393458965733987
CN06-153 24 NA 46 2006-08-31 Female 2006 J GC 2006 FALSE CN06-F3 CN06-063 0 0.180559580916985 -1.79827215171764 CN06-153 0 0 0 0 0 2006-01-01 242 98 0 0 0 0 0.391515284424419 -0.209184382391919 0 0.502610841382086 0.346483609746719 0.00111890613324614
CN06-154 24 NA 46 2006-08-31 Female 2006 J SR 2006 FALSE CN06-148 CN06-037 0 0.0980612692902293 -1.79827215171764 CN06-154 0 1 0 0 6 2006-01-01 242 98 2 3.60606060606061 1.08108108108108 2.53333333333333 -0.494666544392298 0.277744336420216 0 0.502610841382086 0.346483609746719 2.54900020938033
CN06-154 24 NA NA 2006-09-01 Female 2006 J SR/UK 2006 FALSE CN06-148 CN06-037 0 -0.0669353539632812 -1.29923576728266 CN06-154 0 1 0 0 6 2006-01-01 243 99 2 3.60606060606061 1.08108108108108 2.53333333333333 -0.790060487331203 0.62555056414317 0 0.531795476117925 0.382311184227461 2.53428980500174
CN06-154 30 NA NA 2006-09-27 Female 2006 J PW/SR 2006 FALSE CN06-148 CN06-037 0 0.0980612692902293 -1.54875395950015 CN06-154 0 1 0 0 6 2006-01-01 269 125 2 3.60606060606061 1.08108108108108 2.53333333333333 0.98230317030223 -0.765674346748644 0 1.29059597924974 1.44149795466321 2.55021613696518
CN06-154 47 121 57 2007-06-12 Female 2007 A PW 2006 FALSE CN06-148 CN06-037 0 0.0155629576634741 -1.54875395950015 CN06-154 1 0 0 6 6 2007-01-01 162 18 6 0 3.44827586206897 2.53333333333333 0.893684987420559 -0.765674346748644 5.08474576271187 -1.83215993748504 -1.34123157391463 2.53945422500654
CN06-154 49 113 61 2007-06-15 Female 2007 A PW 2006 FALSE CN06-148 CN06-037 0 0.180559580916985 -1.54875395950015 CN06-154 1 0 0 6 6 2007-01-01 165 21 6 0 3.44827586206897 2.53333333333333 0.391515284424419 -0.765674346748644 5.08474576271187 -1.74460603327753 -1.31995326825856 2.55386243506094
CN06-154 48 123 55 2007-06-19 Female 2007 A JR 2006 FALSE CN06-148 CN06-037 0 0.0155629576634741 -1.79827215171764 CN06-154 1 0 0 6 6 2007-01-01 169 25 6 0 3.44827586206897 2.53333333333333 -1.67624231614792 2.71238793048089 5.08474576271187 -1.62786749433417 -1.28648994996182 2.53895831269458
CN06-154 47 120 62 2007-07-13 Female 2007 A PW 2006 FALSE CN06-148 CN06-037 0 0.345556204170495 -0.800199382847688 CN06-154 1 0 0 6 6 2007-01-01 193 49 6 0 3.44827586206897 2.53333333333333 0.391515284424419 -0.278745627936509 5.08474576271187 -0.927436260674031 -0.963496182054221 2.53721278794581
CN06-154 50 121 65 2007-07-17 Female 2007 A JR 2006 FALSE CN06-148 CN06-037 0 0.0980612692902293 -1.04971757506518 CN06-154 1 0 0 6 6 2007-01-01 197 53 6 0 3.44827586206897 2.53333333333333 0.95276377600834 -0.765674346748644 5.08474576271187 -0.810697721730674 -0.88929491104842 2.53799084055373
CN06-154 51 124 59 2007-07-26 Female 2007 A PW 2006 FALSE CN06-148 CN06-037 0 0.180559580916985 -1.54875395950015 CN06-154 1 0 0 6 6 2007-01-01 206 62 6 0 3.44827586206897 2.53333333333333 0.391515284424419 -0.765674346748644 5.08474576271187 -0.548036009108122 -0.701063745629293 2.5400251502577
CN06-154 44 127 59 2007-09-08 Female 2007 A PW 2006 FALSE CN06-148 CN06-037 0 0.0980612692902293 -1.29923576728266 CN06-154 1 0 0 6 6 2007-01-01 250 106 6 0 3.44827586206897 2.53333333333333 0.923224381714449 -0.765674346748644 5.08474576271187 0.736087919268799 0.643288693769922 2.54548534362365
CN06-154 48 125 58 2007-09-24 Female 2007 A PW 2006 FALSE CN06-148 CN06-037 0 0.180559580916985 -1.04971757506518 CN06-154 1 0 0 6 6 2007-01-01 266 122 6 0 3.44827586206897 2.53333333333333 0.391515284424419 -0.417868119025691 5.08474576271187 1.20304207504222 1.30673535217473 2.53736069978044
CN06-155 24 NA 44 2006-08-31 Male 2006 J PW 2006 FALSE CN06-036 0 0 -0.149433665590036 -2.04779034393513 CN06-155 0 0 0 0 0 2006-01-01 242 98 0 0 0 0 -1.97163625908683 1.32116301958908 0 0.502610841382086 0.346483609746719 0.0119792062896869
CN06-155 28 NA NA 2006-09-27 Male 2006 J PW/SR 2006 FALSE CN06-036 0 0 -0.231931977216792 -2.04779034393513 CN06-155 0 0 0 0 0 2006-01-01 269 125 0 0 0 0 -1.97163625908683 0.973356791866123 0 1.29059597924974 1.44149795466321 0.00491735525263705
CN06-156 NA NA 50 2006-08-31 Female 2006 J PW/SR 2006 FALSE CN06-039 CN06-M18 0 -0.231931977216792 -1.54875395950015 CN06-156 0 0 0 0 0 2006-01-01 242 98 0 0 0 0 -1.67624231614792 0.277744336420216 0 0.502610841382086 0.346483609746719 0.00961392874052142
CN06-157 28 NA 47 2006-08-31 Female 2006 J SR 2006 FALSE CN06-150 CN06-M11 0 -0.479426912097058 -1.54875395950015 CN06-157 0 1 0 0 6 2006-01-01 242 98 2 3.60606060606061 1.08108108108108 2.53333333333333 -1.67624231614792 0.973356791866123 0 0.502610841382086 0.346483609746719 2.54204422183389
CN06-157 30 NA NA 2006-09-01 Female 2006 J SR/UK 2006 FALSE CN06-150 CN06-M11 0 -0.479426912097058 -1.29923576728266 CN06-157 0 1 0 0 6 2006-01-01 243 99 2 3.60606060606061 1.08108108108108 2.53333333333333 -1.08545443027011 -0.417868119025691 0 0.531795476117925 0.382311184227461 2.53671255177544
CN06-157 35 NA NA 2006-09-21 Female 2006 J PW/SR 2006 FALSE CN06-150 CN06-M11 0 -0.561925223723813 -1.04971757506518 CN06-157 0 1 0 0 6 2006-01-01 263 119 2 3.60606060606061 1.08108108108108 2.53333333333333 0.893684987420559 -0.626551855659463 0 1.11548817083471 1.1752463351718 2.55658268121275
CN06-157 32 NA NA 2006-09-22 Female 2006 J PW/SR 2006 FALSE CN06-150 CN06-M11 0 -0.479426912097058 -1.04971757506518 CN06-157 0 1 0 0 6 2006-01-01 264 120 2 3.60606060606061 1.08108108108108 2.53333333333333 -1.67624231614792 -0.209184382391919 0 1.14467280557055 1.2187122757855 2.53566291927176
CN06-157 49 118 57 2007-06-12 Female 2007 A PW 2006 FALSE CN06-150 CN06-M11 0 -0.396928600470302 -1.54875395950015 CN06-157 1 1 0 4 6 2007-01-01 162 18 6 6.6 3.44827586206897 2.53333333333333 -1.52854534467847 2.36458170275794 3.38983050847458 -1.83215993748504 -1.34123157391463 2.53467588980987
CN06-157 39 119 59 2007-06-19 Female 2007 A PW 2006 FALSE CN06-150 CN06-M11 0 -0.479426912097058 -1.04971757506518 CN06-157 1 1 0 4 6 2007-01-01 169 25 6 6.6 3.44827586206897 2.53333333333333 -1.67624231614792 -0.209184382391919 3.38983050847458 -1.62786749433417 -1.28648994996182 2.53527255940488
CN06-157 41 110 61 2007-07-17 Female 2007 A JR 2006 FALSE CN06-150 CN06-M11 0 -0.479426912097058 -1.29923576728266 CN06-157 1 1 0 4 6 2007-01-01 197 53 6 6.6 3.44827586206897 2.53333333333333 -1.08545443027011 -0.417868119025691 3.38983050847458 -0.810697721730674 -0.88929491104842 2.54336931276683
CN06-157 39 119 60 2007-08-14 Female 2007 A PW 2006 FALSE CN06-150 CN06-M11 0 -0.644423535350568 -1.04971757506518 CN06-157 1 1 0 4 6 2007-01-01 225 81 6 6.6 3.44827586206897 2.53333333333333 -1.67624231614792 -0.0700618913027372 3.38983050847458 0.00647205087282077 -0.206934203171546 2.54773367068089
CN06-157 40 120 57 2007-09-13 Female 2007 A JR 2006 FALSE CN06-150 CN06-M11 0 -0.644423535350568 -1.29923576728266 CN06-157 1 1 0 4 6 2007-01-01 255 111 6 6.6 3.44827586206897 2.53333333333333 -0.199272601453392 0.277744336420216 3.38983050847458 0.882011092947994 0.840613152204466 2.54374322573021
CN06-157 45 121 61 2008-06-10 Female 2008 A PW 2006 FALSE CN06-150 CN06-M11 0 -0.561925223723813 -1.04971757506518 CN06-157 2 0 0 2 6 2008-01-01 161 17 2 0 1.17117117117117 2.53333333333333 0.893684987420559 -0.626551855659463 1.78082191780822 -1.86134457222088 -1.34759687902543 2.5461215384364
CN06-157 44 119 57 2008-07-10 Female 2008 A PW 2006 FALSE CN06-150 CN06-M11 0 -0.396928600470302 -1.79827215171764 CN06-157 2 0 0 2 6 2008-01-01 191 47 2 0 1.17117117117117 2.53333333333333 -1.08545443027011 1.32116301958908 1.78082191780822 -0.985805530145709 -0.998414427233422 2.55085100035957
CN06-157 43 119 64 2008-07-29 Female 2008 A PW 2006 FALSE CN06-150 CN06-M11 0 -0.479426912097058 -1.29923576728266 CN06-157 2 0 0 2 6 2008-01-01 210 66 2 0 1.17117117117117 2.53333333333333 -1.08545443027011 -0.417868119025691 1.78082191780822 -0.431297470164766 -0.607948425151425 2.53740292057929
CN06-157 40 121 55 2008-08-26 Female 2008 A GC 2006 FALSE CN06-150 CN06-M11 0 -0.479426912097058 -1.29923576728266 CN06-157 2 0 0 2 6 2008-01-01 238 94 2 0 1.17117117117117 2.53333333333333 -1.08545443027011 -0.417868119025691 1.78082191780822 0.385872302438729 0.206810629029917 2.53527109408525
CN06-159 29 NA 57 2006-09-01 Male 2006 J SR 2006 FALSE CN06-150 CN06-M11 0 -0.561925223723813 -1.04971757506518 CN06-159 0 1 0 0 4 2006-01-01 243 99 2 3.60606060606061 1.4954954954955 2.06976744186047 0.893684987420559 -0.626551855659463 0 0.531795476117925 0.382311184227461 2.08305019988343
CN06-159 33 NA NA 2006-09-21 Male 2006 J PW/SR 2006 FALSE CN06-150 CN06-M11 0 -0.479426912097058 -1.29923576728266 CN06-159 0 1 0 0 4 2006-01-01 263 119 2 3.60606060606061 1.4954954954955 2.06976744186047 -1.08545443027011 -0.417868119025691 0 1.11548817083471 1.1752463351718 2.0938471783206
CN06-159 31 NA NA 2006-09-22 Male 2006 J PW/SR 2006 FALSE CN06-150 CN06-M11 0 -0.561925223723813 -1.29923576728266 CN06-159 0 1 0 0 4 2006-01-01 264 120 2 3.60606060606061 1.4954954954955 2.06976744186047 -1.38084837320901 0.973356791866123 0 1.14467280557055 1.2187122757855 2.07024872592985
CN06-159 37 119 57 2007-06-12 Male 2007 A PW 2006 FALSE CN06-150 CN06-M11 0 -1.55190496324488 -0.800199382847688 CN06-159 1 1 0 2 4 2007-01-01 162 18 4 6.6 2.95238095238095 2.06976744186047 0.0961213414855136 -0.417868119025691 1.78846153846154 -1.83215993748504 -1.34123157391463 2.08273711862857
CN06-159 38 113 60 2007-06-19 Male 2007 A JR 2006 FALSE CN06-150 CN06-M11 0 -1.38690833999137 -1.04971757506518 CN06-159 1 1 0 2 4 2007-01-01 169 25 4 6.6 2.95238095238095 2.06976744186047 -1.67624231614792 2.01677547503498 1.78846153846154 -1.62786749433417 -1.28648994996182 2.07919349854329
CN06-159 41 118 62 2007-08-14 Male 2007 A PW 2006 FALSE CN06-150 CN06-M11 0 -1.46940665161812 -1.54875395950015 CN06-159 1 1 0 2 4 2007-01-01 225 81 4 6.6 2.95238095238095 2.06976744186047 -1.67624231614792 0.62555056414317 1.78846153846154 0.00647205087282077 -0.206934203171546 2.08218428805856
CN06-159 42 120 62 2008-06-10 Male 2008 A PW 2006 FALSE CN06-150 CN06-M11 0 -1.63440327487163 -1.54875395950015 CN06-159 2 0 0 2 4 2008-01-01 161 17 2 0 1.66292134831461 2.06976744186047 -0.494666544392298 0.62555056414317 2.42622950819672 -1.86134457222088 -1.34759687902543 2.08339833051614
CN06-159 49 119 56 2008-07-10 Male 2008 A GC 2006 FALSE CN06-150 CN06-M11 0 -1.22191171673786 -2.54682672837011 CN06-159 2 0 0 2 4 2008-01-01 191 47 2 0 1.66292134831461 2.06976744186047 -0.348440148829251 0.348434822963908 2.42622950819672 -0.985805530145709 -0.998414427233422 2.08225483375077
CN06-159 46 121 64 2008-07-29 Male 2008 A PW 2006 FALSE CN06-150 CN06-M11 0 -0.891918470230834 -2.04779034393513 CN06-159 2 0 0 2 4 2008-01-01 210 66 2 0 1.66292134831461 2.06976744186047 -1.97163625908683 3.06019415820384 2.42622950819672 -0.431297470164766 -0.607948425151425 2.0723921655042
CN06-159 45 121 61 2008-08-26 Male 2008 A GC 2006 FALSE CN06-150 CN06-M11 0 -1.46940665161812 -1.54875395950015 CN06-159 2 0 0 2 4 2008-01-01 238 94 2 0 1.66292134831461 2.06976744186047 -1.67624231614792 0.62555056414317 2.42622950819672 0.385872302438729 0.206810629029917 2.08422337661124
CN06-160 27 NA 45 2006-09-01 Male 2006 J SR 2006 FALSE CN06-038 CN06-027 0 -0.314430288843547 -0.800199382847688 CN06-160 0 0 0 0 0 2006-01-01 243 99 0 0 0 0 0.834606198832777 -0.765674346748644 0 0.531795476117925 0.382311184227461 0.00886745696102756
CN06-160 29 NA NA 2006-09-21 Male 2006 J PW/SR 2006 FALSE CN06-038 CN06-027 0 -0.314430288843547 -0.550681190630199 CN06-160 0 0 0 0 0 2006-01-01 263 119 0 0 0 0 0.834606198832777 -0.556990610114872 0 1.11548817083471 1.1752463351718 0.00172816334540727
CN06-160 29 NA NA 2006-09-22 Male 2006 J PW/SR 2006 FALSE CN06-038 CN06-027 0 -0.396928600470302 -0.550681190630199 CN06-160 0 0 0 0 0 2006-01-01 264 120 0 0 0 0 0.745988015951106 -0.765674346748644 0 1.14467280557055 1.2187122757855 0.00053292630205173
CN06-160 30 NA NA 2006-09-27 Male 2006 J PW/SR 2006 FALSE CN06-038 CN06-027 0 -0.231931977216792 -1.04971757506518 CN06-160 0 0 0 0 0 2006-01-01 269 125 0 0 0 0 -0.199272601453392 0.62555056414317 0 1.29059597924974 1.44149795466321 0.00969015349192837
CN06-161 21 NA 42 2006-09-01 Female 2006 J SR 2006 FALSE CN06-148 CN06-M18 0 0.0980612692902293 -1.29923576728266 CN06-161 0 0 0 0 0 2006-01-01 243 99 0 0 0 0 0.923224381714449 -0.765674346748644 0 0.531795476117925 0.382311184227461 0.00354743707594037
CN06-162 28 NA 48 2006-09-01 Male 2006 J SR 2006 FALSE CN06-148 CN06-M10 0 0.0155629576634741 -1.79827215171764 CN06-162 0 0 0 0 0 2006-01-01 243 99 0 0 0 0 -1.67624231614792 2.71238793048089 0 0.531795476117925 0.382311184227461 0.0201893344436457
CN06-162 32 NA NA 2006-09-27 Male 2006 J PW/SR 2006 FALSE CN06-148 CN06-M10 0 -0.0669353539632812 -2.04779034393513 CN06-162 0 0 0 0 0 2006-01-01 269 125 0 0 0 0 -1.38084837320901 2.01677547503498 0 1.29059597924974 1.44149795466321 0.013542006850131
CN06-164 19 NA 39.5 2006-09-05 Female 2006 J SR 2006 FALSE CN06-104 CN06-064 0 0.593051139050761 1.19594615489222 CN06-164 0 1 0 0 4 2006-01-01 247 103 2 3.60606060606061 1.08108108108108 1.68888888888889 0.98230317030223 -0.765674346748644 0 0.648534015061281 0.529258799356596 1.68915084459886
CN06-164 30 NA NA 2006-09-28 Female 2006 J PW/SR/FZ 2006 FALSE CN06-104 CN06-064 0 0.593051139050761 1.44546434710971 CN06-164 0 1 0 0 4 2006-01-01 270 126 2 3.60606060606061 1.08108108108108 1.68888888888889 0.893684987420559 -0.765674346748644 0 1.31978061398558 1.4871462856006 1.70247901494215
CN06-164 27 NA NA 2006-09-29 Female 2006 J PW/KG 2006 FALSE CN06-104 CN06-064 0 0.510552827424006 1.19594615489222 CN06-164 0 1 0 0 4 2006-01-01 271 127 2 3.60606060606061 1.08108108108108 1.68888888888889 0.864145593126668 -0.765674346748644 0 1.34896524872142 1.53315834825861 1.7016936198959
CN06-164 44 111 60 2007-07-26 Female 2007 A PW 2006 FALSE CN06-104 CN06-064 0 0.180559580916985 0.447391578239755 CN06-164 1 0 0 4 4 2007-01-01 206 62 4 0 2.29885057471264 1.68888888888889 0.98230317030223 -0.765674346748644 3.38983050847458 -0.548036009108122 -0.701063745629293 1.6962739288347
CN06-164 42 114 61 2007-07-27 Female 2007 A PW 2006 FALSE CN06-104 CN06-064 0 0.345556204170495 0.946427962674732 CN06-164 1 0 0 4 4 2007-01-01 207 63 4 0 2.29885057471264 1.68888888888889 0.893684987420559 -0.765674346748644 3.38983050847458 -0.518851374372283 -0.678330513090751 1.69635579924058
CN06-165 18 NA 42 2006-09-05 Male 2006 J SR 2006 FALSE CN06-071 CN06-M13 0 1.00554269718454 1.19594615489222 CN06-165 0 0 0 0 0 2006-01-01 247 103 0 0 0 0 0.391515284424419 -0.0700618913027372 0 0.648534015061281 0.529258799356596 0.00703045863402638
CN06-165 20 NA NA 2006-09-06 Male 2006 J SR/PR 2006 FALSE CN06-071 CN06-M13 0 1.00554269718454 1.19594615489222 CN06-165 0 0 0 0 0 2006-01-01 248 104 0 0 0 0 0.391515284424419 -0.0700618913027372 0 0.67771864979712 0.566905032440421 0.00355070210274423
CN06-165 31 NA NA 2006-09-28 Male 2006 J PW/SR/FZ 2006 FALSE CN06-071 CN06-M13 0 1.08804100881129 1.44546434710971 CN06-165 0 0 0 0 0 2006-01-01 270 126 0 0 0 0 0.0961213414855136 0.62555056414317 0 1.31978061398558 1.4871462856006 0.00175975858788244
CN06-165 29 NA NA 2006-09-29 Male 2006 J PW/KG 2006 FALSE CN06-071 CN06-M13 0 1.08804100881129 1.6949825393272 CN06-165 0 0 0 0 0 2006-01-01 271 127 0 0 0 0 0.686909227363325 -0.209184382391919 0 1.34896524872142 1.53315834825861 0.00143133510601827
CN06-166 19 NA 40 2006-09-05 Female 2006 J SR 2006 FALSE CN06-076 CN06-058 0 1.41803425531831 1.19594615489222 CN06-166 0 0 0 0 0 2006-01-01 247 103 0 0 0 0 0.391515284424419 0.138621845331035 0 0.648534015061281 0.529258799356596 0.00838883825377901
CN06-166 27 NA NA 2006-09-28 Female 2006 J PW/SR/FZ 2006 FALSE CN06-076 CN06-058 0 1.41803425531831 0.946427962674732 CN06-166 0 0 0 0 0 2006-01-01 270 126 0 0 0 0 -1.08545443027011 2.01677547503498 0 1.31978061398558 1.4871462856006 0.00180517778409692
CN06-166 23 NA NA 2006-09-29 Female 2006 J PW/KG 2006 FALSE CN06-076 CN06-058 0 1.50053256694507 1.44546434710971 CN06-166 0 0 0 0 0 2006-01-01 271 127 0 0 0 0 -1.67624231614792 2.71238793048089 0 1.34896524872142 1.53315834825861 0.0037701587955908
CN06-167 28 NA 54 2006-09-05 Female 2006 J SR 2006 FALSE CN06-071 CN06-M13 0 1.33553594369156 1.94450073154469 CN06-167 0 0 0 0 0 2006-01-01 247 103 0 0 0 0 0.893684987420559 -0.626551855659463 0 0.648534015061281 0.529258799356596 0.000427837248344254
CN06-167 31 NA NA 2006-09-28 Female 2006 J PW/SR/FZ 2006 FALSE CN06-071 CN06-M13 0 1.08804100881129 1.6949825393272 CN06-167 0 0 0 0 0 2006-01-01 270 126 0 0 0 0 0.686909227363325 -0.209184382391919 0 1.31978061398558 1.4871462856006 0.00679448463388613
CN06-167 30 NA NA 2006-09-29 Female 2006 J PW/KG 2006 FALSE CN06-071 CN06-M13 0 1.33553594369156 1.94450073154469 CN06-167 0 0 0 0 0 2006-01-01 271 127 0 0 0 0 0.893684987420559 -0.626551855659463 0 1.34896524872142 1.53315834825861 0.00517632176587141
CN06-168 19 NA 37 2006-09-05 Female 2006 J SR 2006 FALSE CN06-077 CN06-M13 0 1.33553594369156 1.6949825393272 CN06-168 0 0 0 0 0 2006-01-01 247 103 0 0 0 0 0.391515284424419 -0.0700618913027372 0 0.648534015061281 0.529258799356596 0.000994705268874092
CN06-168 22 NA NA 2006-09-06 Female 2006 J SR/PR 2006 FALSE CN06-077 CN06-M13 0 1.33553594369156 1.94450073154469 CN06-168 0 0 0 0 0 2006-01-01 248 104 0 0 0 0 0.893684987420559 -0.626551855659463 0 0.67771864979712 0.566905032440421 0.00159113248448547
CN06-169 22 NA 41.5 2006-09-05 Male 2006 J SR 2006 FALSE CN06-071 CN06-058 0 1.08804100881129 1.94450073154469 CN06-169 0 1 0 0 8 2006-01-01 247 103 2 3.60606060606061 1.4954954954955 4.13953488372093 0.893684987420559 -0.765674346748644 0 0.648534015061281 0.529258799356596 4.14182953912716
CN06-169 27 NA 53 2006-09-29 Male 2006 J PW 2006 FALSE CN06-071 CN06-058 0 1.00554269718454 1.44546434710971 CN06-169 0 1 0 0 8 2006-01-01 271 127 2 3.60606060606061 1.4954954954955 4.13953488372093 0.391515284424419 -0.3483068734811 0 1.34896524872142 1.53315834825861 4.14667526984019
CN06-169 41 115 60 2007-06-14 Male 2007 A PW 2006 FALSE CN06-071 CN06-058 0 1.41803425531831 0.946427962674732 CN06-169 1 0 0 8 8 2007-01-01 164 20 8 0 5.90476190476191 4.13953488372093 -1.08545443027011 2.01677547503498 7.15384615384615 -1.77379066801336 -1.3274097685312 4.14087094046107
CN06-169 45 116 61 2007-07-13 Male 2007 A PW 2006 FALSE CN06-071 CN06-058 0 1.41803425531831 0.696909770457243 CN06-169 1 0 0 8 8 2007-01-01 193 49 8 0 5.90476190476191 4.13953488372093 -0.199272601453392 0.277744336420216 7.15384615384615 -0.927436260674031 -0.963496182054221 4.14557031272951
CN06-169 42 118 65 2007-07-26 Male 2007 A PW 2006 FALSE CN06-071 CN06-058 0 1.33553594369156 -0.0516448061952222 CN06-169 1 0 0 8 8 2007-01-01 206 62 8 0 5.90476190476191 4.13953488372093 -0.790060487331203 0.62555056414317 7.15384615384615 -0.548036009108122 -0.701063745629293 4.14476125701738
CN06-170 29 NA 48.5 2006-09-05 Female 2006 J SR 2006 FALSE CN06-077 CN06-M13 0 0.923044385557782 2.19401892376217 CN06-170 0 0 0 0 0 2006-01-01 247 103 0 0 0 0 0.834606198832777 -0.765674346748644 0 0.648534015061281 0.529258799356596 0.0101466771214472
CN06-170 30 NA NA 2006-09-06 Female 2006 J SR/PR 2006 FALSE CN06-077 CN06-M13 0 0.923044385557782 1.94450073154469 CN06-170 0 0 0 0 0 2006-01-01 248 104 0 0 0 0 0.95276377600834 -0.765674346748644 0 0.67771864979712 0.566905032440421 0.00919398195786693
CN06-170 33 NA NA 2006-09-28 Female 2006 J PW/SR/FZ 2006 FALSE CN06-077 CN06-M13 0 1.00554269718454 1.6949825393272 CN06-170 0 0 0 0 0 2006-01-01 270 126 0 0 0 0 0.686909227363325 -0.0700618913027372 0 1.31978061398558 1.4871462856006 0.00330918958280074
CN06-170 33 NA NA 2006-09-29 Female 2006 J PW/KG 2006 FALSE CN06-077 CN06-M13 0 1.00554269718454 1.6949825393272 CN06-170 0 0 0 0 0 2006-01-01 271 127 0 0 0 0 0.686909227363325 -0.0700618913027372 0 1.34896524872142 1.53315834825861 0.0190913410604734
CN06-171 20 NA 41 2006-09-05 Female 2006 J SR 2006 FALSE CN06-104 CN06-042 0 0.42805451579725 1.94450073154469 CN06-171 0 0 0 0 3 2006-01-01 247 103 0 0 0 1.26666666666667 0.0961213414855136 0.973356791866123 0 0.648534015061281 0.529258799356596 1.26815314693221
CN06-171 27 NA NA 2006-09-29 Female 2006 J PW/KG 2006 FALSE CN06-104 CN06-042 0 0.42805451579725 1.94450073154469 CN06-171 0 0 0 0 3 2006-01-01 271 127 0 0 0 1.26666666666667 0.0961213414855136 0.973356791866123 0 1.34896524872142 1.53315834825861 1.27177703120113
CN06-172 24 NA 53 2006-09-06 Male 2006 J SR 2006 FALSE CN06-050 CN06-085 0 0.510552827424006 1.19594615489222 CN06-172 0 0 0 0 0 2006-01-01 248 104 0 0 0 0 0.864145593126668 -0.765674346748644 0 0.67771864979712 0.566905032440421 0.00200692183502772
CN06-172 29 NA NA 2006-09-13 Male 2006 J SR/MW 2006 FALSE CN06-050 CN06-085 0 -1.30441002836461 -0.0516448061952222 CN06-172 0 0 0 0 0 2006-01-01 255 111 0 0 0 0 -1.67624231614792 1.32116301958908 0 0.882011092947994 0.840613152204466 0.00279113082791566
CN06-173 22 NA 37 2006-09-06 Female 2006 J SR 2006 FALSE CN06-104 CN06-042 0 0.510552827424006 1.44546434710971 CN06-173 0 0 0 0 0 2006-01-01 248 104 0 0 0 0 0.95276377600834 -0.765674346748644 0 0.67771864979712 0.566905032440421 0.00762703426990865
CN06-173 31 NA NA 2006-09-28 Female 2006 J PW/SR/FZ 2006 FALSE CN06-104 CN06-042 0 0.510552827424006 1.94450073154469 CN06-173 0 0 0 0 0 2006-01-01 270 126 0 0 0 0 0.95276377600834 -0.765674346748644 0 1.31978061398558 1.4871462856006 0.0118963411002927
CN06-174 22 NA 39 2006-09-06 Male 2006 J SR 2006 FALSE CN06-076 CN06-085 0 1.33553594369156 1.19594615489222 CN06-174 0 0 0 0 0 2006-01-01 248 104 0 0 0 0 -0.199272601453392 1.66896924731203 0 0.67771864979712 0.566905032440421 0.015382057283092
CN06-174 24 NA NA 2006-09-08 Male 2006 J SR/PR 2006 FALSE CN06-076 CN06-085 0 1.41803425531831 0.696909770457243 CN06-174 0 0 0 0 0 2006-01-01 250 106 0 0 0 0 -0.199272601453392 0.277744336420216 0 0.736087919268799 0.643288693769922 0.00700480061676315
CN06-175 35 NA 51 2006-09-06 Female 2006 J SR 2006 FALSE CN06-094 CN06-M5 0 1.41803425531831 0.946427962674732 CN06-175 0 0 0 0 2 2006-01-01 248 104 0 0 0 0.844444444444445 -1.08545443027011 2.01677547503498 0 0.67771864979712 0.566905032440421 0.85915520135591
CN06-175 40 NA NA 2006-09-07 Female 2006 J SR/PR 2006 FALSE CN06-094 CN06-M5 0 1.41803425531831 -0.301162998412711 CN06-175 0 0 0 0 2 2006-01-01 249 105 0 0 0 0.844444444444445 0.95276377600834 -0.765674346748644 0 0.706903284532959 0.604914997244863 0.865187059871585
CN06-175 38 NA NA 2006-09-08 Female 2006 J SR/PR 2006 FALSE CN06-094 CN06-M5 0 1.2530376320648 -0.550681190630199 CN06-175 0 0 0 0 2 2006-01-01 250 106 0 0 0 0.844444444444445 -1.97163625908683 -0.765674346748644 0 0.736087919268799 0.643288693769922 0.860031949808459
CN06-175 38 NA NA 2006-10-03 Female 2006 J UK/SR 2006 FALSE CN06-094 CN06-M5 0 1.33553594369156 -0.550681190630199 CN06-175 0 0 0 0 2 2006-01-01 275 131 0 0 0 0.844444444444445 -1.97163625908683 0.62555056414317 0 1.46570378766478 1.72084391609681 0.844713165352379
CN06-176 30 NA 50 2006-09-06 Male 2006 J SR 2006 FALSE CN06-077 CN06-M13 0 1.33553594369156 2.19401892376217 CN06-176 0 0 0 0 0 2006-01-01 248 104 0 0 0 0 0.391515284424419 0.62555056414317 0 0.67771864979712 0.566905032440421 0.00221936834349571
CN06-177 17 NA 41 2006-09-07 Male 2006 J SR 2006 FALSE CN06-108 CN06-064 0 0.675549450677516 -0.0516448061952222 CN06-177 0 0 0 0 0 2006-01-01 249 105 0 0 0 0 0.98230317030223 -0.765674346748644 0 0.706903284532959 0.604914997244863 0.0138049265495514
CN06-177 18 NA NA 2006-09-08 Male 2006 J SR/PR 2006 FALSE CN06-108 CN06-064 0 0.675549450677516 0.447391578239755 CN06-177 0 0 0 0 0 2006-01-01 250 106 0 0 0 0 0.686909227363325 -0.209184382391919 0 0.736087919268799 0.643288693769922 0.00747273505062504
CN06-177 NA NA NA 2006-09-27 Male 2006 J PW/SR 2006 FALSE CN06-108 CN06-064 0 0.675549450677516 -0.0516448061952222 CN06-177 0 0 0 0 0 2006-01-01 269 125 0 0 0 0 0.98230317030223 -0.765674346748644 0 1.29059597924974 1.44149795466321 0.00715736653922218
CN06-178 26 NA 45 2006-09-07 Female 2006 J SR 2006 FALSE CN06-051 CN06-M13 0 1.00554269718454 -0.0516448061952222 CN06-178 0 0 0 0 0 2006-01-01 249 105 0 0 0 0 0.95276377600834 -0.765674346748644 0 0.706903284532959 0.604914997244863 0.0131753969613215
CN06-178 26 NA NA 2006-09-08 Female 2006 J SR/PR 2006 FALSE CN06-051 CN06-M13 0 1.00554269718454 -0.301162998412711 CN06-178 0 0 0 0 0 2006-01-01 250 106 0 0 0 0 -1.08545443027011 2.01677547503498 0 0.736087919268799 0.643288693769922 0.00726424330697959
CN06-178 30 NA NA 2006-09-27 Female 2006 J PW/SR 2006 FALSE CN06-051 CN06-M13 0 0.840546073931027 -0.0516448061952222 CN06-178 0 0 0 0 0 2006-01-01 269 125 0 0 0 0 -0.937757458800656 -0.765674346748644 0 1.29059597924974 1.44149795466321 0.00116128241962724
CN06-178 31 NA NA 2006-10-03 Female 2006 J UK/SR 2006 FALSE CN06-051 CN06-M13 0 1.00554269718454 -0.0516448061952222 CN06-178 0 0 0 0 0 2006-01-01 275 131 0 0 0 0 0.95276377600834 -0.765674346748644 0 1.46570378766478 1.72084391609681 0.000396915826894933
CN06-179 24 NA 49 2006-09-07 Male 2006 J SR 2006 FALSE CN06-051 CN06-M13 0 1.08804100881129 -0.0516448061952222 CN06-179 0 1 0 0 12 2006-01-01 249 105 2 3.60606060606061 1.4954954954955 6.20930232558139 -1.67624231614792 0.62555056414317 0 0.706903284532959 0.604914997244863 6.21537337518493
CN06-179 26 NA NA 2006-09-08 Male 2006 J SR/PR 2006 FALSE CN06-051 CN06-M13 0 1.08804100881129 -0.0516448061952222 CN06-179 0 1 0 0 12 2006-01-01 250 106 2 3.60606060606061 1.4954954954955 6.20930232558139 -1.67624231614792 0.62555056414317 0 0.736087919268799 0.643288693769922 6.2197310642718
CN06-179 30 NA NA 2006-10-03 Male 2006 J UK/SR 2006 FALSE CN06-051 CN06-M13 0 1.08804100881129 -0.550681190630199 CN06-179 0 1 0 0 12 2006-01-01 275 131 2 3.60606060606061 1.4954954954955 6.20930232558139 -1.82393928761737 0.62555056414317 0 1.46570378766478 1.72084391609681 6.21391762760972
CN06-179 46 122 63 2007-06-13 Male 2007 A PW 2006 FALSE CN06-051 CN06-M13 0 -0.479426912097058 -0.550681190630199 CN06-179 1 0 0 12 12 2007-01-01 163 19 12 0 8.85714285714286 6.20930232558139 0.834606198832777 -0.765674346748644 10.7307692307692 -1.8029753027492 -1.33450253708323 6.23069141285528
CN06-179 48 114 68 2007-06-19 Male 2007 A JR 2006 FALSE CN06-051 CN06-M13 0 -0.644423535350568 -0.800199382847688 CN06-179 1 0 0 12 12 2007-01-01 169 25 12 0 8.85714285714286 6.20930232558139 -0.790060487331203 0.973356791866123 10.7307692307692 -1.62786749433417 -1.28648994996182 6.21363841313562
CN06-179 47 123 62 2007-06-20 Male 2007 A PW 2006 FALSE CN06-051 CN06-M13 0 -0.479426912097058 0.447391578239755 CN06-179 1 0 0 12 12 2007-01-01 170 26 12 0 8.85714285714286 6.20930232558139 0.95276377600834 -0.765674346748644 10.7307692307692 -1.59868285959833 -1.2772147910861 6.21917308595512
CN06-179 46 121 69 2007-07-17 Male 2007 A JR 2006 FALSE CN06-051 CN06-M13 0 -0.479426912097058 -1.04971757506518 CN06-179 1 0 0 12 12 2007-01-01 197 53 12 0 8.85714285714286 6.20930232558139 -1.67624231614792 -0.209184382391919 10.7307692307692 -0.810697721730674 -0.88929491104842 6.21090153579123
CN06-179 48 124 63 2007-07-18 Male 2007 A PW 2006 FALSE CN06-051 CN06-M13 0 -0.479426912097058 0.197873386022266 CN06-179 1 0 0 12 12 2007-01-01 198 54 12 0 8.85714285714286 6.20930232558139 0.923224381714449 -0.765674346748644 10.7307692307692 -0.781513086994835 -0.869835263995428 6.21515010078067
CN06-179 49 124 66 2007-08-14 Male 2007 A PW 2006 FALSE CN06-051 CN06-M13 0 -0.809420158604079 -0.800199382847688 CN06-179 1 0 0 12 12 2007-01-01 225 81 12 0 8.85714285714286 6.20930232558139 -1.82393928761737 -0.0700618913027372 10.7307692307692 0.00647205087282077 -0.206934203171546 6.21471881213786
CN06-179 52 123 63 2007-08-15 Male 2007 A JR 2006 FALSE CN06-051 CN06-M13 0 -0.644423535350568 0.447391578239755 CN06-179 1 0 0 12 12 2007-01-01 226 82 12 0 8.85714285714286 6.20930232558139 -0.790060487331203 1.32116301958908 10.7307692307692 0.0356566856086599 -0.177290067941287 6.21169956575778
CN06-179 49 124 67 2007-09-08 Male 2007 A PW 2006 FALSE CN06-051 CN06-M13 0 -0.314430288843547 -1.29923576728266 CN06-179 1 0 0 12 12 2007-01-01 250 106 12 0 8.85714285714286 6.20930232558139 0.686909227363325 -0.765674346748644 10.7307692307692 0.736087919268799 0.643288693769922 6.21861167455281
CN06-179 52 121 66 2007-09-13 Male 2007 A JR 2006 FALSE CN06-051 CN06-M13 0 -0.726921846977323 -1.29923576728266 CN06-179 1 0 0 12 12 2007-01-01 255 111 12 0 8.85714285714286 6.20930232558139 -0.494666544392298 -0.0700618913027372 10.7307692307692 0.882011092947994 0.840613152204466 6.21771417690509
CN06-179 54 121 66 2007-09-14 Male 2007 A JR 2006 FALSE CN06-051 CN06-M13 0 -0.809420158604079 -0.550681190630199 CN06-179 1 0 0 12 12 2007-01-01 256 112 12 0 8.85714285714286 6.20930232558139 -1.08545443027011 2.71238793048089 10.7307692307692 0.911195727683833 0.881169239053225 6.21476686848997
CN06-179 52 126 66 2007-09-24 Male 2007 A PW 2006 FALSE CN06-051 CN06-M13 0 -0.479426912097058 -0.550681190630199 CN06-179 1 0 0 12 12 2007-01-01 266 122 12 0 8.85714285714286 6.20930232558139 0.834606198832777 -0.765674346748644 10.7307692307692 1.20304207504222 1.30673535217473 6.21461228517555
CN06-180 24 NA 48 2006-09-07 Female 2006 J SR 2006 FALSE CN06-094 CN06-M12 0 1.2530376320648 -0.0516448061952222 CN06-180 0 1 0 0 2 2006-01-01 249 105 2 3.60606060606061 1.08108108108108 0.844444444444445 -1.82393928761737 1.32116301958908 0 0.706903284532959 0.604914997244863 0.852643502041536
CN06-180 26 NA NA 2006-10-03 Female 2006 J UK/SR 2006 FALSE CN06-094 CN06-M12 0 1.17053932043805 -0.550681190630199 CN06-180 0 1 0 0 2 2006-01-01 275 131 2 3.60606060606061 1.08108108108108 0.844444444444445 -1.08545443027011 0.277744336420216 0 1.46570378766478 1.72084391609681 0.84668822729238
CN06-180 39 113 54 2007-07-26 Female 2007 A PW 2006 FALSE CN06-094 CN06-M12 0 1.17053932043805 -0.301162998412711 CN06-180 1 0 0 2 2 2007-01-01 206 62 2 0 1.14942528735632 0.844444444444445 -1.38084837320901 0.277744336420216 1.69491525423729 -0.548036009108122 -0.701063745629293 0.847770521725337
CN06-180 36 116 54 2007-09-09 Female 2007 A PW 2006 FALSE CN06-094 CN06-M12 0 1.2530376320648 -0.301162998412711 CN06-180 1 0 0 2 2 2007-01-01 251 107 2 0 1.14942528735632 0.844444444444445 -1.67624231614792 1.32116301958908 1.69491525423729 0.765272554004638 0.682026122015597 0.84847158782889
CN06-180 39 115 54 2007-10-03 Female 2007 A JR 2006 FALSE CN06-094 CN06-M12 0 1.2530376320648 -0.550681190630199 CN06-180 1 0 0 2 2 2007-01-01 275 131 2 0 1.14942528735632 0.844444444444445 -1.97163625908683 -0.765674346748644 1.69491525423729 1.46570378766478 1.72084391609681 0.851207110763275
CN06-181 25 NA 46 2006-09-07 Male 2006 J SR 2006 FALSE CN06-083 0 0 1.50053256694507 -0.800199382847688 CN06-181 0 0 0 0 0 2006-01-01 249 105 0 0 0 0 -1.67624231614792 -0.417868119025691 0 0.706903284532959 0.604914997244863 0.000627918676952672
CN06-182 25 NA 51 2006-09-07 Female 2006 J SR 2006 FALSE CN06-081 CN06-085 0 1.41803425531831 0.197873386022266 CN06-182 0 1 0 0 6 2006-01-01 249 105 2 3.60606060606061 1.08108108108108 2.53333333333333 0.391515284424419 -0.0700618913027372 0 0.706903284532959 0.604914997244863 2.53639045370681
CN06-182 NA NA NA 2006-10-03 Female 2006 J UK/SR 2006 FALSE CN06-081 CN06-085 0 1.33553594369156 0.696909770457243 CN06-182 0 1 0 0 6 2006-01-01 275 131 2 3.60606060606061 1.08108108108108 2.53333333333333 -0.790060487331203 2.01677547503498 0 1.46570378766478 1.72084391609681 2.54132541107995
CN06-182 30 115 51 2007-06-14 Female 2007 A PW 2006 FALSE CN06-081 CN06-085 0 1.41803425531831 1.19594615489222 CN06-182 1 0 0 6 6 2007-01-01 164 20 6 0 3.44827586206897 2.53333333333333 0.391515284424419 0.138621845331035 5.08474576271187 -1.77379066801336 -1.3274097685312 2.54221001462522
CN06-182 34 109 61 2007-07-14 Female 2007 A JR 2006 FALSE CN06-081 CN06-085 0 1.33553594369156 1.19594615489222 CN06-182 1 0 0 6 6 2007-01-01 194 50 6 0 3.44827586206897 2.53333333333333 -0.199272601453392 1.66896924731203 5.08474576271187 -0.898251625938192 -0.945491461883696 2.55116507652161
CN06-182 34 111 57 2007-07-26 Female 2007 A PW 2006 FALSE CN06-081 CN06-085 0 1.50053256694507 0.696909770457243 CN06-182 1 0 0 6 6 2007-01-01 206 62 6 0 3.44827586206897 2.53333333333333 0.686909227363325 -0.417868119025691 5.08474576271187 -0.548036009108122 -0.701063745629293 2.54325108307511
CN06-182 35 111 57 2007-07-27 Female 2007 A PW 2006 FALSE CN06-081 CN06-085 0 1.41803425531831 0.946427962674732 CN06-182 1 0 0 6 6 2007-01-01 207 63 6 0 3.44827586206897 2.53333333333333 -1.08545443027011 2.01677547503498 5.08474576271187 -0.518851374372283 -0.678330513090751 2.54421738046834
CN06-182 30 111 56 2007-09-09 Female 2007 A PW 2006 FALSE CN06-081 CN06-085 0 1.41803425531831 0.696909770457243 CN06-182 1 0 0 6 6 2007-01-01 251 107 6 0 3.44827586206897 2.53333333333333 -0.199272601453392 0.277744336420216 5.08474576271187 0.765272554004638 0.682026122015597 2.53695890809004
CN06-182 36 113 56 2007-09-10 Female 2007 A JR 2006 FALSE CN06-081 CN06-085 0 1.33553594369156 1.19594615489222 CN06-182 1 0 0 6 6 2007-01-01 252 108 6 0 3.44827586206897 2.53333333333333 -0.199272601453392 1.66896924731203 5.08474576271187 0.794457188740477 0.72112728198189 2.53658418424863
CN06-182 34 108 49 2007-10-03 Female 2007 A JR 2006 FALSE CN06-081 CN06-085 0 1.50053256694507 0.447391578239755 CN06-182 1 0 0 6 6 2007-01-01 275 131 6 0 3.44827586206897 2.53333333333333 -1.67624231614792 3.4080003859268 5.08474576271187 1.46570378766478 1.72084391609681 2.55543940156968
CN06-183 26 NA 49 2006-09-07 Female 2006 J SR 2006 FALSE CN06-081 CN06-058 0 1.50053256694507 0.696909770457243 CN06-183 0 0 0 0 0 2006-01-01 249 105 0 0 0 0 0.686909227363325 -0.417868119025691 0 0.706903284532959 0.604914997244863 0.00231776279182261
CN06-183 29 NA NA 2006-09-29 Female 2006 J PW/KG 2006 FALSE CN06-081 CN06-058 0 1.41803425531831 1.19594615489222 CN06-183 0 0 0 0 0 2006-01-01 271 127 0 0 0 0 0.391515284424419 0.138621845331035 0 1.34896524872142 1.53315834825861 0.00231995343119882
CN06-183 NA NA NA 2006-10-03 Female 2006 J UK/SR 2006 FALSE CN06-081 CN06-058 0 1.50053256694507 0.696909770457243 CN06-183 0 0 0 0 0 2006-01-01 275 131 0 0 0 0 0.686909227363325 -0.417868119025691 0 1.46570378766478 1.72084391609681 0.0022523855497713
CN06-184 28 NA 54 2006-09-07 Female 2006 J SR 2006 FALSE CN06-050 CN06-085 0 1.17053932043805 0.447391578239755 CN06-184 0 1 0 0 1 2006-01-01 249 105 2 3.60606060606061 1.08108108108108 0.422222222222222 -1.67624231614792 2.71238793048089 0 0.706903284532959 0.604914997244863 0.428399892500541
CN06-184 27 NA NA 2006-09-08 Female 2006 J SR/PR 2006 FALSE CN06-050 CN06-085 0 1.17053932043805 0.447391578239755 CN06-184 0 1 0 0 1 2006-01-01 250 106 2 3.60606060606061 1.08108108108108 0.422222222222222 -1.67624231614792 2.71238793048089 0 0.736087919268799 0.643288693769922 0.428338104166683
CN06-184 28 NA NA 2006-09-29 Female 2006 J PW/KG 2006 FALSE CN06-050 CN06-085 0 1.08804100881129 0.946427962674732 CN06-184 0 1 0 0 1 2006-01-01 271 127 2 3.60606060606061 1.08108108108108 0.422222222222222 -1.08545443027011 2.71238793048089 0 1.34896524872142 1.53315834825861 0.435391969048337
CN06-184 29 NA NA 2006-10-03 Female 2006 J UK/SR 2006 FALSE CN06-050 CN06-085 0 1.00554269718454 0.447391578239755 CN06-184 0 1 0 0 1 2006-01-01 275 131 2 3.60606060606061 1.08108108108108 0.422222222222222 -1.97163625908683 2.01677547503498 0 1.46570378766478 1.72084391609681 0.444819583831148
CN06-184 38 115 62 2007-06-14 Female 2007 A PW 2006 FALSE CN06-050 CN06-085 0 1.17053932043805 1.94450073154469 CN06-184 1 0 0 1 1 2007-01-01 164 20 1 0 0.574712643678161 0.422222222222222 0.243818312954966 -0.0700618913027372 0.847457627118644 -1.77379066801336 -1.3274097685312 0.422283922237271
CN06-185 38 NA 51.5 2006-09-07 Female 2006 A SR 2005 FALSE 0 0 0 1.17053932043805 0.197873386022266 CN06-185 1 0 0 2 2 2006-01-01 249 105 2 0 1.08108108108108 0.520833333333333 -1.97163625908683 2.01677547503498 1.6260162601626 0.706903284532959 0.604914997244863 0.522856041442889
CN06-185 38 NA NA 2006-09-08 Female 2006 A SR/PR 2005 FALSE 0 0 0 1.2530376320648 -0.0516448061952222 CN06-185 1 0 0 2 2 2006-01-01 250 106 2 0 1.08108108108108 0.520833333333333 -1.82393928761737 1.32116301958908 1.6260162601626 0.736087919268799 0.643288693769922 0.526435495312578
CN06-186 26 NA 49 2006-09-07 Female 2006 J SR 2006 FALSE CN06-094 CN06-086 0 1.2530376320648 0.197873386022266 CN06-186 0 0 0 0 0 2006-01-01 249 105 0 0 0 0 -0.790060487331203 2.01677547503498 0 0.706903284532959 0.604914997244863 0.0236703233374346
CN06-186 25 NA NA 2006-09-08 Female 2006 J SR/PR 2006 FALSE CN06-094 CN06-086 0 1.2530376320648 0.197873386022266 CN06-186 0 0 0 0 0 2006-01-01 250 106 0 0 0 0 -0.790060487331203 2.01677547503498 0 0.736087919268799 0.643288693769922 0.00397370661258916
CN06-187 22 NA 42 2006-09-07 Female 2006 J SR 2006 FALSE CN06-051 CN06-086 0 1.08804100881129 0.447391578239755 CN06-187 0 1 0 0 5 2006-01-01 249 105 2 3.60606060606061 1.08108108108108 2.11111111111111 -1.52854534467847 1.32116301958908 0 0.706903284532959 0.604914997244863 2.11962576525067
CN06-187 41 116 53 2007-07-13 Female 2007 A PW 2006 FALSE CN06-051 CN06-086 0 0.675549450677516 -0.0516448061952222 CN06-187 1 1 0 3 5 2007-01-01 193 49 5 6.6 2.8735632183908 2.11111111111111 0.98230317030223 -0.765674346748644 2.54237288135593 -0.927436260674031 -0.963496182054221 2.11560615241547
CN06-187 37 114 54 2007-07-26 Female 2007 A PW 2006 FALSE CN06-051 CN06-086 0 0.923044385557782 -0.550681190630199 CN06-187 1 1 0 3 5 2007-01-01 206 62 5 6.6 2.8735632183908 2.11111111111111 -1.82393928761737 -0.0700618913027372 2.54237288135593 -0.548036009108122 -0.701063745629293 2.11409960701245
CN06-187 35 116 53 2007-09-09 Female 2007 A PW 2006 FALSE CN06-051 CN06-086 0 1.00554269718454 -0.0516448061952222 CN06-187 1 1 0 3 5 2007-01-01 251 107 5 6.6 2.8735632183908 2.11111111111111 0.95276377600834 -0.765674346748644 2.54237288135593 0.765272554004638 0.682026122015597 2.11961046831381
CN06-187 34 119 53 2007-10-03 Female 2007 A JR 2006 FALSE CN06-051 CN06-086 0 0.923044385557782 -0.550681190630199 CN06-187 1 1 0 3 5 2007-01-01 275 131 5 6.6 2.8735632183908 2.11111111111111 -1.82393928761737 -0.0700618913027372 2.54237288135593 1.46570378766478 1.72084391609681 2.13407985960272
CN06-187 37 120 57 2008-06-19 Female 2008 A MS 2006 FALSE CN06-051 CN06-086 0 0.923044385557782 -0.550681190630199 CN06-187 2 0 0 2 5 2008-01-01 170 26 2 0 1.17117117117117 2.11111111111111 -1.82393928761737 -0.0700618913027372 1.78082191780822 -1.59868285959833 -1.2772147910861 2.12030431582493
CN06-187 45 116 56 2008-07-24 Female 2008 A PW 2006 FALSE CN06-051 CN06-086 0 1.00554269718454 0.197873386022266 CN06-187 2 0 0 2 5 2008-01-01 205 61 2 0 1.17117117117117 2.11111111111111 0.893684987420559 -0.626551855659463 1.78082191780822 -0.577220643843961 -0.723433246447218 2.11170276026192
CN06-188 27 NA 49 2006-09-07 Female 2006 J SR 2006 FALSE CN06-185 CN06-086 0 1.00554269718454 0.197873386022266 CN06-188 0 1 0 0 1 2006-01-01 249 105 2 3.60606060606061 1.08108108108108 0.422222222222222 0.893684987420559 -0.626551855659463 0 0.706903284532959 0.604914997244863 0.437096043437215
CN06-188 30 NA NA 2006-10-03 Female 2006 J UK/SR 2006 FALSE CN06-185 CN06-086 0 1.08804100881129 0.197873386022266 CN06-188 0 1 0 0 1 2006-01-01 275 131 2 3.60606060606061 1.08108108108108 0.422222222222222 -1.82393928761737 2.01677547503498 0 1.46570378766478 1.72084391609681 0.430518170462762
CN06-188 43 114 57 2007-06-15 Female 2007 A PW 2006 FALSE CN06-185 CN06-086 0 0.923044385557782 -0.0516448061952222 CN06-188 1 0 0 1 1 2007-01-01 165 21 1 0 0.574712643678161 0.422222222222222 0.95276377600834 -0.765674346748644 0.847457627118644 -1.74460603327753 -1.31995326825856 0.434228050667347
CN06-188 44 116 59 2007-07-13 Female 2007 A PW 2006 FALSE CN06-185 CN06-086 0 0.923044385557782 0.696909770457243 CN06-188 1 0 0 1 1 2007-01-01 193 49 1 0 0.574712643678161 0.422222222222222 0.686909227363325 -0.556990610114872 0.847457627118644 -0.927436260674031 -0.963496182054221 0.430605119380982
CN06-188 41 112 61 2007-07-26 Female 2007 A PW 2006 FALSE CN06-185 CN06-086 0 1.08804100881129 0.447391578239755 CN06-188 1 0 0 1 1 2007-01-01 206 62 1 0 0.574712643678161 0.422222222222222 -1.52854534467847 1.32116301958908 0.847457627118644 -0.548036009108122 -0.701063745629293 0.423872023186531
CN06-189 26 NA 50 2006-09-08 Male 2006 J SR 2006 FALSE CN06-084 CN06-M7 0 1.58303087857182 -0.550681190630199 CN06-189 0 0 0 0 0 2006-01-01 250 106 0 0 0 0 -1.08545443027011 2.01677547503498 0 0.736087919268799 0.643288693769922 0.0232823129224757
CN06-190 28 NA 50 2006-09-08 Female 2006 J SR 2006 FALSE CN06-081 CN06-M12 0 1.41803425531831 -0.301162998412711 CN06-190 0 0 0 0 0 2006-01-01 250 106 0 0 0 0 0.95276377600834 -0.765674346748644 0 0.736087919268799 0.643288693769922 0.00327872178677843
CN06-190 NA NA NA 2006-10-03 Female 2006 J UK/SR 2006 FALSE CN06-081 CN06-M12 0 1.41803425531831 -0.0516448061952222 CN06-190 0 0 0 0 0 2006-01-01 275 131 0 0 0 0 0.98230317030223 -0.765674346748644 0 1.46570378766478 1.72084391609681 0.00405739526948558
CN06-191 17 NA 33 2006-09-08 Male 2006 J SR 2006 FALSE CN06-081 CN06-086 0 1.50053256694507 0.447391578239755 CN06-191 0 0 0 0 0 2006-01-01 250 106 0 0 0 0 -1.67624231614792 3.4080003859268 0 0.736087919268799 0.643288693769922 0.0037423962153952
CN06-192 24 NA 44 2006-09-08 Female 2006 J SR 2006 FALSE CN06-185 CN06-061 0 1.08804100881129 0.447391578239755 CN06-192 0 0 0 0 3 2006-01-01 250 106 0 0 0 1.26666666666667 -1.52854534467847 1.32116301958908 0 0.736087919268799 0.643288693769922 1.28559440029969
CN06-193 NA NA NA 2006-09-08 Male 2006 J SR 2006 FALSE CN06-053 CN06-064 0 0.840546073931027 0.696909770457243 CN06-193 0 0 0 0 0 2006-01-01 250 106 0 0 0 0 0.834606198832777 -0.417868119025691 0 0.736087919268799 0.643288693769922 0.0158436070097028
CN06-194 37 NA 53 2006-09-12 Male 2006 A SR 2005 FALSE CN06-007 CN06-002 0 -1.38690833999137 -0.550681190630199 CN06-194 1 0 0 0 0 2006-01-01 254 110 0 0 0 0 0.0961213414855136 -0.209184382391919 0 0.852826458212155 0.800420797076324 0.00408971208756471
CN06-194 30 NA NA 2006-09-13 Male 2006 A SR/MW 2005 FALSE CN06-007 CN06-002 0 -1.55190496324488 -0.0516448061952222 CN06-194 1 0 0 0 0 2006-01-01 255 111 0 0 0 0 0.686909227363325 -0.417868119025691 0 0.882011092947994 0.840613152204466 0.0198965514817126
CN06-195 22 NA 43 2006-09-12 Male 2006 J SR 2006 FALSE CN06-126 CN06-005 0 -1.46940665161812 -0.301162998412711 CN06-195 0 0 0 0 0 2006-01-01 254 110 0 0 0 0 0.95276377600834 -0.765674346748644 0 0.852826458212155 0.800420797076324 0.0066328112188201
CN06-195 23 NA NA 2006-09-13 Male 2006 J SR/MW 2006 FALSE CN06-126 CN06-005 0 -1.55190496324488 0.447391578239755 CN06-195 0 0 0 0 0 2006-01-01 255 111 0 0 0 0 0.98230317030223 -0.765674346748644 0 0.882011092947994 0.840613152204466 0.0187709027292253
CN06-196 25 NA 40 2006-09-12 Male 2006 J SR 2006 FALSE CN06-012 CN06-015 0 -1.55190496324488 0.447391578239755 CN06-196 0 0 0 0 0 2006-01-01 254 110 0 0 0 0 0.98230317030223 -0.765674346748644 0 0.852826458212155 0.800420797076324 0.00248760700891826
CN06-196 25 NA NA 2006-09-13 Male 2006 J SR/MW 2006 FALSE CN06-012 CN06-015 0 -1.55190496324488 0.197873386022266 CN06-196 0 0 0 0 0 2006-01-01 255 111 0 0 0 0 0.834606198832777 -0.417868119025691 0 0.882011092947994 0.840613152204466 0.00246235009938345
CN06-196 31 NA NA 2006-09-22 Male 2006 J PW/SR 2006 FALSE CN06-012 CN06-015 0 -1.38690833999137 -1.04971757506518 CN06-196 0 0 0 0 0 2006-01-01 264 120 0 0 0 0 -1.67624231614792 2.01677547503498 0 1.14467280557055 1.2187122757855 0.00452249791387123
CN06-197 21 NA 40.5 2006-09-12 Female 2006 J SR 2006 FALSE CN06-024 CN07-M10 0 -1.8818982097519 0.696909770457243 CN06-197 0 0 0 0 0 2006-01-01 254 110 0 0 0 0 -0.494666544392298 1.32116301958908 0 0.852826458212155 0.800420797076324 0.00988591743557782
CN06-198 27 NA 45 2006-09-12 Female 2006 J SR 2006 FALSE CN06-011 CN06-017 0 -1.71690158649839 0.197873386022266 CN06-198 0 1 0 0 2 2006-01-01 254 110 2 3.60606060606061 1.08108108108108 0.844444444444445 -0.790060487331203 -0.0700618913027372 0 0.852826458212155 0.800420797076324 0.85656936924639
CN06-198 40 111 51 2007-06-13 Female 2007 A PW 2006 FALSE CN06-011 CN06-017 0 -1.79939989812514 -0.0516448061952222 CN06-198 1 0 0 2 2 2007-01-01 163 19 2 0 1.14942528735632 0.844444444444445 0.0961213414855136 -0.417868119025691 1.69491525423729 -1.8029753027492 -1.33450253708323 0.854510708134584
CN06-198 37 115 53 2007-06-20 Female 2007 A PW 2006 FALSE CN06-011 CN06-017 0 -1.79939989812514 0.447391578239755 CN06-198 1 0 0 2 2 2007-01-01 170 26 2 0 1.14942528735632 0.844444444444445 -1.67624231614792 0.62555056414317 1.69491525423729 -1.59868285959833 -1.2772147910861 0.868811771831277
CN06-198 42 117 54 2007-07-18 Female 2007 A PW 2006 FALSE CN06-011 CN06-017 0 -1.63440327487163 0.197873386022266 CN06-198 1 0 0 2 2 2007-01-01 198 54 2 0 1.14942528735632 0.844444444444445 -1.08545443027011 -0.0700618913027372 1.69491525423729 -0.781513086994835 -0.869835263995428 0.845562959747427
CN06-198 39 114 57 2007-08-15 Female 2007 A JR 2006 FALSE CN06-011 CN06-017 0 -1.79939989812514 0.447391578239755 CN06-198 1 0 0 2 2 2007-01-01 226 82 2 0 1.14942528735632 0.844444444444445 -1.67624231614792 0.62555056414317 1.69491525423729 0.0356566856086599 -0.177290067941287 0.849214511009738
CN06-198 42 121 56 2007-09-14 Female 2007 A JR 2006 FALSE CN06-011 CN06-017 0 -1.71690158649839 0.946427962674732 CN06-198 1 0 0 2 2 2007-01-01 256 112 2 0 1.14942528735632 0.844444444444445 -1.97163625908683 -0.0700618913027372 1.69491525423729 0.911195727683833 0.881169239053225 0.84754739991011
CN06-200 25 NA 47 2006-09-13 Female 2006 J SR 2006 FALSE CN06-088 CN06-005 0 -0.974416781857589 -0.550681190630199 CN06-200 0 1 0 0 0 2006-01-01 255 111 2 3.60606060606061 1.08108108108108 0 0.923224381714449 -0.765674346748644 0 0.882011092947994 0.840613152204466 0.00154484090525238
CN06-200 25 NA NA 2006-09-21 Female 2006 J PW/SR 2006 FALSE CN06-088 CN06-005 0 -1.05691509348434 -1.04971757506518 CN06-200 0 1 0 0 0 2006-01-01 263 119 2 3.60606060606061 1.08108108108108 0 -1.08545443027011 -0.417868119025691 0 1.11548817083471 1.1752463351718 0.00751559339921245
CN06-200 27 NA NA 2006-09-22 Female 2006 J PW/SR 2006 FALSE CN06-088 CN06-005 0 -0.891918470230834 -1.04971757506518 CN06-200 0 1 0 0 0 2006-01-01 264 120 2 3.60606060606061 1.08108108108108 0 0.98230317030223 -0.765674346748644 0 1.14467280557055 1.2187122757855 0.00683290161357681
CN06-200 33 111 56 2007-06-12 Female 2007 A PW 2006 FALSE CN06-088 CN06-005 0 -0.974416781857589 -1.04971757506518 CN06-200 1 0 0 0 0 2007-01-01 162 18 0 0 0 0 0.745988015951106 -0.765674346748644 0 -1.83215993748504 -1.34123157391463 0.00630306629425093
CN06-201 23 NA 45 2006-09-13 Male 2006 J SR 2006 FALSE CN06-088 CN06-005 0 -1.05691509348434 -0.301162998412711 CN06-201 0 1 0 0 0 2006-01-01 255 111 2 3.60606060606061 1.4954954954955 0 0.0961213414855136 -0.417868119025691 0 0.882011092947994 0.840613152204466 0.00668364277867735
CN06-201 26 NA 44 2006-09-21 Male 2006 J SR 2006 FALSE CN06-088 CN06-005 0 -0.974416781857589 -0.800199382847688 CN06-201 0 1 0 0 0 2006-01-01 263 119 2 3.60606060606061 1.4954954954955 0 0.893684987420559 -0.765674346748644 0 1.11548817083471 1.1752463351718 0.00965072299783664
CN06-201 28 NA NA 2006-09-22 Male 2006 J PW/SR 2006 FALSE CN06-088 CN06-005 0 -1.05691509348434 -1.04971757506518 CN06-201 0 1 0 0 0 2006-01-01 264 120 2 3.60606060606061 1.4954954954955 0 -1.08545443027011 -0.417868119025691 0 1.14467280557055 1.2187122757855 0.00116008387340265
CN06-201 40 117 57 2007-06-12 Male 2007 A PW 2006 FALSE CN06-088 CN06-005 0 -1.38690833999137 -0.800199382847688 CN06-201 1 0 0 0 0 2007-01-01 162 18 0 0 0 0 -0.494666544392298 -0.0700618913027372 0 -1.83215993748504 -1.34123157391463 0.00284088018638587
CN06-201 46 110 55 2007-06-13 Male 2007 A PW 2006 FALSE CN06-088 CN06-005 0 -1.55190496324488 -0.550681190630199 CN06-201 1 0 0 0 0 2007-01-01 163 19 0 0 0 0 -1.08545443027011 1.32116301958908 0 -1.8029753027492 -1.33450253708323 0.0021267638928282
CN06-201 44 115 56 2007-06-19 Male 2007 A JR 2006 FALSE CN06-088 CN06-005 0 -1.55190496324488 -0.800199382847688 CN06-201 1 0 0 0 0 2007-01-01 169 25 0 0 0 0 0.0961213414855136 -0.417868119025691 0 -1.62786749433417 -1.28648994996182 0.00672023568229547
CN06-201 40 117 58 2007-06-20 Male 2007 A PW 2006 FALSE CN06-088 CN06-005 0 -1.30441002836461 -0.550681190630199 CN06-201 1 0 0 0 0 2007-01-01 170 26 0 0 0 0 -1.08545443027011 0.62555056414317 0 -1.59868285959833 -1.2772147910861 0.00438303488908519
CN06-201 38 108 63 2007-07-17 Male 2007 A JR 2006 FALSE CN06-088 CN06-005 0 -1.55190496324488 -0.800199382847688 CN06-201 1 0 0 0 0 2007-01-01 197 53 0 0 0 0 0.0961213414855136 -0.417868119025691 0 -0.810697721730674 -0.88929491104842 0.000366269610495531
CN06-201 44 119 57 2007-07-18 Male 2007 A PW 2006 FALSE CN06-088 CN06-005 0 -1.55190496324488 -0.550681190630199 CN06-201 1 0 0 0 0 2007-01-01 198 54 0 0 0 0 -1.08545443027011 1.32116301958908 0 -0.781513086994835 -0.869835263995428 0.0016430779908836
CN06-203 29 NA 51.5 2006-09-21 Male 2006 J SR 2006 FALSE CN06-150 CN06-027 0 -0.726921846977323 -1.29923576728266 CN06-203 0 0 0 0 0 2006-01-01 263 119 0 0 0 0 -0.494666544392298 -0.0700618913027372 0 1.11548817083471 1.1752463351718 0.0112018232693938
CN06-203 28 NA NA 2006-09-22 Male 2006 J PW/SR 2006 FALSE CN06-150 CN06-027 0 -0.809420158604079 -1.29923576728266 CN06-203 0 0 0 0 0 2006-01-01 264 120 0 0 0 0 -1.52854534467847 2.01677547503498 0 1.14467280557055 1.2187122757855 0.00140343350385924
CN06-205 43 NA 55 2006-09-21 Female 2006 A PW 2005 FALSE 0 0 0 -1.79939989812514 -1.29923576728266 CN06-205 1 0 0 2 2 2006-01-01 263 119 2 0 1.08108108108108 0.520833333333333 -1.38084837320901 -0.0700618913027372 1.6260162601626 1.11548817083471 1.1752463351718 0.528385319295185
CN06-205 42 NA NA 2006-09-22 Female 2006 A PW/SR 2005 FALSE 0 0 0 -1.79939989812514 -1.29923576728266 CN06-205 1 0 0 2 2 2006-01-01 264 120 2 0 1.08108108108108 0.520833333333333 -1.38084837320901 -0.0700618913027372 1.6260162601626 1.14467280557055 1.2187122757855 0.523068722390216
CN06-206 29 NA 51 2006-09-21 Male 2006 J PW 2006 FALSE CN06-014 CN06-006 0 -1.8818982097519 -1.29923576728266 CN06-206 0 0 0 0 0 2006-01-01 263 119 0 0 0 0 -1.08545443027011 0.62555056414317 0 1.11548817083471 1.1752463351718 0.0108765985787612
CN06-206 31 NA NA 2006-09-22 Male 2006 J PW/SR 2006 FALSE CN06-014 CN06-006 0 -1.96439652137865 -0.800199382847688 CN06-206 0 0 0 0 0 2006-01-01 264 120 0 0 0 0 -1.08545443027011 2.36458170275794 0 1.14467280557055 1.2187122757855 0.0102870364102436
CN06-207 30 NA 52 2006-09-22 Male 2006 J PW 2006 FALSE CN06-150 0 0 -0.561925223723813 -0.800199382847688 CN06-207 0 0 0 0 6 2006-01-01 264 120 0 0 0 3.1046511627907 -1.08545443027011 0.416866827509398 0 1.14467280557055 1.2187122757855 3.12084576942028
CN06-208 23 NA 47 2006-09-26 Male 2006 J SR 2006 FALSE CN06-108 CN06-042 0 0.510552827424006 -0.0516448061952222 CN06-208 0 0 0 0 0 2006-01-01 268 124 0 0 0 0 -1.38084837320901 -0.556990610114872 0 1.2614113445139 1.39621335544643 0.014243134601973
CN06-208 26 NA NA 2006-09-27 Male 2006 J PW/SR 2006 FALSE CN06-108 CN06-042 0 0.593051139050761 -0.0516448061952222 CN06-208 0 0 0 0 0 2006-01-01 269 125 0 0 0 0 0.0961213414855136 -0.626551855659463 0 1.29059597924974 1.44149795466321 0.00385923072280589
CN06-208 23 NA 47 2006-09-28 Male 2006 J SR 2006 FALSE CN06-108 CN06-042 0 0.840546073931027 1.19594615489222 CN06-208 0 0 0 0 0 2006-01-01 270 126 0 0 0 0 0.893684987420559 -0.765674346748644 0 1.31978061398558 1.4871462856006 0.00966981188855235
CN06-208 25 NA NA 2006-09-29 Male 2006 J PW/KG 2006 FALSE CN06-108 CN06-042 0 0.840546073931027 1.19594615489222 CN06-208 0 0 0 0 0 2006-01-01 271 127 0 0 0 0 0.893684987420559 -0.765674346748644 0 1.34896524872142 1.53315834825861 0.0142344450687484
CN06-208 27 NA 43 2006-10-02 Male 2006 J SR 2006 FALSE CN06-108 CN06-042 0 0.675549450677516 0.447391578239755 CN06-208 0 0 0 0 0 2006-01-01 274 130 0 0 0 0 0.686909227363325 -0.209184382391919 0 1.43651915292894 1.67337692655633 0.00652944259053118
CN06-208 26 NA NA 2006-10-03 Male 2006 J UK/SR 2006 FALSE CN06-108 CN06-042 0 0.675549450677516 0.447391578239755 CN06-208 0 0 0 0 0 2006-01-01 275 131 0 0 0 0 0.686909227363325 -0.209184382391919 0 1.46570378766478 1.72084391609681 0.0147335976099893
CN06-209 25 NA 50 2006-09-27 Male 2006 J SR 2006 FALSE CN06-034 CN06-064 0 0.180559580916985 -0.800199382847688 CN06-209 0 0 0 0 0 2006-01-01 269 125 0 0 0 0 -0.494666544392298 -0.765674346748644 0 1.29059597924974 1.44149795466321 0.00374798993756695
CN06-210 24 NA 46 2006-09-27 Male 2006 J SR 2006 FALSE CN06-044 CN07-M15 0 -0.231931977216792 -2.29730853615262 CN06-210 0 0 0 0 0 2006-01-01 269 125 0 0 0 0 -1.38084837320901 1.66896924731203 0 1.29059597924974 1.44149795466321 0.00178913910939672
CN06-211 26 NA 49 2006-09-28 Male 2006 J SR 2006 FALSE CN06-050 CN06-037 0 1.17053932043805 0.946427962674732 CN06-211 0 0 0 0 0 2006-01-01 270 126 0 0 0 0 0.95276377600834 -0.765674346748644 0 1.31978061398558 1.4871462856006 0.00819902938754282
CN06-213 15 NA 39.5 2006-09-28 Male 2006 J SR 2006 FALSE CN06-108 CN06-042 0 0.593051139050761 0.946427962674732 CN06-213 0 0 0 0 0 2006-01-01 270 126 0 0 0 0 0.0961213414855136 -0.0700618913027372 0 1.31978061398558 1.4871462856006 0.00672287508083935
CN06-213 18 NA 38.5 2006-09-29 Male 2006 J PW 2006 FALSE CN06-108 CN06-042 0 0.675549450677516 1.44546434710971 CN06-213 0 0 0 0 0 2006-01-01 271 127 0 0 0 0 -1.38084837320901 2.36458170275794 0 1.34896524872142 1.53315834825861 0.00464303436206278
CN06-213 17 NA 38.5 2006-10-02 Male 2006 J SR 2006 FALSE CN06-108 CN06-042 0 0.675549450677516 0.696909770457243 CN06-213 0 0 0 0 0 2006-01-01 274 130 0 0 0 0 0.98230317030223 -0.765674346748644 0 1.43651915292894 1.67337692655633 0.0121387796127719
CN06-214 28 NA 49 2006-09-28 Female 2006 J SR 2006 FALSE CN06-053 CN06-042 0 0.345556204170495 0.946427962674732 CN06-214 0 1 0 0 2 2006-01-01 270 126 2 3.60606060606061 1.08108108108108 0.844444444444445 0.893684987420559 -0.765674346748644 0 1.31978061398558 1.4871462856006 0.852509439384303
CN06-214 28 NA NA 2006-10-03 Female 2006 J UK/SR 2006 FALSE CN06-053 CN06-042 0 0.42805451579725 0.696909770457243 CN06-214 0 1 0 0 2 2006-01-01 275 131 2 3.60606060606061 1.08108108108108 0.844444444444445 0.95276377600834 -0.765674346748644 0 1.46570378766478 1.72084391609681 0.84760804516261
CN06-214 32 105 61 2007-06-12 Female 2007 A PW 2006 FALSE CN06-053 CN06-042 0 0.0980612692902293 -0.800199382847688 CN06-214 1 0 0 2 2 2007-01-01 162 18 2 0 1.14942528735632 0.844444444444445 0.95276377600834 -0.765674346748644 1.69491525423729 -1.83215993748504 -1.34123157391463 0.845105903180425
CN06-214 34 112 57 2007-06-14 Female 2007 A PW 2006 FALSE CN06-053 CN06-042 0 0.0980612692902293 0.197873386022266 CN06-214 1 0 0 2 2 2007-01-01 164 20 2 0 1.14942528735632 0.844444444444445 0.98230317030223 -0.765674346748644 1.69491525423729 -1.77379066801336 -1.3274097685312 0.852351717801637
CN06-214 37 110 58 2007-06-15 Female 2007 A PW 2006 FALSE CN06-053 CN06-042 0 0.345556204170495 0.197873386022266 CN06-214 1 0 0 2 2 2007-01-01 165 21 2 0 1.14942528735632 0.844444444444445 0.98230317030223 -0.765674346748644 1.69491525423729 -1.74460603327753 -1.31995326825856 0.846685573546379
CN06-214 41 112 58 2007-06-15 Female 2007 A PW 2006 FALSE CN06-053 CN06-042 0 0.26305789254374 -0.550681190630199 CN06-214 1 0 0 2 2 2007-01-01 165 21 2 0 1.14942528735632 0.844444444444445 -1.38084837320901 1.32116301958908 1.69491525423729 -1.74460603327753 -1.31995326825856 0.846375914338766
CN06-215 24 NA 44 2006-09-29 Male 2006 J PW 2006 FALSE CN06-050 CN06-037 0 1.17053932043805 0.946427962674732 CN06-215 0 1 0 0 5 2006-01-01 271 127 2 3.60606060606061 1.4954954954955 2.58720930232558 0.95276377600834 -0.765674346748644 0 1.34896524872142 1.53315834825861 2.60508106322347
CN06-215 NA NA NA 2006-10-03 Male 2006 J SR 2006 FALSE CN06-050 CN06-037 0 1.08804100881129 0.696909770457243 CN06-215 0 1 0 0 5 2006-01-01 275 131 2 3.60606060606061 1.4954954954955 2.58720930232558 -1.67624231614792 2.01677547503498 0 1.46570378766478 1.72084391609681 2.59441149834665
CN06-215 52 124 57 2007-06-15 Male 2007 A PW 2006 FALSE CN06-050 CN06-037 0 1.50053256694507 0.197873386022266 CN06-215 1 0 0 5 5 2007-01-01 165 21 5 0 3.69047619047619 2.58720930232558 0.539212255893872 -0.0700618913027372 4.47115384615385 -1.74460603327753 -1.31995326825856 2.59239126142307
CN06-215 48 121 58 2007-07-13 Male 2007 A PW 2006 FALSE CN06-050 CN06-037 0 1.50053256694507 -0.800199382847688 CN06-215 1 0 0 5 5 2007-01-01 193 49 5 0 3.69047619047619 2.58720930232558 -1.67624231614792 -0.417868119025691 4.47115384615385 -0.927436260674031 -0.963496182054221 2.5975526859567
CN06-215 46 122 57 2007-07-26 Male 2007 A PW 2006 FALSE CN06-050 CN06-037 0 1.50053256694507 0.197873386022266 CN06-215 1 0 0 5 5 2007-01-01 206 62 5 0 3.69047619047619 2.58720930232558 0.539212255893872 -0.0700618913027372 4.47115384615385 -0.548036009108122 -0.701063745629293 2.5939586481145
CN06-215 43 120 58 2007-09-09 Male 2007 A PW 2006 FALSE CN06-050 CN06-037 0 1.33553594369156 -0.0516448061952222 CN06-215 1 0 0 5 5 2007-01-01 251 107 5 0 3.69047619047619 2.58720930232558 -0.790060487331203 0.62555056414317 4.47115384615385 0.765272554004638 0.682026122015597 2.59969981345364
CN06-215 43 122 55 2007-10-03 Male 2007 A JR 2006 FALSE CN06-050 CN06-037 0 1.17053932043805 -0.550681190630199 CN06-215 1 0 0 5 5 2007-01-01 275 131 5 0 3.69047619047619 2.58720930232558 -1.08545443027011 0.277744336420216 4.47115384615385 1.46570378766478 1.72084391609681 2.60390009731587
CN06-221 NA NA NA 2006-10-03 Male 2006 J SR 2006 FALSE CN06-081 CN06-086 0 1.58303087857182 0.447391578239755 CN06-221 0 0 0 0 0 2006-01-01 275 131 0 0 0 0 -1.23315140173956 2.01677547503498 0 1.46570378766478 1.72084391609681 0.00251913039947241
CN06-222 29 NA 49 2006-10-03 Female 2006 J SR 2006 FALSE CN06-084 CN06-M7 0 1.41803425531831 -0.550681190630199 CN06-222 0 1 0 0 3 2006-01-01 275 131 2 3.60606060606061 1.08108108108108 1.26666666666667 -1.97163625908683 -0.417868119025691 0 1.46570378766478 1.72084391609681 1.2704197058898
CN06-222 36 110 57 2007-06-15 Female 2007 A PW 2006 FALSE CN06-084 CN06-M7 0 1.58303087857182 -0.301162998412711 CN06-222 1 0 0 3 3 2007-01-01 165 21 3 0 1.72413793103448 1.26666666666667 -1.38084837320901 1.32116301958908 2.54237288135593 -1.74460603327753 -1.31995326825856 1.27789055869138
CN06-222 33 114 58 2007-07-13 Female 2007 A PW 2006 FALSE CN06-084 CN06-M7 0 1.41803425531831 -0.0516448061952222 CN06-222 1 0 0 3 3 2007-01-01 193 49 3 0 1.72413793103448 1.26666666666667 0.98230317030223 -0.765674346748644 2.54237288135593 -0.927436260674031 -0.963496182054221 1.27521001817943
CN06-222 38 113 62 2007-07-26 Female 2007 A PW 2006 FALSE CN06-084 CN06-M7 0 1.50053256694507 -0.301162998412711 CN06-222 1 0 0 3 3 2007-01-01 206 62 3 0 1.72413793103448 1.26666666666667 0.95276377600834 -0.765674346748644 2.54237288135593 -0.548036009108122 -0.701063745629293 1.28684517548476
CN06-222 40 114 56 2007-10-03 Female 2007 A JR 2006 FALSE CN06-084 CN06-M7 0 1.41803425531831 -0.0516448061952222 CN06-222 1 0 0 3 3 2007-01-01 275 131 3 0 1.72413793103448 1.26666666666667 0.98230317030223 -0.765674346748644 2.54237288135593 1.46570378766478 1.72084391609681 1.27001212331685
CN07-001 48 110 53 2007-06-12 Male 2007 A PW 2006 FALSE 0 0 0 0.0155629576634741 -2.04779034393513 CN07-001 1 0 1 2 2 2007-01-01 162 18 2 0 1.47619047619048 1.03488372093023 -1.08545443027011 0.973356791866123 1.78846153846154 -1.83215993748504 -1.34123157391463 1.04030503538054
CN07-001 42 114 55 2007-06-15 Male 2007 A PW 2006 FALSE 0 0 0 0.26305789254374 -1.54875395950015 CN07-001 1 0 1 2 2 2007-01-01 165 21 2 0 1.47619047619048 1.03488372093023 -1.67624231614792 4.1036128413727 1.78846153846154 -1.74460603327753 -1.31995326825856 1.0388807903219
CN07-001 42 120 56 2007-06-19 Male 2007 A JR 2006 FALSE 0 0 0 0.0155629576634741 -1.54875395950015 CN07-001 1 0 1 2 2 2007-01-01 169 25 2 0 1.47619047619048 1.03488372093023 0.893684987420559 -0.765674346748644 1.78846153846154 -1.62786749433417 -1.28648994996182 1.0374480823332
CN07-001 41 114 58 2007-07-13 Male 2007 A PW 2006 FALSE 0 0 0 0.26305789254374 -1.54875395950015 CN07-001 1 0 1 2 2 2007-01-01 193 49 2 0 1.47619047619048 1.03488372093023 -1.67624231614792 4.1036128413727 1.78846153846154 -0.927436260674031 -0.963496182054221 1.03509848339516
CN07-001 39 113 59 2007-07-17 Male 2007 A JR 2006 FALSE 0 0 0 0.0980612692902293 -1.54875395950015 CN07-001 1 0 1 2 2 2007-01-01 197 53 2 0 1.47619047619048 1.03488372093023 0.98230317030223 -0.765674346748644 1.78846153846154 -0.810697721730674 -0.88929491104842 1.04212438844063
CN07-001 44 126 56 2007-09-08 Male 2007 A JR 2006 FALSE 0 0 0 0.26305789254374 -1.54875395950015 CN07-001 1 0 1 2 2 2007-01-01 250 106 2 0 1.47619047619048 1.03488372093023 -1.67624231614792 4.1036128413727 1.78846153846154 0.736087919268799 0.643288693769922 1.0527873189554
CN07-001 48 121 55 2007-09-24 Male 2007 A PW 2006 FALSE 0 0 0 0.180559580916985 -1.79827215171764 CN07-001 1 0 1 2 2 2007-01-01 266 122 2 0 1.47619047619048 1.03488372093023 0.391515284424419 -0.209184382391919 1.78846153846154 1.20304207504222 1.30673535217473 1.0422873315588
CN07-002 44 113 58 2007-06-12 Male 2007 A PW 2006 FALSE CN06-F5 CN06-018 0 0.0980612692902293 -1.54875395950015 CN07-002 1 0 0 4 5 2007-01-01 162 18 4 0 2.95238095238095 2.58720930232558 0.98230317030223 -0.765674346748644 3.57692307692308 -1.83215993748504 -1.34123157391463 2.59631147008374
CN07-002 46 117 54 2007-06-15 Male 2007 A PW 2006 FALSE CN06-F5 CN06-018 0 0.42805451579725 0.447391578239755 CN07-002 1 0 0 4 5 2007-01-01 165 21 4 0 2.95238095238095 2.58720930232558 0.98230317030223 -0.765674346748644 3.57692307692308 -1.74460603327753 -1.31995326825856 2.59234434940767
CN07-002 44 116 57 2007-06-19 Male 2007 A JR 2006 FALSE CN06-F5 CN06-018 0 0.0155629576634741 -2.04779034393513 CN07-002 1 0 0 4 5 2007-01-01 169 25 4 0 2.95238095238095 2.58720930232558 -1.08545443027011 0.973356791866123 3.57692307692308 -1.62786749433417 -1.28648994996182 2.59555034059678
CN07-002 49 120 55 2007-07-13 Male 2007 A PW 2006 FALSE CN06-F5 CN06-018 0 0.180559580916985 -0.550681190630199 CN07-002 1 0 0 4 5 2007-01-01 193 49 4 0 2.95238095238095 2.58720930232558 0.923224381714449 -0.765674346748644 3.57692307692308 -0.927436260674031 -0.963496182054221 2.59268096834338
CN07-002 40 113 58 2007-07-14 Male 2007 A JR 2006 FALSE CN06-F5 CN06-018 0 0.510552827424006 1.44546434710971 CN07-002 1 0 0 4 5 2007-01-01 194 50 4 0 2.95238095238095 2.58720930232558 0.95276377600834 -0.765674346748644 3.57692307692308 -0.898251625938192 -0.945491461883696 2.59223505923641
CN07-002 43 118 56 2007-07-26 Male 2007 A PW 2006 FALSE CN06-F5 CN06-018 0 0.180559580916985 -1.04971757506518 CN07-002 1 0 0 4 5 2007-01-01 206 62 4 0 2.95238095238095 2.58720930232558 0.391515284424419 -0.417868119025691 3.57692307692308 -0.548036009108122 -0.701063745629293 2.59507012838679
CN07-002 39 118 56 2007-07-27 Male 2007 A PW 2006 FALSE CN06-F5 CN06-018 0 0.345556204170495 1.19594615489222 CN07-002 1 0 0 4 5 2007-01-01 207 63 4 0 2.95238095238095 2.58720930232558 0.0961213414855136 1.1820405284999 3.57692307692308 -0.518851374372283 -0.678330513090751 2.59015036487474
CN07-004 34 111 54 2007-06-12 Female 2007 A PW 2006 FALSE CN06-205 CN06-018 0 -1.63440327487163 -1.54875395950015 CN07-004 1 1 0 4 7 2007-01-01 162 18 6 6.6 3.44827586206897 2.95555555555556 -0.494666544392298 0.62555056414317 3.38983050847458 -1.83215993748504 -1.34123157391463 2.95807097109923
CN07-004 35 116 53 2007-06-19 Female 2007 A PW 2006 FALSE CN06-205 CN06-018 0 -1.55190496324488 -1.29923576728266 CN07-004 1 1 0 4 7 2007-01-01 169 25 6 6.6 3.44827586206897 2.95555555555556 -1.23315140173956 -0.0700618913027372 3.38983050847458 -1.62786749433417 -1.28648994996182 2.95918541021441
CN07-004 40 113 60 2007-07-17 Female 2007 A JR 2006 FALSE CN06-205 CN06-018 0 -1.63440327487163 -1.04971757506518 CN07-004 1 1 0 4 7 2007-01-01 197 53 6 6.6 3.44827586206897 2.95555555555556 -0.494666544392298 -0.417868119025691 3.38983050847458 -0.810697721730674 -0.88929491104842 2.95804989879918
CN07-004 43 117 54 2007-08-14 Female 2007 A PW 2006 FALSE CN06-205 CN06-018 0 -1.38690833999137 -1.29923576728266 CN07-004 1 1 0 4 7 2007-01-01 225 81 6 6.6 3.44827586206897 2.95555555555556 -1.38084837320901 -0.417868119025691 3.38983050847458 0.00647205087282077 -0.206934203171546 2.96670185793544
CN07-004 38 111 54 2007-09-13 Female 2007 A JR 2006 FALSE CN06-205 CN06-018 0 -1.55190496324488 -1.29923576728266 CN07-004 1 1 0 4 7 2007-01-01 255 111 6 6.6 3.44827586206897 2.95555555555556 -1.23315140173956 -0.0700618913027372 3.38983050847458 0.882011092947994 0.840613152204466 2.96313504442549
CN07-004 36 121 55 2008-06-10 Female 2008 A PW 2006 FALSE CN06-205 CN06-018 0 -1.46940665161812 -1.29923576728266 CN07-004 2 0 0 3 7 2008-01-01 161 17 3 0 1.75675675675676 2.95555555555556 -1.08545443027011 -0.417868119025691 2.67123287671233 -1.86134457222088 -1.34759687902543 2.96811928372858
CN07-004 41 120 58 2008-06-11 Female 2008 A PW 2006 FALSE CN06-205 CN06-018 0 -1.55190496324488 -0.301162998412711 CN07-004 2 0 0 3 7 2008-01-01 162 18 3 0 1.75675675675676 2.95555555555556 -0.199272601453392 0.277744336420216 2.67123287671233 -1.83215993748504 -1.34123157391463 2.97727743806536
CN07-004 41 118 57 2008-07-10 Female 2008 A PW 2006 FALSE CN06-205 CN06-018 0 -1.55190496324488 -1.29923576728266 CN07-004 2 0 0 3 7 2008-01-01 191 47 3 0 1.75675675675676 2.95555555555556 -1.23315140173956 -0.0700618913027372 2.67123287671233 -0.985805530145709 -0.998414427233422 2.95601061767693
CN07-004 47 112 60 2008-07-23 Female 2008 A MS 2006 FALSE CN06-205 CN06-018 0 -1.55190496324488 -0.550681190630199 CN07-004 2 0 0 3 7 2008-01-01 204 60 3 0 1.75675675675676 2.95555555555556 -1.08545443027011 1.32116301958908 2.67123287671233 -0.606405278579801 -0.745439015544527 2.96517622404123
CN07-004 44 114 59 2008-07-29 Female 2008 A PW 2006 FALSE CN06-205 CN06-018 0 -1.63440327487163 -1.54875395950015 CN07-004 2 0 0 3 7 2008-01-01 210 66 3 0 1.75675675675676 2.95555555555556 -0.494666544392298 0.62555056414317 2.67123287671233 -0.431297470164766 -0.607948425151425 2.9827501237571
CN07-004 44 NA NA 2008-07-29 Female 2008 A PW 2006 FALSE CN06-205 CN06-018 0 -1.55190496324488 -1.04971757506518 CN07-004 2 0 0 3 7 2008-01-01 210 66 3 0 1.75675675675676 2.95555555555556 -0.790060487331203 -0.765674346748644 2.67123287671233 -0.431297470164766 -0.607948425151425 2.9585235653171
CN07-004 39 114 59 2008-07-30 Female 2008 A PW 2006 FALSE CN06-205 CN06-018 0 -1.63440327487163 -0.550681190630199 CN07-004 2 0 0 3 7 2008-01-01 211 67 3 0 1.75675675675676 2.95555555555556 -1.08545443027011 -0.0700618913027372 2.67123287671233 -0.402112835428927 -0.583760265730417 2.9633793092397
CN07-004 42 116 58 2008-08-26 Female 2008 A GC 2006 FALSE CN06-205 CN06-018 0 -1.71690158649839 -1.04971757506518 CN07-004 2 0 0 3 7 2008-01-01 238 94 3 0 1.75675675675676 2.95555555555556 -1.08545443027011 -0.0700618913027372 2.67123287671233 0.385872302438729 0.206810629029917 2.96159735962708
CN07-004 NA NA NA 2008-08-26 Female 2008 A GC 2006 FALSE CN06-205 CN06-018 0 -1.55190496324488 -1.54875395950015 CN07-004 2 0 0 3 7 2008-01-01 238 94 3 0 1.75675675675676 2.95555555555556 -1.38084837320901 0.486428073053988 2.67123287671233 0.385872302438729 0.206810629029917 2.96821323923049
CN07-004 39 112 50 2008-08-27 Female 2008 A GC 2006 FALSE CN06-205 CN06-018 0 -1.55190496324488 -0.301162998412711 CN07-004 2 0 0 3 7 2008-01-01 239 95 3 0 1.75675675675676 2.95555555555556 -0.199272601453392 0.277744336420216 2.67123287671233 0.415056937174568 0.241183276628192 2.97988810896002
CN07-004 43 117 61 2008-09-17 Female 2008 A PW 2006 FALSE CN06-205 CN06-018 0 -1.46940665161812 -1.54875395950015 CN07-004 2 0 0 3 7 2008-01-01 260 116 3 0 1.75675675675676 2.95555555555556 -1.67624231614792 0.62555056414317 2.67123287671233 1.02793426662719 1.04703090365443 2.96467570538134
CN07-004 NA NA NA 2008-09-17 Female 2008 A PW 2006 FALSE CN06-205 CN06-018 0 -1.38690833999137 -1.29923576728266 CN07-004 2 0 0 3 7 2008-01-01 260 116 3 0 1.75675675675676 2.95555555555556 -1.38084837320901 -0.417868119025691 2.67123287671233 1.02793426662719 1.04703090365443 2.95953970654443
CN07-004 44 116 55 2008-09-18 Female 2008 A PW 2006 FALSE CN06-205 CN06-018 0 -1.55190496324488 -0.550681190630199 CN07-004 2 0 0 3 7 2008-01-01 261 117 3 0 1.75675675675676 2.95555555555556 -1.08545443027011 1.32116301958908 2.67123287671233 1.05711890136303 1.08940564910627 2.96844970245707
CN07-005 34 112 57 2007-06-12 Male 2007 A PW 2006 FALSE CN06-205 CN06-018 0 -1.8818982097519 -1.54875395950015 CN07-005 1 0 0 0 0 2007-01-01 162 18 0 0 0 0 -0.494666544392298 -0.417868119025691 0 -1.83215993748504 -1.34123157391463 0.00280045189328372
CN07-006 43 118 58 2007-06-13 Male 2007 A PW 2006 FALSE 0 0 0 -1.79939989812514 0.447391578239755 CN07-006 1 1 1 0 0 2007-01-01 163 19 2 6.6 1.47619047619048 0 -1.67624231614792 0.62555056414317 0 -1.8029753027492 -1.33450253708323 0.00996187352009497
CN07-006 42 123 57 2007-06-20 Male 2007 A PW 2006 FALSE 0 0 0 -1.79939989812514 -0.0516448061952222 CN07-006 1 1 1 0 0 2007-01-01 170 26 2 6.6 1.47619047619048 0 0.0961213414855136 -0.417868119025691 0 -1.59868285959833 -1.2772147910861 0.00925322750552466
CN07-006 44 123 50 2008-06-10 Male 2008 A PW 2006 FALSE 0 0 0 -1.55190496324488 -0.800199382847688 CN07-006 2 0 1 0 0 2008-01-01 161 17 0 0 0 0 0.0961213414855136 -0.417868119025691 0 -1.86134457222088 -1.34759687902543 0.0119205306178788
CN07-006 43 123 54 2008-06-11 Male 2008 A PW 2006 FALSE 0 0 0 -1.8818982097519 -0.0516448061952222 CN07-006 2 0 1 0 0 2008-01-01 162 18 0 0 0 0 -0.494666544392298 -0.0700618913027372 0 -1.83215993748504 -1.34123157391463 0.00941616282986369
CN07-006 42 123 48 2008-07-10 Male 2008 A PW 2006 FALSE 0 0 0 -1.71690158649839 -1.04971757506518 CN07-006 2 0 1 0 0 2008-01-01 191 47 0 0 0 0 -1.08545443027011 -0.0700618913027372 0 -0.985805530145709 -0.998414427233422 0.000181986613059371
CN07-006 44 120 50 2008-07-23 Male 2008 A MS 2006 FALSE 0 0 0 -1.79939989812514 0.447391578239755 CN07-006 2 0 1 0 0 2008-01-01 204 60 0 0 0 0 -1.67624231614792 0.62555056414317 0 -0.606405278579801 -0.745439015544527 0.0111390671983705
CN07-007 33 114 53 2007-06-13 Female 2007 A PW 2006 FALSE CN06-021 0 0 -1.1394134051111 -0.550681190630199 CN07-007 1 0 0 4 4 2007-01-01 163 19 4 0 2.29885057471264 1.68888888888889 0.864145593126668 -0.765674346748644 3.38983050847458 -1.8029753027492 -1.33450253708323 1.69418457237124
CN07-007 34 116 56 2007-06-20 Female 2007 A PW 2006 FALSE CN06-021 0 0 -1.1394134051111 0.197873386022266 CN07-007 1 0 0 4 4 2007-01-01 170 26 4 0 2.29885057471264 1.68888888888889 0.923224381714449 -0.765674346748644 3.38983050847458 -1.59868285959833 -1.2772147910861 1.70170507723399
CN07-007 34 108 56 2007-07-18 Female 2007 A PW 2006 FALSE CN06-021 0 0 -1.1394134051111 0.447391578239755 CN07-007 1 0 0 4 4 2007-01-01 198 54 4 0 2.29885057471264 1.68888888888889 0.923224381714449 -0.765674346748644 3.38983050847458 -0.781513086994835 -0.869835263995428 1.69121725283256
CN07-007 46 112 60 2007-08-15 Female 2007 A JR 2006 FALSE CN06-021 0 0 -1.1394134051111 0.197873386022266 CN07-007 1 0 0 4 4 2007-01-01 226 82 4 0 2.29885057471264 1.68888888888889 0.923224381714449 -0.765674346748644 3.38983050847458 0.0356566856086599 -0.177290067941287 1.6945097432983
CN07-007 39 116 50 2007-09-14 Female 2007 A JR 2006 FALSE CN06-021 0 0 -0.974416781857589 0.197873386022266 CN07-007 1 0 0 4 4 2007-01-01 256 112 4 0 2.29885057471264 1.68888888888889 0.98230317030223 -0.765674346748644 3.38983050847458 0.911195727683833 0.881169239053225 1.69259167571315
CN07-008 16 89 46 2007-06-13 Male 2007 J PW 2007 FALSE CN06-025 CN06-207 0 -0.644423535350568 0.197873386022266 CN07-008 0 0 0 0 0 2007-01-01 163 19 0 0 0 0 -1.08545443027011 2.71238793048089 0 -1.8029753027492 -1.33450253708323 0.0034637791702425
CN07-008 23 94 47 2007-06-20 Male 2007 J PW 2007 FALSE CN06-025 CN06-207 0 -0.644423535350568 0.447391578239755 CN07-008 0 0 0 0 0 2007-01-01 170 26 0 0 0 0 -0.790060487331203 1.32116301958908 0 -1.59868285959833 -1.2772147910861 0.00358735613122689
CN07-009 17 89 46 2007-06-13 Male 2007 J PW 2007 FALSE CN07-110 CN06-207 0 -0.561925223723813 -0.301162998412711 CN07-009 0 0 0 0 0 2007-01-01 163 19 0 0 0 0 0.391515284424419 -0.0700618913027372 0 -1.8029753027492 -1.33450253708323 0.00702490596078624
CN07-009 21 97 53 2007-06-20 Male 2007 J PW 2007 FALSE CN07-110 CN06-207 0 -0.561925223723813 0.197873386022266 CN07-009 0 0 0 0 0 2007-01-01 170 26 0 0 0 0 0.893684987420559 -0.765674346748644 0 -1.59868285959833 -1.2772147910861 0.0166850578756927
CN07-010 16 88 48 2007-06-13 Female 2007 J PW 2007 FALSE CN06-025 CN06-207 0 -0.561925223723813 -0.550681190630199 CN07-010 0 0 0 0 0 2007-01-01 163 19 0 0 0 0 0.0961213414855136 0.973356791866123 0 -1.8029753027492 -1.33450253708323 0.00961723490371083
CN07-010 34 104 62 2007-08-14 Female 2007 J PW 2007 FALSE CN06-025 CN06-207 0 -1.96439652137865 -0.800199382847688 CN07-010 0 0 0 0 0 2007-01-01 225 81 0 0 0 0 -1.08545443027011 2.36458170275794 0 0.00647205087282077 -0.206934203171546 0.0149074753550969
CN07-010 28 105 62 2007-08-15 Female 2007 J JR 2007 FALSE CN06-025 CN06-207 0 -1.96439652137865 -0.0516448061952222 CN07-010 0 0 0 0 0 2007-01-01 226 82 0 0 0 0 -1.38084837320901 2.01677547503498 0 0.0356566856086599 -0.177290067941287 0.00665136386644771
CN07-012 49 128 58 2007-06-14 Male 2007 A PW 2006 FALSE 0 CN06-M5 0 1.08804100881129 0.946427962674732 CN07-012 1 0 0 9 9 2007-01-01 164 20 9 0 6.64285714285714 4.65697674418605 -1.08545443027011 2.71238793048089 8.04807692307692 -1.77379066801336 -1.3274097685312 4.66789739763522
CN07-012 54 123 61 2007-06-15 Male 2007 A PW 2006 FALSE 0 CN06-M5 0 0.675549450677516 0.696909770457243 CN07-012 1 0 0 9 9 2007-01-01 165 21 9 0 6.64285714285714 4.65697674418605 0.98230317030223 -0.765674346748644 8.04807692307692 -1.74460603327753 -1.31995326825856 4.66068710123676
CN07-012 50 126 56 2007-07-13 Male 2007 A PW 2006 FALSE 0 CN06-M5 0 0.758047762304272 0.696909770457243 CN07-012 1 0 0 9 9 2007-01-01 193 49 9 0 6.64285714285714 4.65697674418605 0.95276377600834 -0.765674346748644 8.04807692307692 -0.927436260674031 -0.963496182054221 4.66049359824972
CN07-012 NA NA NA 2007-07-13 Male 2007 A PW 2006 FALSE 0 CN06-M5 0 1.00554269718454 0.696909770457243 CN07-012 1 0 0 9 9 2007-01-01 193 49 9 0 6.64285714285714 4.65697674418605 -1.97163625908683 1.32116301958908 8.04807692307692 -0.927436260674031 -0.963496182054221 4.66497617389097
CN07-012 51 123 NA 2007-07-26 Male 2007 A PW 2006 FALSE 0 CN06-M5 0 0.675549450677516 0.696909770457243 CN07-012 1 0 0 9 9 2007-01-01 206 62 9 0 6.64285714285714 4.65697674418605 0.98230317030223 -0.765674346748644 8.04807692307692 -0.548036009108122 -0.701063745629293 4.67524610087807
CN07-012 43 116 61 2007-09-10 Male 2007 A JR 2006 FALSE 0 CN06-M5 0 1.33553594369156 1.94450073154469 CN07-012 1 0 0 9 9 2007-01-01 252 108 9 0 6.64285714285714 4.65697674418605 0.893684987420559 -0.626551855659463 8.04807692307692 0.794457188740477 0.72112728198189 4.66938402405569
CN07-013 53 118 63 2007-06-14 Male 2007 A PW 2006 FALSE 0 CN06-058 0 0.345556204170495 1.19594615489222 CN07-013 1 0 0 6 6 2007-01-01 164 20 6 0 4.42857142857143 3.1046511627907 0.0961213414855136 1.1820405284999 5.36538461538462 -1.77379066801336 -1.3274097685312 3.10561494189146
CN07-013 49 120 61 2007-06-15 Male 2007 A PW 2006 FALSE 0 CN06-058 0 0.26305789254374 -0.800199382847688 CN07-013 1 0 0 6 6 2007-01-01 165 21 6 0 4.42857142857143 3.1046511627907 -1.38084837320901 2.01677547503498 5.36538461538462 -1.74460603327753 -1.31995326825856 3.11076227732001
CN07-013 48 123 65 2007-06-19 Male 2007 A PW 2006 FALSE 0 CN06-058 0 0.0980612692902293 -1.29923576728266 CN07-013 1 0 0 6 6 2007-01-01 169 25 6 0 4.42857142857143 3.1046511627907 0.923224381714449 -0.765674346748644 5.36538461538462 -1.62786749433417 -1.28648994996182 3.11709072037184
CN07-013 51 123 58 2007-07-13 Male 2007 A PW 2006 FALSE 0 CN06-058 0 0.180559580916985 0.197873386022266 CN07-013 1 0 0 6 6 2007-01-01 193 49 6 0 4.42857142857143 3.1046511627907 0.923224381714449 -0.765674346748644 5.36538461538462 -0.927436260674031 -0.963496182054221 3.10688624836782
CN07-014 42 112 61 2007-06-14 Male 2007 A PW 2006 FALSE 0 0 0 0.593051139050761 0.946427962674732 CN07-014 1 0 1 8 8 2007-01-01 164 20 8 0 5.90476190476191 4.13953488372093 0.0961213414855136 -0.0700618913027372 7.15384615384615 -1.77379066801336 -1.3274097685312 4.14413388375281
CN07-014 45 118 62 2007-07-13 Male 2007 A PW 2006 FALSE 0 0 0 0.26305789254374 0.696909770457243 CN07-014 1 0 1 8 8 2007-01-01 193 49 8 0 5.90476190476191 4.13953488372093 0.98230317030223 -0.765674346748644 7.15384615384615 -0.927436260674031 -0.963496182054221 4.14942519706164
CN07-014 46 117 63 2007-07-27 Male 2007 A PW 2006 FALSE 0 0 0 0.42805451579725 0.946427962674732 CN07-014 1 0 1 8 8 2007-01-01 207 63 8 0 5.90476190476191 4.13953488372093 0.98230317030223 -0.765674346748644 7.15384615384615 -0.518851374372283 -0.678330513090751 4.1448034815391
CN07-015 25 92 45 2007-06-14 Male 2007 J PW 2007 FALSE CN06-164 CN07-M2 0 0.0980612692902293 0.696909770457243 CN07-015 0 0 0 0 0 2007-01-01 164 20 0 0 0 0 0.98230317030223 -0.765674346748644 0 -1.77379066801336 -1.3274097685312 0.00319920276318179
CN07-015 19 91 39 2007-06-15 Male 2007 J PW 2007 FALSE CN06-164 CN07-M2 0 0.180559580916985 -0.301162998412711 CN07-015 0 0 0 0 0 2007-01-01 165 21 0 0 0 0 0.95276377600834 -0.765674346748644 0 -1.74460603327753 -1.31995326825856 0.0121822522496473
CN07-016 21 92 40 2007-06-14 Male 2007 J PW 2007 FALSE CN06-214 CN07-013 0 0.0980612692902293 -0.301162998412711 CN07-016 0 0 0 0 0 2007-01-01 164 20 0 0 0 0 0.98230317030223 -0.765674346748644 0 -1.77379066801336 -1.3274097685312 0.00779567573492835
CN07-016 31 98 59 2007-07-17 Male 2007 J JR 2007 FALSE CN06-214 CN07-013 0 0.0155629576634741 -0.800199382847688 CN07-016 0 0 0 0 0 2007-01-01 197 53 0 0 0 0 0.391515284424419 0.138621845331035 0 -0.810697721730674 -0.88929491104842 0.00156994144070767
CN07-016 36 110 56 2007-07-27 Male 2007 J PW 2007 FALSE CN06-214 CN07-013 0 0.0155629576634741 -0.301162998412711 CN07-016 0 0 0 0 0 2007-01-01 207 63 0 0 0 0 0.686909227363325 -0.765674346748644 0 -0.518851374372283 -0.678330513090751 0.00668569609378024
CN07-016 32 110 54 2007-09-08 Male 2007 J PW 2007 FALSE CN06-214 CN07-013 0 0.0155629576634741 -0.550681190630199 CN07-016 0 0 0 0 0 2007-01-01 250 106 0 0 0 0 0.391515284424419 -0.417868119025691 0 0.736087919268799 0.643288693769922 0.0011757922275699
CN07-016 35 116 52 2007-09-09 Male 2007 J PW 2007 FALSE CN06-214 CN07-013 0 0.0155629576634741 0.197873386022266 CN07-016 0 0 0 0 0 2007-01-01 251 107 0 0 0 0 0.893684987420559 -0.765674346748644 0 0.765272554004638 0.682026122015597 0.00272078112715668
CN07-016 34 114 55 2007-09-24 Male 2007 J PW 2007 FALSE CN06-214 CN07-013 0 0.180559580916985 -0.550681190630199 CN07-016 0 0 0 0 0 2007-01-01 266 122 0 0 0 0 0.923224381714449 -0.765674346748644 0 1.20304207504222 1.30673535217473 0.00487503494577395
CN07-016 33 115 56 2007-10-03 Male 2007 J JR 2007 FALSE CN06-214 CN07-013 0 -0.0669353539632812 0.447391578239755 CN07-016 0 0 0 0 0 2007-01-01 275 131 0 0 0 0 0.98230317030223 -0.765674346748644 0 1.46570378766478 1.72084391609681 0.00477274988466112
CN07-017 17 90 37 2007-06-14 Male 2007 J PW 2007 FALSE CN06-214 CN07-013 0 0.0155629576634741 -0.550681190630199 CN07-017 0 0 0 0 0 2007-01-01 164 20 0 0 0 0 0.391515284424419 -0.417868119025691 0 -1.77379066801336 -1.3274097685312 0.00830511321356247
CN07-018 41 114 57 2007-06-15 Male 2007 A PW 2006 FALSE CN06-052 CN06-061 0 0.510552827424006 0.197873386022266 CN07-018 1 0 0 3 3 2007-01-01 165 21 3 0 2.21428571428571 1.55232558139535 0.95276377600834 -0.765674346748644 2.68269230769231 -1.74460603327753 -1.31995326825856 1.55649896638184
CN07-018 42 114 55 2007-07-13 Male 2007 A PW 2006 FALSE CN06-052 CN06-061 0 0.42805451579725 -0.0516448061952222 CN07-018 1 0 0 3 3 2007-01-01 193 49 3 0 2.21428571428571 1.55232558139535 0.686909227363325 -0.765674346748644 2.68269230769231 -0.927436260674031 -0.963496182054221 1.55713038601843
CN07-018 40 117 58 2007-07-26 Male 2007 A PW 2006 FALSE CN06-052 CN06-061 0 0.42805451579725 -0.0516448061952222 CN07-018 1 0 0 3 3 2007-01-01 206 62 3 0 2.21428571428571 1.55232558139535 0.686909227363325 -0.765674346748644 2.68269230769231 -0.548036009108122 -0.701063745629293 1.55553280564801
CN07-019 16 75 34 2007-06-15 Female 2007 J PW 2007 FALSE CN06-175 CN06-169 0 1.33553594369156 0.447391578239755 CN07-019 0 0 0 0 0 2007-01-01 165 21 0 0 0 0 -1.97163625908683 3.4080003859268 0 -1.74460603327753 -1.31995326825856 4.89153376156149e-06
CN07-020 17 85 36 2007-06-15 Male 2007 J PW 2007 FALSE CN06-175 CN06-169 0 1.2530376320648 0.447391578239755 CN07-020 0 0 0 0 0 2007-01-01 165 21 0 0 0 0 -1.38084837320901 2.01677547503498 0 -1.74460603327753 -1.31995326825856 0.0103720272822992
CN07-021 43 109 57 2007-06-15 Female 2007 A PW 2006 FALSE CN06-084 CN06-M7 0 1.50053256694507 -0.301162998412711 CN07-021 1 0 0 0 0 2007-01-01 165 21 0 0 0 0 0.95276377600834 -0.765674346748644 0 -1.74460603327753 -1.31995326825856 0.00777887020490358
CN07-022 39 112 58 2007-06-15 Female 2007 A PW 2006 FALSE CN06-056 CN06-061 0 0.923044385557782 -0.550681190630199 CN07-022 1 0 0 0 0 2007-01-01 165 21 0 0 0 0 -1.82393928761737 -0.0700618913027372 0 -1.74460603327753 -1.31995326825856 0.00175678158224008
CN07-022 35 116 57 2007-07-13 Female 2007 A PW 2006 FALSE CN06-056 CN06-061 0 1.00554269718454 -0.550681190630199 CN07-022 1 0 0 0 0 2007-01-01 193 49 0 0 0 0 -1.08545443027011 -0.765674346748644 0 -0.927436260674031 -0.963496182054221 0.0169276938787062
CN07-022 34 114 56 2007-07-26 Female 2007 A PW 2006 FALSE CN06-056 CN06-061 0 1.00554269718454 -0.550681190630199 CN07-022 1 0 0 0 0 2007-01-01 206 62 0 0 0 0 -1.08545443027011 -0.765674346748644 0 -0.548036009108122 -0.701063745629293 0.0052091181528402
CN07-022 32 114 56 2007-09-09 Female 2007 A PW 2006 FALSE CN06-056 CN06-061 0 1.08804100881129 -0.550681190630199 CN07-022 1 0 0 0 0 2007-01-01 251 107 0 0 0 0 -1.82393928761737 0.62555056414317 0 0.765272554004638 0.682026122015597 0.0234078524515075
CN07-023 43 112 55 2007-06-15 Male 2007 A PW 2006 FALSE CN06-094 CN06-086 0 0.42805451579725 -1.04971757506518 CN07-023 1 0 0 0 0 2007-01-01 165 21 0 0 0 0 -0.790060487331203 -0.765674346748644 0 -1.74460603327753 -1.31995326825856 0.0270107223966306
CN07-023 38 112 54 2007-06-19 Male 2007 A JR 2006 FALSE CN06-094 CN06-086 0 0.0980612692902293 -1.54875395950015 CN07-023 1 0 0 0 0 2007-01-01 169 25 0 0 0 0 0.98230317030223 -0.765674346748644 0 -1.62786749433417 -1.28648994996182 0.00972868248702576
CN07-023 45 115 57 2007-07-13 Male 2007 A PW 2006 FALSE CN06-094 CN06-086 0 0.758047762304272 -0.550681190630199 CN07-023 1 0 0 0 0 2007-01-01 193 49 0 0 0 0 -1.67624231614792 0.62555056414317 0 -0.927436260674031 -0.963496182054221 0.01464028449838
CN07-024 38 112 60 2007-06-19 Female 2007 A JR 2006 FALSE CN06-040 CN07-M15 0 -0.809420158604079 -1.54875395950015 CN07-024 1 0 0 3 3 2007-01-01 169 25 3 0 1.72413793103448 1.26666666666667 -1.67624231614792 2.01677547503498 2.54237288135593 -1.62786749433417 -1.28648994996182 1.26825874035406
CN07-024 38 115 63 2007-07-17 Female 2007 A JR 2006 FALSE CN06-040 CN07-M15 0 -0.891918470230834 -1.79827215171764 CN07-024 1 0 0 3 3 2007-01-01 197 53 3 0 1.72413793103448 1.26666666666667 -1.52854534467847 1.66896924731203 2.54237288135593 -0.810697721730674 -0.88929491104842 1.2729893763406
CN07-024 38 118 62 2007-08-14 Female 2007 A PW 2006 FALSE CN06-040 CN07-M15 0 -0.891918470230834 -1.79827215171764 CN07-024 1 0 0 3 3 2007-01-01 225 81 3 0 1.72413793103448 1.26666666666667 -1.52854534467847 1.66896924731203 2.54237288135593 0.00647205087282077 -0.206934203171546 1.27226729628846
CN07-025 36 106 54 2007-06-19 Female 2007 A JR 2006 FALSE CN06-F5 CN06-018 0 -1.63440327487163 -1.54875395950015 CN07-025 1 0 0 0 0 2007-01-01 169 25 0 0 0 0 -0.494666544392298 0.62555056414317 0 -1.62786749433417 -1.28648994996182 0.000644217195226672
CN07-025 32 102 59 2007-07-17 Female 2007 A JR 2006 FALSE CN06-F5 CN06-018 0 -1.63440327487163 -1.54875395950015 CN07-025 1 0 0 0 0 2007-01-01 197 53 0 0 0 0 -0.494666544392298 0.62555056414317 0 -0.810697721730674 -0.88929491104842 0.00139441915702216
CN07-026 23 98 44 2007-06-20 Female 2007 J PW 2007 FALSE CN06-119 CN06-207 0 -0.479426912097058 -0.0516448061952222 CN07-026 0 1 0 2 5 2007-01-01 170 26 4 4.37931034482759 2.29885057471264 2.13973799126638 0.686909227363325 -0.765674346748644 1.69491525423729 -1.59868285959833 -1.2772147910861 2.15092461400473
CN07-026 30 100 54 2007-07-18 Female 2007 J PW 2007 FALSE CN06-119 CN06-207 0 -0.396928600470302 0.197873386022266 CN07-026 0 1 0 2 5 2007-01-01 198 54 4 4.37931034482759 2.29885057471264 2.13973799126638 0.98230317030223 -0.765674346748644 1.69491525423729 -0.781513086994835 -0.869835263995428 2.14803799694687
CN07-026 35 109 56 2007-09-08 Female 2007 J PW 2007 FALSE CN06-119 CN06-207 0 -0.396928600470302 0.197873386022266 CN07-026 0 1 0 2 5 2007-01-01 250 106 4 4.37931034482759 2.29885057471264 2.13973799126638 0.98230317030223 -0.765674346748644 1.69491525423729 0.736087919268799 0.643288693769922 2.14659284421142
CN07-026 37 115 60 2007-09-24 Female 2007 J PW 2007 FALSE CN06-119 CN06-207 0 -0.314430288843547 -0.0516448061952222 CN07-026 0 1 0 2 5 2007-01-01 266 122 4 4.37931034482759 2.29885057471264 2.13973799126638 0.0961213414855136 0.62555056414317 1.69491525423729 1.20304207504222 1.30673535217473 2.16577286877769
CN07-026 38 117 60 2008-06-11 Female 2008 A PW 2007 FALSE CN06-119 CN06-207 0 -0.479426912097058 -0.550681190630199 CN07-026 1 0 0 3 5 2008-01-01 162 18 3 0 1.75675675675676 2.13973799126638 0.834606198832777 -0.765674346748644 2.67123287671233 -1.83215993748504 -1.34123157391463 2.15197486475094
CN07-026 50 114 64 2008-07-23 Female 2008 A MS 2007 FALSE CN06-119 CN06-207 0 -0.561925223723813 -0.550681190630199 CN07-026 1 0 0 3 5 2008-01-01 204 60 3 0 1.75675675675676 2.13973799126638 0.0961213414855136 0.973356791866123 2.67123287671233 -0.606405278579801 -0.745439015544527 2.14342320599412
CN07-026 41 117 63 2008-07-29 Female 2008 A PW 2007 FALSE CN06-119 CN06-207 0 -0.644423535350568 -0.800199382847688 CN07-026 1 0 0 3 5 2008-01-01 210 66 3 0 1.75675675675676 2.13973799126638 -0.790060487331203 0.973356791866123 2.67123287671233 -0.431297470164766 -0.607948425151425 2.1541973490711
CN07-026 38 118 62 2008-07-30 Female 2008 A PW 2007 FALSE CN06-119 CN06-207 0 -0.479426912097058 -0.550681190630199 CN07-026 1 0 0 3 5 2008-01-01 211 67 3 0 1.75675675675676 2.13973799126638 0.834606198832777 -0.765674346748644 2.67123287671233 -0.402112835428927 -0.583760265730417 2.14005037511251
CN07-027 17 94 44 2007-06-20 Female 2007 J PW 2007 FALSE CN07-F1 CN06-124 0 -0.809420158604079 -0.550681190630199 CN07-027 0 0 0 0 0 2007-01-01 170 26 0 0 0 0 -1.08545443027011 2.71238793048089 0 -1.59868285959833 -1.2772147910861 0.00122479287680243
CN07-028 21 96 48 2007-06-20 Female 2007 J PW 2007 FALSE CN06-119 CN06-207 0 -1.1394134051111 -0.550681190630199 CN07-028 0 0 0 0 0 2007-01-01 170 26 0 0 0 0 0.864145593126668 -0.765674346748644 0 -1.59868285959833 -1.2772147910861 0.00191223883483391
CN07-029 21 97 46 2007-06-20 Female 2007 J PW 2007 FALSE 0 0 0 -1.8818982097519 0.946427962674732 CN07-029 0 0 1 0 0 2007-01-01 170 26 0 0 0 0 0.834606198832777 -0.417868119025691 0 -1.59868285959833 -1.2772147910861 0.00374332393171539
CN07-029 29 105 53 2007-07-18 Female 2007 J PW 2007 FALSE 0 0 0 -1.8818982097519 0.946427962674732 CN07-029 0 0 1 0 0 2007-01-01 198 54 0 0 0 0 0.834606198832777 -0.417868119025691 0 -0.781513086994835 -0.869835263995428 0.000621351267803329
CN07-029 40 110 58 2007-08-15 Female 2007 J JR 2007 FALSE 0 0 0 -1.96439652137865 0.696909770457243 CN07-029 0 0 1 0 0 2007-01-01 226 82 0 0 0 0 -1.97163625908683 -0.0700618913027372 0 0.0356566856086599 -0.177290067941287 0.00348193554462027
CN07-030 27 102 48 2007-07-13 Male 2007 J PW 2007 FALSE CN06-171 CN07-013 0 0.510552827424006 0.197873386022266 CN07-030 0 0 0 0 0 2007-01-01 193 49 0 0 0 0 0.95276377600834 -0.765674346748644 0 -0.927436260674031 -0.963496182054221 0.00637323324776438
CN07-031 37 109 52 2007-07-13 Female 2007 A PW 2006 FALSE CN06-081 CN06-086 0 1.50053256694507 0.696909770457243 CN07-031 1 0 0 2 2 2007-01-01 193 49 2 0 1.14942528735632 0.844444444444445 0.686909227363325 -0.417868119025691 1.69491525423729 -0.927436260674031 -0.963496182054221 0.84909533592626
CN07-031 40 110 54 2007-07-27 Female 2007 A PW 2006 FALSE CN06-081 CN06-086 0 1.41803425531831 1.19594615489222 CN07-031 1 0 0 2 2 2007-01-01 207 63 2 0 1.14942528735632 0.844444444444445 0.391515284424419 0.138621845331035 1.69491525423729 -0.518851374372283 -0.678330513090751 0.846158661890974
CN07-031 34 110 54 2007-09-09 Female 2007 A PW 2006 FALSE CN06-081 CN06-086 0 1.50053256694507 0.696909770457243 CN07-031 1 0 0 2 2 2007-01-01 251 107 2 0 1.14942528735632 0.844444444444445 0.686909227363325 -0.417868119025691 1.69491525423729 0.765272554004638 0.682026122015597 0.845558267309972
CN07-032 13 75 31 2007-07-13 Female 2007 J PW 2007 FALSE CN07-F3 CN06-215 0 1.58303087857182 0.197873386022266 CN07-032 0 0 0 0 0 2007-01-01 193 49 0 0 0 0 -1.38084837320901 2.01677547503498 0 -0.927436260674031 -0.963496182054221 0.0117053589618574
CN07-033 53 116 62 2007-07-13 Male 2007 A PW 2006 FALSE 0 0 0 1.58303087857182 -0.550681190630199 CN07-033 1 0 1 2 2 2007-01-01 193 49 2 0 1.47619047619048 1.03488372093023 -1.08545443027011 2.01677547503498 1.78846153846154 -0.927436260674031 -0.963496182054221 1.04872288103813
CN07-033 48 113 58 2007-07-14 Male 2007 A JR 2006 FALSE 0 0 0 1.41803425531831 0.946427962674732 CN07-033 1 0 1 2 2 2007-01-01 194 50 2 0 1.47619047619048 1.03488372093023 -1.08545443027011 2.01677547503498 1.78846153846154 -0.898251625938192 -0.945491461883696 1.04709942167357
CN07-033 44 120 61 2007-07-26 Male 2007 A PW 2006 FALSE 0 0 0 1.50053256694507 -0.550681190630199 CN07-033 1 0 1 2 2 2007-01-01 206 62 2 0 1.47619047619048 1.03488372093023 -1.82393928761737 0.62555056414317 1.78846153846154 -0.548036009108122 -0.701063745629293 1.04828199259419
CN07-035 23 91 43 2007-07-13 Female 2007 J PW 2007 FALSE CN06-192 CN07-M4 0 0.510552827424006 -0.0516448061952222 CN07-035 0 0 0 0 0 2007-01-01 193 49 0 0 0 0 -1.38084837320901 -0.556990610114872 0 -0.927436260674031 -0.963496182054221 0.0201026796880477
CN07-035 27 94 49 2007-07-26 Female 2007 J PW 2007 FALSE CN06-192 CN07-M4 0 0.345556204170495 -0.550681190630199 CN07-035 0 0 0 0 0 2007-01-01 206 62 0 0 0 0 -1.08545443027011 1.66896924731203 0 -0.548036009108122 -0.701063745629293 0.000598914508853084
CN07-035 31 108 56 2007-09-08 Female 2007 J PW 2007 FALSE CN06-192 CN07-M4 0 0.42805451579725 -1.04971757506518 CN07-035 0 0 0 0 0 2007-01-01 250 106 0 0 0 0 -0.790060487331203 -0.765674346748644 0 0.736087919268799 0.643288693769922 0.017527827100278
CN07-035 33 110 55 2007-09-24 Female 2007 J PW 2007 FALSE CN06-192 CN07-M4 0 0.510552827424006 -0.800199382847688 CN07-035 0 0 0 0 0 2007-01-01 266 122 0 0 0 0 -1.38084837320901 -0.0700618913027372 0 1.20304207504222 1.30673535217473 0.00858624384107615
CN07-036 13 79 42 2007-07-14 Female 2007 J JR 2007 FALSE CN06-110 CN06-055 0 0.840546073931027 1.6949825393272 CN07-036 0 1 0 0 13 2007-01-01 194 50 2 4.37931034482759 1.14942528735632 5.56331877729258 0.98230317030223 -0.765674346748644 0 -0.898251625938192 -0.945491461883696 5.56465586856625
CN07-036 22 96 47 2007-07-27 Female 2007 J PW 2007 FALSE CN06-110 CN06-055 0 0.758047762304272 1.94450073154469 CN07-036 0 1 0 0 13 2007-01-01 207 63 2 4.37931034482759 1.14942528735632 5.56331877729258 0.0961213414855136 0.62555056414317 0 -0.518851374372283 -0.678330513090751 5.56580519315251
CN07-036 33 111 55 2007-09-10 Female 2007 J JR 2007 FALSE CN06-110 CN06-055 0 0.923044385557782 1.94450073154469 CN07-036 0 1 0 0 13 2007-01-01 252 108 2 4.37931034482759 1.14942528735632 5.56331877729258 0.95276377600834 -0.765674346748644 0 0.794457188740477 0.72112728198189 5.57400872993471
CN07-036 37 116 59 2008-07-25 Female 2008 A PW 2007 FALSE CN06-110 CN06-055 0 0.923044385557782 1.6949825393272 CN07-036 1 1 0 5 13 2008-01-01 206 62 7 6.2 4.0990990990991 5.56331877729258 0.539212255893872 -0.417868119025691 4.45205479452055 -0.548036009108122 -0.701063745629293 5.57526161329152
CN07-036 NA NA NA 2008-07-25 Female 2008 A PW 2007 FALSE CN06-110 CN06-055 0 0.840546073931027 2.19401892376217 CN07-036 1 1 0 5 13 2008-01-01 206 62 7 6.2 4.0990990990991 5.56331877729258 0.0961213414855136 0.62555056414317 4.45205479452055 -0.548036009108122 -0.701063745629293 5.57230292543267
CN07-036 40 117 61 2008-08-07 Female 2008 A PW 2007 FALSE CN06-110 CN06-055 0 1.00554269718454 1.6949825393272 CN07-036 1 1 0 5 13 2008-01-01 219 75 7 6.2 4.0990990990991 5.56331877729258 0.686909227363325 -0.0700618913027372 4.45205479452055 -0.168635757542214 -0.377160648420148 5.56892870925234
CN07-036 40 120 58 2008-09-11 Female 2008 A PW 2007 FALSE CN06-110 CN06-055 0 1.00554269718454 1.6949825393272 CN07-036 1 1 0 5 13 2008-01-01 254 110 7 6.2 4.0990990990991 5.56331877729258 0.686909227363325 -0.0700618913027372 4.45205479452055 0.852826458212155 0.800420797076324 5.56562348346149
CN07-036 36 118 57 2008-09-24 Female 2008 A PW 2007 FALSE CN06-110 CN06-055 0 0.758047762304272 0.696909770457243 CN07-036 1 1 0 5 13 2008-01-01 267 123 7 6.2 4.0990990990991 5.56331877729258 0.95276377600834 -0.765674346748644 4.45205479452055 1.23222670977806 1.35129248795027 5.57748505542701
CN07-036 40 117 59 2008-09-25 Female 2008 A PW 2007 FALSE CN06-110 CN06-055 0 1.00554269718454 2.19401892376217 CN07-036 1 1 0 5 13 2008-01-01 268 124 7 6.2 4.0990990990991 5.56331877729258 -0.348440148829251 0.348434822963908 4.45205479452055 1.2614113445139 1.39621335544643 5.56351539019872
CN07-036 47 119 61 2009-07-01 Female 2009 A MS 2007 FALSE CN06-110 CN06-055 0 0.923044385557782 1.94450073154469 CN07-036 2 0 0 8 13 2009-01-01 181 37 8 0 3.88700564971751 5.56331877729258 0.95276377600834 -0.765674346748644 5.88034188034188 -1.2776518775041 -1.15118174989242 5.56821235550666
CN07-036 50 123 63 2009-07-16 Female 2009 A PW 2007 FALSE CN06-110 CN06-055 0 0.923044385557782 1.6949825393272 CN07-036 2 0 0 8 13 2009-01-01 196 52 8 0 3.88700564971751 5.56331877729258 0.539212255893872 -0.417868119025691 5.88034188034188 -0.839882356466513 -0.908390826380795 5.57209309197024
CN07-036 50 124 62 2009-08-06 Female 2009 A MS 2007 FALSE CN06-110 CN06-055 0 1.00554269718454 1.94450073154469 CN07-036 2 0 0 8 13 2009-01-01 217 73 8 0 3.88700564971751 5.56331877729258 0.923224381714449 -0.765674346748644 5.88034188034188 -0.227005027013892 -0.430992943071415 5.57351417502025
CN07-036 41 120 63 2009-08-26 Female 2009 A PW 2007 FALSE CN06-110 CN06-055 0 0.840546073931027 0.696909770457243 CN07-036 2 0 0 8 13 2009-01-01 237 93 8 0 3.88700564971751 5.56331877729258 0.834606198832777 -0.417868119025691 5.88034188034188 0.35668766770289 0.172801713152258 5.56852239238418
CN07-037 17 85 47 2007-07-14 Female 2007 J JR 2007 FALSE CN06-050 CN07-012 0 1.08804100881129 2.19401892376217 CN07-037 0 0 0 0 0 2007-01-01 194 50 0 0 0 0 0.98230317030223 -0.765674346748644 0 -0.898251625938192 -0.945491461883696 0.0143377586372534
CN07-038 17 82 44 2007-07-14 Male 2007 J JR 2007 FALSE CN06-182 CN06-169 0 1.50053256694507 0.946427962674732 CN07-038 0 0 0 0 0 2007-01-01 194 50 0 0 0 0 -1.97163625908683 2.01677547503498 0 -0.898251625938192 -0.945491461883696 0.00154773181514709
CN07-039 22 89 45 2007-07-14 Female 2007 J JR 2007 FALSE CN06-050 CN06-055 0 1.00554269718454 1.19594615489222 CN07-039 0 0 0 0 0 2007-01-01 194 50 0 0 0 0 0.391515284424419 -0.0700618913027372 0 -0.898251625938192 -0.945491461883696 0.00143247588130109
CN07-040 15 84 42 2007-07-14 Female 2007 J JR 2007 FALSE CN06-182 CN06-169 0 1.33553594369156 1.44546434710971 CN07-040 0 0 0 0 0 2007-01-01 194 50 0 0 0 0 0.95276377600834 -0.765674346748644 0 -0.898251625938192 -0.945491461883696 0.00118909152731749
CN07-041 19 87 NA 2007-07-14 Male 2007 J JR 2007 FALSE CN06-104 CN07-014 0 0.42805451579725 1.44546434710971 CN07-041 0 0 0 0 0 2007-01-01 194 50 0 0 0 0 -1.23315140173956 0.62555056414317 0 -0.898251625938192 -0.945491461883696 0.00307909012580794
CN07-041 28 89 50 2007-07-26 Male 2007 J PW 2007 FALSE CN06-104 CN07-014 0 0.510552827424006 0.197873386022266 CN07-041 0 0 0 0 0 2007-01-01 206 62 0 0 0 0 0.95276377600834 -0.765674346748644 0 -0.548036009108122 -0.701063745629293 0.00391417447181033
CN07-043 40 115 62 2007-07-17 Female 2007 A JR 2006 FALSE CN06-044 CN06-037 0 0.0155629576634741 -2.04779034393513 CN07-043 1 0 0 1 2 2007-01-01 197 53 1 0 0.574712643678161 0.844444444444445 -1.08545443027011 0.973356791866123 0.847457627118644 -0.810697721730674 -0.88929491104842 0.846452206031784
CN07-044 20 86 46 2007-07-17 Female 2007 J JR 2007 FALSE CN06-116 CN07-013 0 -0.0669353539632812 -1.04971757506518 CN07-044 0 0 0 0 0 2007-01-01 197 53 0 0 0 0 -1.08545443027011 2.36458170275794 0 -0.810697721730674 -0.88929491104842 0.00418262068322153
CN07-046 44 113 67 2007-07-17 Female 2007 A JR 2006 FALSE CN06-025 CN06-027 0 -0.396928600470302 -0.800199382847688 CN07-046 1 0 0 3 3 2007-01-01 197 53 3 0 1.72413793103448 1.26666666666667 -1.38084837320901 0.834234300776942 2.54237288135593 -0.810697721730674 -0.88929491104842 1.27403559535262
CN07-047 28 104 54 2007-07-17 Female 2007 J JR 2007 FALSE CN07-110 CN06-207 0 -0.974416781857589 -0.800199382847688 CN07-047 0 0 0 1 1 2007-01-01 197 53 1 0 0.574712643678161 0.427947598253275 0.893684987420559 -0.765674346748644 0.847457627118644 -0.810697721730674 -0.88929491104842 0.437633992626066
CN07-047 34 113 59 2007-08-14 Female 2007 J PW 2007 FALSE CN07-110 CN06-207 0 -0.809420158604079 -1.04971757506518 CN07-047 0 0 0 1 1 2007-01-01 225 81 1 0 0.574712643678161 0.427947598253275 0.391515284424419 -0.765674346748644 0.847457627118644 0.00647205087282077 -0.206934203171546 0.434118901082621
CN07-048 26 83 46 2007-07-17 Female 2007 J JR 2007 FALSE CN06-089 CN06-087 0 -1.05691509348434 -1.04971757506518 CN07-048 0 0 0 0 0 2007-01-01 197 53 0 0 0 0 -1.08545443027011 -0.417868119025691 0 -0.810697721730674 -0.88929491104842 0.0163158605839626
CN07-048 20 91 43 2007-07-18 Female 2007 J PW 2007 FALSE CN06-089 CN06-087 0 -0.974416781857589 -0.550681190630199 CN07-048 0 0 0 0 0 2007-01-01 198 54 0 0 0 0 0.923224381714449 -0.765674346748644 0 -0.781513086994835 -0.869835263995428 0.00110775486914746
CN07-050 21 86 47 2007-07-17 Male 2007 J JR 2007 FALSE CN06-157 CN06-179 0 -0.644423535350568 -1.54875395950015 CN07-050 0 1 0 0 4 2007-01-01 197 53 2 4.37931034482759 1.47619047619048 1.97916666666667 -1.08545443027011 -0.3483068734811 0 -0.810697721730674 -0.88929491104842 2.00170381886425
CN07-050 36 113 54 2007-09-13 Male 2007 J JR 2007 FALSE CN06-157 CN06-179 0 -0.644423535350568 -1.04971757506518 CN07-050 0 1 0 0 4 2007-01-01 255 111 2 4.37931034482759 1.47619047619048 1.97916666666667 -1.67624231614792 -0.0700618913027372 0 0.882011092947994 0.840613152204466 1.98221800868371
CN07-050 44 121 58 2008-06-10 Male 2008 A PW 2007 FALSE CN06-157 CN06-179 0 -1.22191171673786 -1.29923576728266 CN07-050 1 0 0 4 4 2008-01-01 161 17 4 0 3.32584269662921 1.97916666666667 0.0961213414855136 -0.0700618913027372 4.85245901639344 -1.86134457222088 -1.34759687902543 1.99882154026438
CN07-050 44 123 58 2008-06-11 Male 2008 A PW 2007 FALSE CN06-157 CN06-179 0 -0.974416781857589 -0.301162998412711 CN07-050 1 0 0 4 4 2008-01-01 162 18 4 0 3.32584269662921 1.97916666666667 0.923224381714449 -0.765674346748644 4.85245901639344 -1.83215993748504 -1.34123157391463 1.98274611112025
CN07-051 18 81 47 2007-07-17 Female 2007 J JR 2007 FALSE CN07-024 CN06-128 0 -0.809420158604079 -2.04779034393513 CN07-051 0 1 0 0 0 2007-01-01 197 53 2 4.37931034482759 1.14942528735632 0 -1.97163625908683 1.32116301958908 0 -0.810697721730674 -0.88929491104842 0.0293443911117443
CN07-051 28 105 55 2007-08-14 Female 2007 J PW 2007 FALSE CN07-024 CN06-128 0 -0.726921846977323 -1.54875395950015 CN07-051 0 1 0 0 0 2007-01-01 225 81 2 4.37931034482759 1.14942528735632 0 -1.97163625908683 4.1036128413727 0 0.00647205087282077 -0.206934203171546 0.00807708912203247
CN07-051 33 111 56 2007-09-13 Female 2007 J JR 2007 FALSE CN07-024 CN06-128 0 -0.891918470230834 -2.04779034393513 CN07-051 0 1 0 0 0 2007-01-01 255 111 2 4.37931034482759 1.14942528735632 0 -1.97163625908683 3.06019415820384 0 0.882011092947994 0.840613152204466 0.0236949706479114
CN07-051 38 116 60 2008-06-10 Female 2008 A PW 2007 FALSE CN07-024 CN06-128 0 -0.809420158604079 -1.04971757506518 CN07-051 1 0 0 0 0 2008-01-01 161 17 0 0 0 0 0.391515284424419 -0.765674346748644 0 -1.86134457222088 -1.34759687902543 0.00452524186970188
CN07-052 18 86 47 2007-07-17 Male 2007 J JR 2007 FALSE CN07-004 CN06-159 0 -1.46940665161812 -1.29923576728266 CN07-052 0 0 0 0 0 2007-01-01 197 53 0 0 0 0 -1.08545443027011 -0.417868119025691 0 -0.810697721730674 -0.88929491104842 0.0102908776050512
CN07-053 17 88 46 2007-07-17 Male 2007 J JR 2007 FALSE CN07-004 CN06-159 0 -1.55190496324488 -1.54875395950015 CN07-053 0 0 0 0 0 2007-01-01 197 53 0 0 0 0 -1.38084837320901 0.486428073053988 0 -0.810697721730674 -0.88929491104842 0.00559454374428659
CN07-054 47 123 68 2007-07-17 Male 2007 A JR 2006 FALSE 0 0 0 -1.71690158649839 -1.04971757506518 CN07-054 1 0 1 4 4 2007-01-01 197 53 4 0 2.95238095238095 2.06976744186047 -1.08545443027011 -0.0700618913027372 3.57692307692308 -0.810697721730674 -0.88929491104842 2.07966432730967
CN07-055 31 99 50 2007-07-18 Male 2007 J PW 2007 FALSE 0 0 0 -1.71690158649839 -0.301162998412711 CN07-055 0 0 1 0 0 2007-01-01 198 54 0 0 0 0 0.0961213414855136 -0.417868119025691 0 -0.781513086994835 -0.869835263995428 0.0116348536854802
CN07-055 36 112 52 2007-08-14 Male 2007 J PW 2007 FALSE 0 0 0 -1.79939989812514 -1.54875395950015 CN07-055 0 0 1 0 0 2007-01-01 225 81 0 0 0 0 -1.08545443027011 0.62555056414317 0 0.00647205087282077 -0.206934203171546 0.00209690912906987
CN07-055 42 110 52 2007-09-13 Male 2007 J JR 2007 FALSE 0 0 0 -1.79939989812514 -1.54875395950015 CN07-055 0 0 1 0 0 2007-01-01 255 111 0 0 0 0 -1.08545443027011 0.62555056414317 0 0.882011092947994 0.840613152204466 0.0118878247363837
CN07-057 21 89 47 2007-07-18 Female 2007 J PW 2007 FALSE CN07-046 CN06-179 0 -0.396928600470302 -0.301162998412711 CN07-057 0 1 0 0 0 2007-01-01 198 54 2 4.37931034482759 1.14942528735632 0 0.686909227363325 -0.765674346748644 0 -0.781513086994835 -0.869835263995428 0.0013783188740792
CN07-057 26 94 52 2007-07-26 Female 2007 J PW 2007 FALSE CN07-046 CN06-179 0 0.510552827424006 -0.301162998412711 CN07-057 0 1 0 0 0 2007-01-01 206 62 2 4.37931034482759 1.14942528735632 0 -1.23315140173956 0.973356791866123 0 -0.548036009108122 -0.701063745629293 0.00537878904625521
CN07-057 32 109 56 2007-09-08 Female 2007 J PW 2007 FALSE CN07-046 CN06-179 0 -0.479426912097058 -0.550681190630199 CN07-057 0 1 0 0 0 2007-01-01 250 106 2 4.37931034482759 1.14942528735632 0 0.834606198832777 -0.765674346748644 0 0.736087919268799 0.643288693769922 0.0109131781984275
CN07-057 32 106 54 2007-09-14 Female 2007 J JR 2007 FALSE CN07-046 CN06-179 0 -0.644423535350568 -0.550681190630199 CN07-057 0 1 0 0 0 2007-01-01 256 112 2 4.37931034482759 1.14942528735632 0 0.834606198832777 -0.417868119025691 0 0.911195727683833 0.881169239053225 0.0124145755457804
CN07-057 32 110 54 2007-09-24 Female 2007 J PW 2007 FALSE CN07-046 CN06-179 0 -0.479426912097058 -0.301162998412711 CN07-057 0 1 0 0 0 2007-01-01 266 122 2 4.37931034482759 1.14942528735632 0 0.0961213414855136 -0.0700618913027372 0 1.20304207504222 1.30673535217473 0.00706781742080507
CN07-057 43 115 58 2008-06-11 Female 2008 A PW 2007 FALSE CN07-046 CN06-179 0 -0.396928600470302 -0.301162998412711 CN07-057 1 0 0 0 0 2008-01-01 162 18 0 0 0 0 0.686909227363325 -0.765674346748644 0 -1.83215993748504 -1.34123157391463 0.0100567995738241
CN07-059 41 119 56 2007-07-18 Male 2007 A PW 2006 FALSE 0 0 0 -1.8818982097519 0.447391578239755 CN07-059 1 0 1 0 0 2007-01-01 198 54 0 0 0 0 0.834606198832777 -0.591771232887167 0 -0.781513086994835 -0.869835263995428 0.00341850483110699
CN07-060 26 103 49 2007-07-18 Female 2007 J PW 2007 FALSE CN06-109 CN06-055 0 -1.71690158649839 0.946427962674732 CN07-060 0 0 0 0 0 2007-01-01 198 54 0 0 0 0 -1.97163625908683 -0.0700618913027372 0 -0.781513086994835 -0.869835263995428 0.0108707939259787
CN07-062 29 90 41 2007-07-26 Female 2007 J PW 2007 FALSE CN06-154 CN07-001 0 0.180559580916985 -1.79827215171764 CN07-062 0 0 0 0 0 2007-01-01 206 62 0 0 0 0 0.391515284424419 -0.209184382391919 0 -0.548036009108122 -0.701063745629293 0.0103501895412221
CN07-062 32 114 54 2007-09-08 Female 2007 J PW 2007 FALSE CN06-154 CN07-001 0 0.180559580916985 -1.29923576728266 CN07-062 0 0 0 0 0 2007-01-01 250 106 0 0 0 0 -0.790060487331203 1.32116301958908 0 0.736087919268799 0.643288693769922 0.00721744930099869
CN07-062 34 110 53 2007-09-24 Female 2007 J PW 2007 FALSE CN06-154 CN07-001 0 0.0155629576634741 -1.79827215171764 CN07-062 0 0 0 0 0 2007-01-01 266 122 0 0 0 0 -1.67624231614792 2.71238793048089 0 1.20304207504222 1.30673535217473 0.00475232246755265
CN07-065 28 100 53 2007-07-26 Male 2007 J PW 2007 FALSE CN06-192 CN07-M4 0 0.593051139050761 -0.301162998412711 CN07-065 0 0 0 0 0 2007-01-01 206 62 0 0 0 0 0.893684987420559 -0.765674346748644 0 -0.548036009108122 -0.701063745629293 0.0108819844040572
CN07-067 19 89 44 2007-07-26 Female 2007 J PW 2007 FALSE CN06-187 CN07-M6 0 0.923044385557782 -0.301162998412711 CN07-067 0 0 0 0 0 2007-01-01 206 62 0 0 0 0 -1.52854534467847 0.277744336420216 0 -0.548036009108122 -0.701063745629293 0.000675588513415068
CN07-067 29 105 51 2007-09-09 Female 2007 J PW 2007 FALSE CN06-187 CN07-M6 0 0.923044385557782 -0.301162998412711 CN07-067 0 0 0 0 0 2007-01-01 251 107 0 0 0 0 -1.52854534467847 0.277744336420216 0 0.765272554004638 0.682026122015597 0.0104641401781068
CN07-067 35 110 52 2007-10-03 Female 2007 J JR 2007 FALSE CN06-187 CN07-M6 0 0.840546073931027 0.197873386022266 CN07-067 0 0 0 0 0 2007-01-01 275 131 0 0 0 0 0.923224381714449 -0.765674346748644 0 1.46570378766478 1.72084391609681 0.00532184251671393
CN07-068 18 84 42 2007-07-26 Female 2007 J PW 2007 FALSE CN06-222 CN06-169 0 1.50053256694507 -0.0516448061952222 CN07-068 0 0 0 0 0 2007-01-01 206 62 0 0 0 0 0.923224381714449 -0.765674346748644 0 -0.548036009108122 -0.701063745629293 0.00674451468494371
CN07-069 18 88 46 2007-07-26 Male 2007 J PW 2007 FALSE CN07-F3 CN06-215 0 1.41803425531831 0.197873386022266 CN07-069 0 0 0 0 0 2007-01-01 206 62 0 0 0 0 0.391515284424419 -0.0700618913027372 0 -0.548036009108122 -0.701063745629293 0.0115015846667835
CN07-071 36 103 54 2007-07-26 Male 2007 J PW 2007 FALSE CN06-147 CN07-013 0 0.42805451579725 0.447391578239755 CN07-071 0 0 0 0 0 2007-01-01 206 62 0 0 0 0 0.98230317030223 -0.765674346748644 0 -0.548036009108122 -0.701063745629293 0.0129924863245084
CN07-072 22 92 49 2007-07-26 Male 2007 J PW 2007 FALSE CN06-171 CN07-014 0 0.510552827424006 0.447391578239755 CN07-072 0 1 0 0 1 2007-01-01 206 62 2 4.37931034482759 1.47619047619048 0.494791666666667 0.95276377600834 -0.765674346748644 0 -0.548036009108122 -0.701063745629293 0.497682786897809
CN07-072 26 101 49 2007-07-27 Male 2007 J PW 2007 FALSE CN06-171 CN07-014 0 0.42805451579725 1.94450073154469 CN07-072 0 1 0 0 1 2007-01-01 207 63 2 4.37931034482759 1.47619047619048 0.494791666666667 0.0961213414855136 0.973356791866123 0 -0.518851374372283 -0.678330513090751 0.507734517187858
CN07-072 43 123 63 2008-07-29 Male 2008 A PW 2007 FALSE CN06-171 CN07-014 0 -1.8818982097519 -1.29923576728266 CN07-072 1 0 0 1 1 2008-01-01 210 66 1 0 0.831460674157303 0.494791666666667 -1.08545443027011 0.62555056414317 1.21311475409836 -0.431297470164766 -0.607948425151425 0.49564269017865
CN07-072 44 121 63 2008-08-26 Male 2008 A GC 2007 FALSE CN06-171 CN07-014 0 -1.63440327487163 -1.29923576728266 CN07-072 1 0 0 1 1 2008-01-01 238 94 1 0 0.831460674157303 0.494791666666667 -1.67624231614792 0.62555056414317 1.21311475409836 0.385872302438729 0.206810629029917 0.51076385691994
CN07-072 45 123 63 2008-09-17 Male 2008 A PW 2007 FALSE CN06-171 CN07-014 0 -1.71690158649839 -1.29923576728266 CN07-072 1 0 0 1 1 2008-01-01 260 116 1 0 0.831460674157303 0.494791666666667 -0.494666544392298 -0.0700618913027372 1.21311475409836 1.02793426662719 1.04703090365443 0.50132227597107
CN07-073 29 91 54 2007-07-26 Male 2007 J PW 2007 FALSE CN06-164 CN07-M2 0 0.26305789254374 0.696909770457243 CN07-073 0 0 0 0 0 2007-01-01 206 62 0 0 0 0 0.98230317030223 -0.765674346748644 0 -0.548036009108122 -0.701063745629293 0.0116716691070384
CN07-075 25 94 52 2007-07-27 Male 2007 J PW 2007 FALSE CN06-104 CN07-014 0 0.510552827424006 1.6949825393272 CN07-075 0 0 0 0 0 2007-01-01 207 63 0 0 0 0 0.686909227363325 -0.3483068734811 0 -0.518851374372283 -0.678330513090751 0.00801170913603445
CN07-077 24 93 48 2007-07-27 Male 2007 J PW 2007 FALSE CN06-110 CN06-055 0 0.840546073931027 1.94450073154469 CN07-077 0 0 0 0 0 2007-01-01 207 63 0 0 0 0 0.98230317030223 -0.765674346748644 0 -0.518851374372283 -0.678330513090751 0.021827039172078
CN07-077 30 106 57 2007-08-14 Male 2007 J PW 2007 FALSE CN06-110 CN06-055 0 -0.891918470230834 -1.54875395950015 CN07-077 0 0 0 0 0 2007-01-01 225 81 0 0 0 0 -1.38084837320901 0.973356791866123 0 0.00647205087282077 -0.206934203171546 0.0183406019947634
CN07-077 36 105 55 2007-09-10 Male 2007 J JR 2007 FALSE CN06-110 CN06-055 0 0.840546073931027 2.19401892376217 CN07-077 0 0 0 0 0 2007-01-01 252 108 0 0 0 0 0.0961213414855136 0.62555056414317 0 0.794457188740477 0.72112728198189 0.00157794992398763
CN07-078 28 99 50 2007-07-27 Male 2007 J PW 2007 FALSE CN06-110 CN06-055 0 1.00554269718454 2.19401892376217 CN07-078 0 0 0 0 0 2007-01-01 207 63 0 0 0 0 -0.348440148829251 0.348434822963908 0 -0.518851374372283 -0.678330513090751 0.00270008968660448
CN07-079 17 NA NA 2007-07-27 Male 2007 J PW 2007 FALSE CN06-184 CN06-055 0 1.33553594369156 1.44546434710971 CN07-079 0 0 0 0 0 2007-01-01 207 63 0 0 0 0 0.95276377600834 -0.765674346748644 0 -0.518851374372283 -0.678330513090751 0.0109545890979037
CN07-080 25 96 46 2007-07-27 Female 2007 J PW 2007 FALSE CN06-059 CN07-012 0 0.840546073931027 1.19594615489222 CN07-080 0 1 0 0 0 2007-01-01 207 63 2 4.37931034482759 1.14942528735632 0 0.893684987420559 -0.765674346748644 0 -0.518851374372283 -0.678330513090751 0.00657068574033716
CN07-080 31 103 45 2007-09-10 Female 2007 J JR 2007 FALSE CN06-059 CN07-012 0 0.758047762304272 1.19594615489222 CN07-080 0 1 0 0 0 2007-01-01 252 108 2 4.37931034482759 1.14942528735632 0 0.686909227363325 -0.0700618913027372 0 0.794457188740477 0.72112728198189 0.00640801824768846
CN07-080 30 105 46 2007-10-03 Female 2007 J JR 2007 FALSE CN06-059 CN07-012 0 0.923044385557782 0.696909770457243 CN07-080 0 1 0 0 0 2007-01-01 275 131 2 4.37931034482759 1.14942528735632 0 0.686909227363325 -0.556990610114872 0 1.46570378766478 1.72084391609681 0.00819561101492208
CN07-080 39 116 51 2008-06-19 Female 2008 A MS 2007 FALSE CN06-059 CN07-012 0 0.923044385557782 0.447391578239755 CN07-080 1 0 0 0 0 2008-01-01 170 26 0 0 0 0 0.243818312954966 -0.417868119025691 0 -1.59868285959833 -1.2772147910861 6.88600538689845e-05
CN07-081 25 96 52 2007-07-27 Male 2007 J PW 2007 FALSE CN06-171 CN07-014 0 0.26305789254374 1.19594615489222 CN07-081 0 0 0 0 0 2007-01-01 207 63 0 0 0 0 0.95276377600834 -0.765674346748644 0 -0.518851374372283 -0.678330513090751 0.021287615429514
CN07-082 11 76 34 2007-07-27 Male 2007 J PW 2007 FALSE CN06-164 CN07-014 0 0.345556204170495 1.44546434710971 CN07-082 0 1 0 0 1 2007-01-01 207 63 2 4.37931034482759 1.47619047619048 0.494791666666667 -1.08545443027011 2.01677547503498 0 -0.518851374372283 -0.678330513090751 0.50764936968382
CN07-082 28 101 53 2007-09-09 Male 2007 J PW 2007 FALSE CN06-164 CN07-014 0 0.180559580916985 0.696909770457243 CN07-082 0 1 0 0 1 2007-01-01 251 107 2 4.37931034482759 1.47619047619048 0.494791666666667 0.98230317030223 -0.765674346748644 0 0.765272554004638 0.682026122015597 0.505677012495568
CN07-082 25 100 52 2007-09-10 Male 2007 J JR 2007 FALSE CN06-164 CN07-014 0 0.26305789254374 1.44546434710971 CN07-082 0 1 0 0 1 2007-01-01 252 108 2 4.37931034482759 1.47619047619048 0.494791666666667 0.923224381714449 -0.765674346748644 0 0.794457188740477 0.72112728198189 0.495249589823887
CN07-082 32 111 51 2007-10-03 Male 2007 J JR 2007 FALSE CN06-164 CN07-014 0 0.180559580916985 0.447391578239755 CN07-082 0 1 0 0 1 2007-01-01 275 131 2 4.37931034482759 1.47619047619048 0.494791666666667 0.98230317030223 -0.765674346748644 0 1.46570378766478 1.72084391609681 0.505964296781629
CN07-082 45 117 60 2008-06-11 Male 2008 A PW 2007 FALSE CN06-164 CN07-014 0 -0.479426912097058 0.197873386022266 CN07-082 1 0 0 1 1 2008-01-01 162 18 1 0 0.831460674157303 0.494791666666667 0.923224381714449 -0.765674346748644 1.21311475409836 -1.83215993748504 -1.34123157391463 0.499775295834841
CN07-082 39 110 61 2008-07-23 Male 2008 A MS 2007 FALSE CN06-164 CN07-014 0 -0.396928600470302 -0.550681190630199 CN07-082 1 0 0 1 1 2008-01-01 204 60 1 0 0.831460674157303 0.494791666666667 0.745988015951106 -0.765674346748644 1.21311475409836 -0.606405278579801 -0.745439015544527 0.506880086022622
CN07-082 39 121 61 2008-07-24 Male 2008 A PW 2007 FALSE CN06-164 CN07-014 0 0.26305789254374 0.696909770457243 CN07-082 1 0 0 1 1 2008-01-01 205 61 1 0 0.831460674157303 0.494791666666667 0.98230317030223 -0.765674346748644 1.21311475409836 -0.577220643843961 -0.723433246447218 0.503163166358328
CN07-082 38 118 61 2008-07-25 Male 2008 A PW 2007 FALSE CN06-164 CN07-014 0 -0.0669353539632812 0.696909770457243 CN07-082 1 0 0 1 1 2008-01-01 206 62 1 0 0.831460674157303 0.494791666666667 0.98230317030223 -0.765674346748644 1.21311475409836 -0.548036009108122 -0.701063745629293 0.498636753141757
CN07-083 27 93 54 2007-08-14 Male 2007 J PW 2007 FALSE CN06-056 CN07-M6 0 -0.396928600470302 -2.04779034393513 CN07-083 0 0 0 0 0 2007-01-01 225 81 0 0 0 0 0.0961213414855136 0.277744336420216 0 0.00647205087282077 -0.206934203171546 0.000254350898464083
CN07-084 31 107 48 2007-08-14 Male 2007 J PW 2007 FALSE 0 0 0 -0.149433665590036 -1.54875395950015 CN07-084 0 1 1 0 1 2007-01-01 225 81 2 4.37931034482759 1.47619047619048 0.494791666666667 0.686909227363325 -0.765674346748644 0 0.00647205087282077 -0.206934203171546 0.506427347110414
CN07-084 34 112 52 2007-09-08 Male 2007 J PW 2007 FALSE 0 0 0 -0.231931977216792 -1.29923576728266 CN07-084 0 1 1 0 1 2007-01-01 250 106 2 4.37931034482759 1.47619047619048 0.494791666666667 0.657369833069434 -0.0700618913027372 0 0.736087919268799 0.643288693769922 0.503355874143021
CN07-084 35 112 53 2007-09-13 Male 2007 J JR 2007 FALSE 0 0 0 -0.149433665590036 -1.54875395950015 CN07-084 0 1 1 0 1 2007-01-01 255 111 2 4.37931034482759 1.47619047619048 0.494791666666667 0.686909227363325 -0.765674346748644 0 0.882011092947994 0.840613152204466 0.495050395853722
CN07-084 35 113 54 2007-09-24 Male 2007 J PW 2007 FALSE 0 0 0 -0.231931977216792 -1.29923576728266 CN07-084 0 1 1 0 1 2007-01-01 266 122 2 4.37931034482759 1.47619047619048 0.494791666666667 0.657369833069434 -0.0700618913027372 0 1.20304207504222 1.30673535217473 0.497807106501149
CN07-084 40 121 60 2008-06-10 Male 2008 A PW 2007 FALSE 0 0 0 -0.314430288843547 -1.04971757506518 CN07-084 1 0 1 1 1 2008-01-01 161 17 1 0 0.831460674157303 0.494791666666667 -1.38084837320901 -0.0700618913027372 1.21311475409836 -1.86134457222088 -1.34759687902543 0.49526388911025
CN07-084 42 114 50 2008-06-19 Male 2008 A MS 2007 FALSE 0 0 0 0.180559580916985 -0.550681190630199 CN07-084 1 0 1 1 1 2008-01-01 170 26 1 0 0.831460674157303 0.494791666666667 0.923224381714449 -0.765674346748644 1.21311475409836 -1.59868285959833 -1.2772147910861 0.510040844516751
CN07-084 41 120 58 2008-06-20 Male 2008 A GC 2007 FALSE 0 0 0 0.0980612692902293 -0.301162998412711 CN07-084 1 0 1 1 1 2008-01-01 171 27 1 0 0.831460674157303 0.494791666666667 0.98230317030223 -0.765674346748644 1.21311475409836 -1.56949822486249 -1.26757590048976 0.50783563788053
CN07-086 27 101 52 2007-08-14 Female 2007 J PW 2007 FALSE CN06-157 CN06-179 0 -0.479426912097058 -1.29923576728266 CN07-086 0 1 0 0 1 2007-01-01 225 81 2 4.37931034482759 1.14942528735632 0.427947598253275 -1.08545443027011 -0.417868119025691 0 0.00647205087282077 -0.206934203171546 0.432854097379057
CN07-086 32 110 50 2007-09-13 Female 2007 J JR 2007 FALSE CN06-157 CN06-179 0 -0.561925223723813 -1.54875395950015 CN07-086 0 1 0 0 1 2007-01-01 255 111 2 4.37931034482759 1.14942528735632 0.427947598253275 -1.38084837320901 -0.417868119025691 0 0.882011092947994 0.840613152204466 0.43235635161436
CN07-086 34 115 54 2008-06-10 Female 2008 A PW 2007 FALSE CN06-157 CN06-179 0 -0.479426912097058 -1.04971757506518 CN07-086 1 0 0 1 1 2008-01-01 161 17 1 0 0.585585585585586 0.427947598253275 -1.67624231614792 -0.209184382391919 0.89041095890411 -1.86134457222088 -1.34759687902543 0.444281895232336
CN07-086 35 112 60 2008-07-29 Female 2008 A PW 2007 FALSE CN06-157 CN06-179 0 -0.644423535350568 -1.29923576728266 CN07-086 1 0 0 1 1 2008-01-01 210 66 1 0 0.585585585585586 0.427947598253275 -0.199272601453392 0.277744336420216 0.89041095890411 -0.431297470164766 -0.607948425151425 0.429579675594798
CN07-086 36 119 52 2008-08-26 Female 2008 A GC 2007 FALSE CN06-157 CN06-179 0 -0.561925223723813 -1.29923576728266 CN07-086 1 0 0 1 1 2008-01-01 238 94 1 0 0.585585585585586 0.427947598253275 -1.38084837320901 0.973356791866123 0.89041095890411 0.385872302438729 0.206810629029917 0.451051104376612
CN07-086 39 117 59 2008-09-17 Female 2008 A PW 2007 FALSE CN06-157 CN06-179 0 -0.809420158604079 -1.54875395950015 CN07-086 1 0 0 1 1 2008-01-01 260 116 1 0 0.585585585585586 0.427947598253275 -1.67624231614792 2.01677547503498 0.89041095890411 1.02793426662719 1.04703090365443 0.43646740437835
CN07-087 36 102 54 2007-08-14 Female 2007 J PW 2007 FALSE CN07-046 CN06-065 0 -0.561925223723813 -0.800199382847688 CN07-087 0 0 0 0 0 2007-01-01 225 81 0 0 0 0 -1.08545443027011 0.416866827509398 0 0.00647205087282077 -0.206934203171546 0.00475134439596627
CN07-087 35 105 55 2007-09-24 Female 2007 J PW 2007 FALSE CN07-046 CN06-065 0 -0.396928600470302 -0.301162998412711 CN07-087 0 0 0 0 0 2007-01-01 266 122 0 0 0 0 0.686909227363325 -0.765674346748644 0 1.20304207504222 1.30673535217473 0.00946927137639617
CN07-088 27 94 51 2007-08-14 Male 2007 J PW 2007 FALSE CN06-089 CN06-027 0 -0.891918470230834 -1.29923576728266 CN07-088 0 0 0 0 0 2007-01-01 225 81 0 0 0 0 -1.67624231614792 2.01677547503498 0 0.00647205087282077 -0.206934203171546 0.00748100206926757
CN07-088 32 98 51 2007-09-13 Male 2007 J JR 2007 FALSE CN06-089 CN06-027 0 -0.726921846977323 -1.04971757506518 CN07-088 0 0 0 0 0 2007-01-01 255 111 0 0 0 0 -1.38084837320901 -0.0700618913027372 0 0.882011092947994 0.840613152204466 0.0149566917403697
CN07-089 18 88 42 2007-08-14 Female 2007 J PW 2007 FALSE CN07-004 CN07-054 0 -1.55190496324488 -1.29923576728266 CN07-089 0 0 0 0 0 2007-01-01 225 81 0 0 0 0 -1.23315140173956 -0.0700618913027372 0 0.00647205087282077 -0.206934203171546 0.017625874625091
CN07-091 18 84 48 2007-08-15 Male 2007 J JR 2007 FALSE CN06-092 CN07-054 0 -1.71690158649839 -0.550681190630199 CN07-091 0 0 0 0 0 2007-01-01 226 82 0 0 0 0 -0.199272601453392 -0.0700618913027372 0 0.0356566856086599 -0.177290067941287 0.0079798888605503
CN07-093 29 94 53 2007-08-15 Male 2007 J JR 2007 FALSE CN07-007 CN06-124 0 -1.22191171673786 -0.0516448061952222 CN07-093 0 1 0 0 5 2007-01-01 226 82 2 4.37931034482759 1.47619047619048 2.47395833333333 -1.67624231614792 1.32116301958908 0 0.0356566856086599 -0.177290067941287 2.48159931155475
CN07-093 32 105 51 2007-09-14 Male 2007 J JR 2007 FALSE CN07-007 CN06-124 0 -0.974416781857589 -0.0516448061952222 CN07-093 0 1 0 0 5 2007-01-01 256 112 2 4.37931034482759 1.47619047619048 2.47395833333333 0.98230317030223 -0.765674346748644 0 0.911195727683833 0.881169239053225 2.48976697814588
CN07-093 44 115 58 2008-06-10 Male 2008 A PW 2007 FALSE CN07-007 CN06-124 0 -1.22191171673786 -1.54875395950015 CN07-093 1 1 0 2 5 2008-01-01 161 17 4 6.2 3.32584269662921 2.47395833333333 -0.199272601453392 -0.0700618913027372 2.42622950819672 -1.86134457222088 -1.34759687902543 2.47788081332029
CN07-093 42 NA NA 2008-06-11 Male 2008 A PW 2007 FALSE CN07-007 CN06-124 0 -0.891918470230834 0.197873386022266 CN07-093 1 1 0 2 5 2008-01-01 162 18 4 6.2 3.32584269662921 2.47395833333333 0.893684987420559 -0.556990610114872 2.42622950819672 -1.83215993748504 -1.34123157391463 2.47416005094664
CN07-093 50 NA NA 2008-07-10 Male 2008 A PW 2007 FALSE CN07-007 CN06-124 0 -1.46940665161812 -1.04971757506518 CN07-093 1 1 0 2 5 2008-01-01 191 47 4 6.2 3.32584269662921 2.47395833333333 -0.790060487331203 -0.0700618913027372 2.42622950819672 -0.985805530145709 -0.998414427233422 2.47486444534755
CN07-093 45 NA NA 2008-07-23 Male 2008 A MS 2007 FALSE CN07-007 CN06-124 0 -1.38690833999137 -0.301162998412711 CN07-093 1 1 0 2 5 2008-01-01 204 60 4 6.2 3.32584269662921 2.47395833333333 0.391515284424419 -0.765674346748644 2.42622950819672 -0.606405278579801 -0.745439015544527 2.47800246854325
CN07-093 46 NA 61 2008-07-29 Male 2008 A PW 2007 FALSE CN07-007 CN06-124 0 -1.22191171673786 -0.800199382847688 CN07-093 1 1 0 2 5 2008-01-01 210 66 4 6.2 3.32584269662921 2.47395833333333 -1.08545443027011 0.277744336420216 2.42622950819672 -0.431297470164766 -0.607948425151425 2.48002823128061
CN07-093 42 NA 61 2008-07-30 Male 2008 A PW 2007 FALSE CN07-007 CN06-124 0 -1.38690833999137 -0.0516448061952222 CN07-093 1 1 0 2 5 2008-01-01 211 67 4 6.2 3.32584269662921 2.47395833333333 -1.38084837320901 3.4080003859268 2.42622950819672 -0.402112835428927 -0.583760265730417 2.48111478107655
CN07-093 44 114 61 2008-08-26 Male 2008 A GC 2007 FALSE CN07-007 CN06-124 0 -1.46940665161812 -1.04971757506518 CN07-093 1 1 0 2 5 2008-01-01 238 94 4 6.2 3.32584269662921 2.47395833333333 -0.790060487331203 -0.0700618913027372 2.42622950819672 0.385872302438729 0.206810629029917 2.48215235400113
CN07-093 42 NA NA 2008-08-27 Male 2008 A GC 2007 FALSE CN07-007 CN06-124 0 -0.974416781857589 0.447391578239755 CN07-093 1 1 0 2 5 2008-01-01 239 95 4 6.2 3.32584269662921 2.47395833333333 0.98230317030223 -0.765674346748644 2.42622950819672 0.415056937174568 0.241183276628192 2.47603513066638
CN07-093 39 NA 58 2008-09-17 Male 2008 A PW 2007 FALSE CN07-007 CN06-124 0 -1.1394134051111 -0.800199382847688 CN07-093 1 1 0 2 5 2008-01-01 260 116 4 6.2 3.32584269662921 2.47395833333333 -0.790060487331203 -0.209184382391919 2.42622950819672 1.02793426662719 1.04703090365443 2.47693412190874
CN07-093 40 118 61 2008-09-18 Male 2008 A PW 2007 FALSE CN07-007 CN06-124 0 -1.1394134051111 -0.550681190630199 CN07-093 1 1 0 2 5 2008-01-01 261 117 4 6.2 3.32584269662921 2.47395833333333 0.864145593126668 -0.765674346748644 2.42622950819672 1.05711890136303 1.08940564910627 2.48221051198234
CN07-093 49 120 62 2009-06-18 Male 2009 A PW 2007 FALSE CN07-007 CN06-124 0 -1.1394134051111 -1.04971757506518 CN07-093 2 0 0 3 5 2009-01-01 168 24 3 0 1.62676056338028 2.47395833333333 -1.38084837320901 -0.0700618913027372 2.17924528301887 -1.65705212907001 -1.29540137711693 2.47688473537961
CN07-093 48 119 61 2009-06-19 Male 2009 A GC 2007 FALSE CN07-007 CN06-124 0 -1.8818982097519 -0.301162998412711 CN07-093 2 0 0 3 5 2009-01-01 169 25 3 0 1.62676056338028 2.47395833333333 -1.08545443027011 0.277744336420216 2.17924528301887 -1.62786749433417 -1.28648994996182 2.48987179983646
CN07-093 50 NA NA 2009-07-02 Male 2009 A MS 2007 FALSE CN07-007 CN06-124 0 -1.46940665161812 -1.04971757506518 CN07-093 2 0 0 3 5 2009-01-01 182 38 3 0 1.62676056338028 2.47395833333333 -0.790060487331203 -0.0700618913027372 2.17924528301887 -1.24846724276826 -1.1375418103693 2.48199431362728
CN07-093 52 NA NA 2009-07-14 Male 2009 A MS 2007 FALSE CN07-007 CN06-124 0 -1.1394134051111 -0.550681190630199 CN07-093 2 0 0 3 5 2009-01-01 194 50 3 0 1.62676056338028 2.47395833333333 0.864145593126668 -0.765674346748644 2.17924528301887 -0.898251625938192 -0.945491461883696 2.48178228350739
CN07-093 49 115 56 2009-07-29 Male 2009 A GC 2007 FALSE CN07-007 CN06-124 0 -1.1394134051111 -1.04971757506518 CN07-093 2 0 0 3 5 2009-01-01 209 65 3 0 1.62676056338028 2.47395833333333 -1.38084837320901 -0.0700618913027372 2.17924528301887 -0.460482104900605 -0.631772852851817 2.47809652463684
CN07-093 52 NA NA 2009-07-30 Male 2009 A PW 2007 FALSE CN07-007 CN06-124 0 -1.55190496324488 0.696909770457243 CN07-093 2 0 0 3 5 2009-01-01 210 66 3 0 1.62676056338028 2.47395833333333 0.834606198832777 -0.417868119025691 2.17924528301887 -0.431297470164766 -0.607948425151425 2.48058540326882
CN07-093 52 NA NA 2009-08-13 Male 2009 A GC 2007 FALSE CN07-007 CN06-124 0 -1.30441002836461 -0.800199382847688 CN07-093 2 0 0 3 5 2009-01-01 224 80 3 0 1.62676056338028 2.47395833333333 0.243818312954966 0.138621845331035 2.17924528301887 -0.0227125838630183 -0.236214606681188 2.48059147894409
CN07-093 49 NA NA 2009-08-14 Male 2009 A GC 2007 FALSE CN07-007 CN06-124 0 -1.38690833999137 -0.550681190630199 CN07-093 2 0 0 3 5 2009-01-01 225 81 3 0 1.62676056338028 2.47395833333333 0.0961213414855136 -0.209184382391919 2.17924528301887 0.00647205087282077 -0.206934203171546 2.48260891316612
CN07-093 46 113 60 2009-09-02 Male 2009 A MS 2007 FALSE CN07-007 CN06-124 0 -1.30441002836461 -1.04971757506518 CN07-093 2 0 0 3 5 2009-01-01 244 100 3 0 1.62676056338028 2.47395833333333 -0.199272601453392 -0.417868119025691 2.17924528301887 0.560980110853764 0.418502490428819 2.48626200268375
CN07-093 43 114 63 2009-09-17 Male 2009 A MS 2007 FALSE CN07-007 CN06-124 0 -1.22191171673786 -0.301162998412711 CN07-093 2 0 0 3 5 2009-01-01 259 115 3 0 1.62676056338028 2.47395833333333 0.98230317030223 -0.765674346748644 2.17924528301887 0.99874963189135 1.0050198899232 2.47437771600771
CN07-094 17 85 43 2007-08-15 Female 2007 J JR 2007 FALSE CN07-007 CN06-124 0 -1.1394134051111 -0.0516448061952222 CN07-094 0 0 0 0 0 2007-01-01 226 82 0 0 0 0 0.0961213414855136 -0.556990610114872 0 0.0356566856086599 -0.177290067941287 0.0290741027916594
CN07-094 24 97 42 2007-09-14 Female 2007 J JR 2007 FALSE CN07-007 CN06-124 0 -1.1394134051111 -0.301162998412711 CN07-094 0 0 0 0 0 2007-01-01 256 112 0 0 0 0 -0.199272601453392 -0.0700618913027372 0 0.911195727683833 0.881169239053225 0.00808724281503096
CN07-095 27 95 51 2007-08-15 Male 2007 J JR 2007 FALSE CN06-089 CN06-179 0 -1.1394134051111 -0.550681190630199 CN07-095 0 0 0 0 0 2007-01-01 226 82 0 0 0 0 0.864145593126668 -0.765674346748644 0 0.0356566856086599 -0.177290067941287 0.0111262276005685
CN07-095 33 105 56 2007-09-13 Male 2007 J JR 2007 FALSE CN06-089 CN06-179 0 -1.22191171673786 -1.29923576728266 CN07-095 0 0 0 0 0 2007-01-01 255 111 0 0 0 0 0.0961213414855136 -0.0700618913027372 0 0.882011092947994 0.840613152204466 0.00901541977528362
CN07-096 38 109 59 2007-08-15 Male 2007 J JR 2007 FALSE CN06-110 CN06-055 0 -0.891918470230834 -0.301162998412711 CN07-096 0 1 0 0 11 2007-01-01 226 82 2 4.37931034482759 1.47619047619048 5.44270833333333 0.95276377600834 -0.765674346748644 0 0.0356566856086599 -0.177290067941287 5.44480288885054
CN07-096 37 112 55 2007-09-14 Male 2007 J JR 2007 FALSE CN06-110 CN06-055 0 -0.974416781857589 -0.301162998412711 CN07-096 0 1 0 0 11 2007-01-01 256 112 2 4.37931034482759 1.47619047619048 5.44270833333333 0.923224381714449 -0.765674346748644 0 0.911195727683833 0.881169239053225 5.44924266000139
CN07-096 47 119 64 2008-06-10 Male 2008 A PW 2007 FALSE CN06-110 CN06-055 0 -1.71690158649839 -1.29923576728266 CN07-096 1 1 0 3 11 2008-01-01 161 17 5 6.2 4.15730337078652 5.44270833333333 -0.494666544392298 -0.0700618913027372 3.63934426229508 -1.86134457222088 -1.34759687902543 5.44314141776314
CN07-096 42 121 64 2008-06-11 Male 2008 A PW 2007 FALSE CN06-110 CN06-055 0 -1.63440327487163 0.197873386022266 CN07-096 1 1 0 3 11 2008-01-01 162 18 5 6.2 4.15730337078652 5.44270833333333 -1.08545443027011 -0.0700618913027372 3.63934426229508 -1.83215993748504 -1.34123157391463 5.45942811240949
CN07-096 52 123 65 2008-07-10 Male 2008 A PW 2007 FALSE CN06-110 CN06-055 0 -1.1394134051111 -1.04971757506518 CN07-096 1 1 0 3 11 2008-01-01 191 47 5 6.2 4.15730337078652 5.44270833333333 -1.38084837320901 -0.0700618913027372 3.63934426229508 -0.985805530145709 -0.998414427233422 5.45028380089094
CN07-096 50 118 46 2008-07-23 Male 2008 A MS 2007 FALSE CN06-110 CN06-055 0 -1.63440327487163 -0.0516448061952222 CN07-096 1 1 0 3 11 2008-01-01 204 60 5 6.2 4.15730337078652 5.44270833333333 -0.790060487331203 0.973356791866123 3.63934426229508 -0.606405278579801 -0.745439015544527 5.44296320437232
CN07-096 45 121 67 2008-07-29 Male 2008 A PW 2007 FALSE CN06-110 CN06-055 0 -1.05691509348434 -1.04971757506518 CN07-096 1 1 0 3 11 2008-01-01 210 66 5 6.2 4.15730337078652 5.44270833333333 -1.08545443027011 -0.417868119025691 3.63934426229508 -0.431297470164766 -0.607948425151425 5.45990017306251
CN07-096 43 121 64 2008-07-30 Male 2008 A PW 2007 FALSE CN06-110 CN06-055 0 -1.46940665161812 -0.550681190630199 CN07-096 1 1 0 3 11 2008-01-01 211 67 5 6.2 4.15730337078652 5.44270833333333 -1.38084837320901 0.973356791866123 3.63934426229508 -0.402112835428927 -0.583760265730417 5.44326764158007
CN07-096 NA NA NA 2008-07-30 Male 2008 A PW 2007 FALSE CN06-110 CN06-055 0 -1.63440327487163 0.197873386022266 CN07-096 1 1 0 3 11 2008-01-01 211 67 5 6.2 4.15730337078652 5.44270833333333 -1.08545443027011 -0.0700618913027372 3.63934426229508 -0.402112835428927 -0.583760265730417 5.46694181771762
CN07-096 48 123 63 2008-08-26 Male 2008 A GC 2007 FALSE CN06-110 CN06-055 0 -1.55190496324488 -0.800199382847688 CN07-096 1 1 0 3 11 2008-01-01 238 94 5 6.2 4.15730337078652 5.44270833333333 0.0961213414855136 -0.417868119025691 3.63934426229508 0.385872302438729 0.206810629029917 5.45673990312156
CN07-096 44 122 62 2008-08-27 Male 2008 A GC 2007 FALSE CN06-110 CN06-055 0 -1.63440327487163 -0.301162998412711 CN07-096 1 1 0 3 11 2008-01-01 239 95 5 6.2 4.15730337078652 5.44270833333333 -0.494666544392298 -0.0700618913027372 3.63934426229508 0.415056937174568 0.241183276628192 5.44712926184157
CN07-096 48 119 65 2008-09-18 Male 2008 A PW 2007 FALSE CN06-110 CN06-055 0 -1.63440327487163 -0.0516448061952222 CN07-096 1 1 0 3 11 2008-01-01 261 117 5 6.2 4.15730337078652 5.44270833333333 -0.790060487331203 0.973356791866123 3.63934426229508 1.05711890136303 1.08940564910627 5.44836160545396
CN07-096 56 130 68 2009-06-19 Male 2009 A GC 2007 FALSE CN06-110 CN06-055 0 -1.8818982097519 -0.0516448061952222 CN07-096 2 1 0 8 11 2009-01-01 169 25 10 4.7 5.42253521126761 5.44270833333333 -0.494666544392298 -0.0700618913027372 5.81132075471698 -1.62786749433417 -1.28648994996182 5.44962291058187
CN07-096 57 128 66 2009-07-02 Male 2009 A MS 2007 FALSE CN06-110 CN06-055 0 -1.96439652137865 -1.04971757506518 CN07-096 2 1 0 8 11 2009-01-01 182 38 10 4.7 5.42253521126761 5.44270833333333 -1.38084837320901 0.277744336420216 5.81132075471698 -1.24846724276826 -1.1375418103693 5.4527889148193
CN07-096 53 126 69 2009-07-14 Male 2009 A MS 2007 FALSE CN06-110 CN06-055 0 -1.63440327487163 -0.0516448061952222 CN07-096 2 1 0 8 11 2009-01-01 194 50 10 4.7 5.42253521126761 5.44270833333333 -0.790060487331203 0.973356791866123 5.81132075471698 -0.898251625938192 -0.945491461883696 5.44350990902287
CN07-096 57 124 61 2009-07-30 Male 2009 A PW 2007 FALSE CN06-110 CN06-055 0 -1.8818982097519 0.696909770457243 CN07-096 2 1 0 8 11 2009-01-01 210 66 10 4.7 5.42253521126761 5.44270833333333 -0.494666544392298 1.32116301958908 5.81132075471698 -0.431297470164766 -0.607948425151425 5.44327712806645
CN07-096 54 128 55 2009-08-13 Male 2009 A GC 2007 FALSE CN06-110 CN06-055 0 -1.63440327487163 -0.800199382847688 CN07-096 2 1 0 8 11 2009-01-01 224 80 10 4.7 5.42253521126761 5.44270833333333 -0.494666544392298 -0.209184382391919 5.81132075471698 -0.0227125838630183 -0.236214606681188 5.44697413768821
CN07-096 51 128 55 2009-08-14 Male 2009 A GC 2007 FALSE CN06-110 CN06-055 0 -1.8818982097519 -0.301162998412711 CN07-096 2 1 0 8 11 2009-01-01 225 81 10 4.7 5.42253521126761 5.44270833333333 -1.08545443027011 0.277744336420216 5.81132075471698 0.00647205087282077 -0.206934203171546 5.45182766146926
CN07-096 52 128 55 2009-09-02 Male 2009 A MS 2007 FALSE CN06-110 CN06-055 0 -1.71690158649839 -0.800199382847688 CN07-096 2 1 0 8 11 2009-01-01 244 100 10 4.7 5.42253521126761 5.44270833333333 -1.38084837320901 -0.0700618913027372 5.81132075471698 0.560980110853764 0.418502490428819 5.45530970831011
CN07-096 48 126 54 2009-09-17 Male 2009 A MS 2007 FALSE CN06-110 CN06-055 0 -1.79939989812514 0.197873386022266 CN07-096 2 1 0 8 11 2009-01-01 259 115 10 4.7 5.42253521126761 5.44270833333333 -0.790060487331203 0.62555056414317 5.81132075471698 0.99874963189135 1.0050198899232 5.4504830569191
CN07-096 62 126 59 2010-06-24 Male 2010 A PW 2007 FALSE CN06-110 CN06-055 0 -1.05691509348434 -0.301162998412711 CN07-096 3 0 0 0 11 2010-01-01 174 30 0 0 0 5.44270833333333 0.0961213414855136 -0.417868119025691 0 -1.48194432065497 -1.23647683837703 5.45389991112157
CN07-096 54 124 60 2010-07-07 Male 2010 A PW 2007 FALSE CN06-110 CN06-055 0 -1.55190496324488 -0.301162998412711 CN07-096 3 0 0 0 11 2010-01-01 187 43 0 0 0 5.44270833333333 -0.199272601453392 0.277744336420216 0 -1.10254406908907 -1.06388613694442 5.44317042838792
CN07-097 24 92 47 2007-08-15 Male 2007 J JR 2007 FALSE CN06-025 CN06-065 0 -0.644423535350568 -0.0516448061952222 CN07-097 0 0 0 0 0 2007-01-01 226 82 0 0 0 0 -1.97163625908683 2.01677547503498 0 0.0356566856086599 -0.177290067941287 0.00451290860563261
CN07-097 25 109 56 2007-09-08 Male 2007 J PW 2007 FALSE CN06-025 CN06-065 0 -0.561925223723813 -0.0516448061952222 CN07-097 0 0 0 0 0 2007-01-01 250 106 0 0 0 0 0.0961213414855136 -0.417868119025691 0 0.736087919268799 0.643288693769922 0.00480706766167415
CN07-097 32 113 53 2007-10-03 Male 2007 J JR 2007 FALSE CN06-025 CN06-065 0 0.345556204170495 0.696909770457243 CN07-097 0 0 0 0 0 2007-01-01 275 131 0 0 0 0 0.98230317030223 -0.765674346748644 0 1.46570378766478 1.72084391609681 0.011864392387312
CN07-098 17 87 43 2007-08-15 Male 2007 J JR 2007 FALSE CN07-007 CN06-124 0 -1.1394134051111 0.447391578239755 CN07-098 0 0 0 0 0 2007-01-01 226 82 0 0 0 0 0.923224381714449 -0.765674346748644 0 0.0356566856086599 -0.177290067941287 0.00274138335349252
CN07-098 28 94 46 2007-09-14 Male 2007 J JR 2007 FALSE CN07-007 CN06-124 0 -1.05691509348434 -0.301162998412711 CN07-098 0 0 0 0 0 2007-01-01 256 112 0 0 0 0 0.0961213414855136 -0.417868119025691 0 0.911195727683833 0.881169239053225 0.0131834197706995
CN07-099 22 96 42 2007-08-15 Male 2007 J JR 2007 FALSE CN06-136 CN07-M8 0 -1.63440327487163 0.197873386022266 CN07-099 0 0 0 0 0 2007-01-01 226 82 0 0 0 0 -1.08545443027011 -0.0700618913027372 0 0.0356566856086599 -0.177290067941287 0.00253007010399008
CN07-099 29 105 48 2007-09-14 Male 2007 J JR 2007 FALSE CN06-136 CN07-M8 0 -1.71690158649839 -0.550681190630199 CN07-099 0 0 0 0 0 2007-01-01 256 112 0 0 0 0 -0.199272601453392 -0.0700618913027372 0 0.911195727683833 0.881169239053225 0.0169989834734865
CN07-100 27 102 55 2007-08-15 Male 2007 J JR 2007 FALSE CN06-007 CN07-M8 0 -1.55190496324488 0.447391578239755 CN07-100 0 0 0 0 0 2007-01-01 226 82 0 0 0 0 0.98230317030223 -0.765674346748644 0 0.0356566856086599 -0.177290067941287 0.00647502181023464
CN07-101 24 102 46 2007-09-08 Male 2007 J PW 2007 FALSE CN06-154 CN07-002 0 0.180559580916985 -1.54875395950015 CN07-101 0 0 0 0 0 2007-01-01 250 106 0 0 0 0 0.391515284424419 -0.765674346748644 0 0.736087919268799 0.643288693769922 0.0166568387471871
CN07-102 24 96 50 2007-09-08 Female 2007 J PW 2007 FALSE CN06-154 CN07-002 0 0.26305789254374 -1.29923576728266 CN07-102 0 1 0 0 0 2007-01-01 250 106 2 4.37931034482759 1.14942528735632 0 -1.67624231614792 -0.0700618913027372 0 0.736087919268799 0.643288693769922 0.00204287463392239
CN07-102 27 99 46 2007-09-24 Female 2007 J PW 2007 FALSE CN06-154 CN07-002 0 0.180559580916985 -1.54875395950015 CN07-102 0 1 0 0 0 2007-01-01 266 122 2 4.37931034482759 1.14942528735632 0 0.391515284424419 -0.765674346748644 0 1.20304207504222 1.30673535217473 0.0124010078496637
CN07-102 34 110 48 2008-06-10 Female 2008 A PW 2007 FALSE CN06-154 CN07-002 0 0.0980612692902293 -1.54875395950015 CN07-102 1 0 0 0 0 2008-01-01 161 17 0 0 0 0 0.98230317030223 -0.765674346748644 0 -1.86134457222088 -1.34759687902543 0.00817342085701272
CN07-103 16 84 39 2007-09-08 Male 2007 J PW 2007 FALSE CN06-154 CN07-001 0 0.180559580916985 -1.04971757506518 CN07-103 0 0 0 0 0 2007-01-01 250 106 0 0 0 0 0.391515284424419 -0.417868119025691 0 0.736087919268799 0.643288693769922 0.00474840834481471
CN07-105 29 102 57 2007-09-08 Male 2007 J PW 2007 FALSE 0 0 0 0.510552827424006 -0.800199382847688 CN07-105 0 0 1 0 0 2007-01-01 250 106 0 0 0 0 -1.38084837320901 -0.0700618913027372 0 0.736087919268799 0.643288693769922 0.0140546886423266
CN07-105 32 100 53 2007-09-10 Male 2007 J JR 2007 FALSE 0 0 0 0.840546073931027 0.946427962674732 CN07-105 0 0 1 0 0 2007-01-01 252 108 0 0 0 0 0.98230317030223 -0.765674346748644 0 0.794457188740477 0.72112728198189 0.0141448529571703
CN07-106 18 91 46 2007-09-08 Male 2007 J PW 2007 FALSE CN06-116 CN06-065 0 -0.149433665590036 -0.800199382847688 CN07-106 0 0 0 0 3 2007-01-01 250 106 0 0 0 1.484375 -1.52854534467847 3.75580661364975 0 0.736087919268799 0.643288693769922 1.48763301365685
CN07-106 24 96 53 2007-09-24 Male 2007 J PW 2007 FALSE CN06-116 CN06-065 0 -0.314430288843547 -1.04971757506518 CN07-106 0 0 0 0 3 2007-01-01 266 122 0 0 0 1.484375 -1.38084837320901 -0.0700618913027372 0 1.20304207504222 1.30673535217473 1.4845528276991
CN07-107 27 104 54 2007-09-08 Male 2007 J PW 2007 FALSE CN07-046 CN07-128 0 -0.314430288843547 -0.800199382847688 CN07-107 0 0 0 0 0 2007-01-01 250 106 0 0 0 0 0.834606198832777 -0.765674346748644 0 0.736087919268799 0.643288693769922 0.0155065555213956
CN07-107 24 100 51 2007-09-13 Male 2007 J JR 2007 FALSE CN07-046 CN07-128 0 -0.396928600470302 -0.800199382847688 CN07-107 0 0 0 0 0 2007-01-01 255 111 0 0 0 0 -1.38084837320901 0.834234300776942 0 0.882011092947994 0.840613152204466 0.00701005962853106
CN07-108 17 91 41 2007-09-08 Female 2007 J PW 2007 FALSE CN06-116 CN06-065 0 -0.149433665590036 -1.04971757506518 CN07-108 0 1 0 0 3 2007-01-01 250 106 2 4.37931034482759 1.14942528735632 1.28384279475983 -1.67624231614792 2.01677547503498 0 0.736087919268799 0.643288693769922 1.29776800842278
CN07-108 23 94 44 2007-09-24 Female 2007 J PW 2007 FALSE CN06-116 CN06-065 0 -0.0669353539632812 -1.04971757506518 CN07-108 0 1 0 0 3 2007-01-01 266 122 2 4.37931034482759 1.14942528735632 1.28384279475983 -1.08545443027011 2.36458170275794 0 1.20304207504222 1.30673535217473 1.29091449513854
CN07-108 31 109 51 2008-06-10 Female 2008 A PW 2007 FALSE CN06-116 CN06-065 0 -0.149433665590036 -0.800199382847688 CN07-108 1 0 0 3 3 2008-01-01 161 17 3 0 1.75675675675676 1.28384279475983 -1.52854534467847 3.75580661364975 2.67123287671233 -1.86134457222088 -1.34759687902543 1.29589951535276
CN07-108 33 111 58 2008-07-29 Female 2008 A PW 2007 FALSE CN06-116 CN06-065 0 -0.149433665590036 -1.04971757506518 CN07-108 1 0 0 3 3 2008-01-01 210 66 3 0 1.75675675675676 1.28384279475983 -1.67624231614792 2.01677547503498 2.67123287671233 -0.431297470164766 -0.607948425151425 1.29143653307057
CN07-108 36 112 52 2008-08-28 Female 2008 A GC 2007 FALSE CN06-116 CN06-065 0 -0.149433665590036 -1.04971757506518 CN07-108 1 0 0 3 3 2008-01-01 240 96 3 0 1.75675675675676 1.28384279475983 -1.67624231614792 2.01677547503498 2.67123287671233 0.444241571910407 0.275919655947085 1.29361033937223
CN07-109 21 97 52 2007-09-08 Female 2007 J PW 2007 FALSE CN06-119 CN06-065 0 -0.396928600470302 -0.0516448061952222 CN07-109 0 0 0 0 0 2007-01-01 250 106 0 0 0 0 0.98230317030223 -0.765674346748644 0 0.736087919268799 0.643288693769922 0.0100094967496495
CN07-109 24 100 53 2007-09-24 Female 2007 J PW 2007 FALSE CN06-119 CN06-065 0 -0.396928600470302 -0.0516448061952222 CN07-109 0 0 0 0 0 2007-01-01 266 122 0 0 0 0 0.98230317030223 -0.765674346748644 0 1.20304207504222 1.30673535217473 0.00724349285130297
CN07-110 44 114 66 2007-09-08 Female 2007 A PW 2006 FALSE CN06-025 CN06-027 0 -0.479426912097058 -0.0516448061952222 CN07-110 1 0 0 3 3 2007-01-01 250 106 3 0 1.72413793103448 1.26666666666667 0.686909227363325 -0.765674346748644 2.54237288135593 0.736087919268799 0.643288693769922 1.27517170653794
CN07-110 44 112 60 2007-09-14 Female 2007 A JR 2006 FALSE CN06-025 CN06-027 0 -0.891918470230834 -0.550681190630199 CN07-110 1 0 0 3 3 2007-01-01 256 112 3 0 1.72413793103448 1.26666666666667 0.95276377600834 -0.765674346748644 2.54237288135593 0.911195727683833 0.881169239053225 1.27095236476624
CN07-112 26 98 54 2007-09-08 Male 2007 J PW 2007 FALSE CN07-026 CN06-179 0 -0.396928600470302 0.447391578239755 CN07-112 0 0 0 0 0 2007-01-01 250 106 0 0 0 0 0.834606198832777 -0.556990610114872 0 0.736087919268799 0.643288693769922 0.00232555845671721
CN07-113 31 98 51 2007-09-08 Female 2007 J PW 2007 FALSE CN06-147 CN07-002 0 0.510552827424006 -0.0516448061952222 CN07-113 0 1 0 0 6 2007-01-01 250 106 2 4.37931034482759 1.14942528735632 2.56768558951965 -1.38084837320901 -0.556990610114872 0 0.736087919268799 0.643288693769922 2.58072165192723
CN07-113 32 NA NA 2007-09-09 Female 2007 J PW 2007 FALSE CN06-147 CN07-002 0 0.510552827424006 0.197873386022266 CN07-113 0 1 0 0 6 2007-01-01 251 107 2 4.37931034482759 1.14942528735632 2.56768558951965 0.95276377600834 -0.765674346748644 0 0.765272554004638 0.682026122015597 2.57499741661891
CN07-113 27 99 52 2007-09-10 Female 2007 J JR 2007 FALSE CN06-147 CN07-002 0 0.345556204170495 0.946427962674732 CN07-113 0 1 0 0 6 2007-01-01 252 108 2 4.37931034482759 1.14942528735632 2.56768558951965 0.893684987420559 -0.765674346748644 0 0.794457188740477 0.72112728198189 2.57042395000791
CN07-113 30 108 50 2007-09-24 Female 2007 J PW 2007 FALSE CN06-147 CN07-002 0 0.510552827424006 -0.0516448061952222 CN07-113 0 1 0 0 6 2007-01-01 266 122 2 4.37931034482759 1.14942528735632 2.56768558951965 -1.38084837320901 -0.556990610114872 0 1.20304207504222 1.30673535217473 2.57038040167876
CN07-113 30 104 47 2007-10-03 Female 2007 J JR 2007 FALSE CN06-147 CN07-002 0 0.510552827424006 0.447391578239755 CN07-113 0 1 0 0 6 2007-01-01 275 131 2 4.37931034482759 1.14942528735632 2.56768558951965 0.95276377600834 -0.765674346748644 0 1.46570378766478 1.72084391609681 2.5689365149773
CN07-113 41 110 56 2008-06-19 Female 2008 A MS 2007 FALSE CN06-147 CN07-002 0 0.42805451579725 0.447391578239755 CN07-113 1 1 0 1 6 2008-01-01 170 26 3 6.2 1.75675675675676 2.56768558951965 0.98230317030223 -0.765674346748644 0.89041095890411 -1.59868285959833 -1.2772147910861 2.57381756233983
CN07-113 41 112 56 2008-06-20 Female 2008 A GC 2007 FALSE CN06-147 CN07-002 0 0.345556204170495 0.946427962674732 CN07-113 1 1 0 1 6 2008-01-01 171 27 3 6.2 1.75675675675676 2.56768558951965 0.893684987420559 -0.765674346748644 0.89041095890411 -1.56949822486249 -1.26757590048976 2.57984137646796
CN07-113 44 115 58 2008-07-24 Female 2008 A PW 2007 FALSE CN06-147 CN07-002 0 0.42805451579725 0.447391578239755 CN07-113 1 1 0 1 6 2008-01-01 205 61 3 6.2 1.75675675675676 2.56768558951965 0.98230317030223 -0.765674346748644 0.89041095890411 -0.577220643843961 -0.723433246447218 2.57453906843548
CN07-113 38 118 59 2008-07-25 Female 2008 A PW 2007 FALSE CN06-147 CN07-002 0 0.42805451579725 0.946427962674732 CN07-113 1 1 0 1 6 2008-01-01 206 62 3 6.2 1.75675675675676 2.56768558951965 0.98230317030223 -0.765674346748644 0.89041095890411 -0.548036009108122 -0.701063745629293 2.57195814282196
CN07-113 36 115 61 2008-08-06 Female 2008 A PW 2007 FALSE CN06-147 CN07-002 0 0.593051139050761 0.197873386022266 CN07-113 1 1 0 1 6 2008-01-01 218 74 3 6.2 1.75675675675676 2.56768558951965 -0.199272601453392 -0.0700618913027372 0.89041095890411 -0.197820392278053 -0.40425866160609 2.58463916116504
CN07-113 35 116 59 2008-08-07 Female 2008 A PW 2007 FALSE CN06-147 CN07-002 0 0.510552827424006 1.19594615489222 CN07-113 1 1 0 1 6 2008-01-01 219 75 3 6.2 1.75675675675676 2.56768558951965 0.864145593126668 -0.765674346748644 0.89041095890411 -0.168635757542214 -0.377160648420148 2.58385072645474
CN07-113 45 115 55 2008-08-28 Female 2008 A GC 2007 FALSE CN06-147 CN07-002 0 0.42805451579725 -0.0516448061952222 CN07-113 1 1 0 1 6 2008-01-01 240 96 3 6.2 1.75675675675676 2.56768558951965 0.686909227363325 -0.765674346748644 0.89041095890411 0.444241571910407 0.275919655947085 2.56811208579296
CN07-113 37 118 57 2008-09-10 Female 2008 A PW 2007 FALSE CN06-147 CN07-002 0 0.510552827424006 0.197873386022266 CN07-113 1 1 0 1 6 2008-01-01 253 109 3 6.2 1.75675675675676 2.56768558951965 0.95276377600834 -0.765674346748644 0.89041095890411 0.823641823476316 0.760592173668798 2.56880726450491
CN07-113 NA NA NA 2008-09-10 Female 2008 A PW 2007 FALSE CN06-147 CN07-002 0 0.42805451579725 0.696909770457243 CN07-113 1 1 0 1 6 2008-01-01 253 109 3 6.2 1.75675675675676 2.56768558951965 0.95276377600834 -0.765674346748644 0.89041095890411 0.823641823476316 0.760592173668798 2.57647007548942
CN07-113 35 116 58 2008-09-11 Female 2008 A PW 2007 FALSE CN06-147 CN07-002 0 0.42805451579725 0.946427962674732 CN07-113 1 1 0 1 6 2008-01-01 254 110 3 6.2 1.75675675675676 2.56768558951965 0.98230317030223 -0.765674346748644 0.89041095890411 0.852826458212155 0.800420797076324 2.5769255818636
CN07-113 41 118 58 2008-09-19 Female 2008 A PW 2007 FALSE CN06-147 CN07-002 0 0.180559580916985 -0.0516448061952222 CN07-113 1 1 0 1 6 2008-01-01 262 118 3 6.2 1.75675675675676 2.56768558951965 0.98230317030223 -0.765674346748644 0.89041095890411 1.08630353609887 1.13214412627873 2.57752404402057
CN07-113 39 117 58 2008-09-24 Female 2008 A PW 2007 FALSE CN06-147 CN07-002 0 0.593051139050761 0.696909770457243 CN07-113 1 1 0 1 6 2008-01-01 267 123 3 6.2 1.75675675675676 2.56768558951965 0.686909227363325 -0.765674346748644 0.89041095890411 1.23222670977806 1.35129248795027 2.57966006911899
CN07-113 36 116 57 2008-09-25 Female 2008 A PW 2007 FALSE CN06-147 CN07-002 0 0.42805451579725 1.44546434710971 CN07-113 1 1 0 1 6 2008-01-01 268 124 3 6.2 1.75675675675676 2.56768558951965 -1.23315140173956 0.62555056414317 0.89041095890411 1.2614113445139 1.39621335544643 2.57399883746241
CN07-113 43 119 60 2009-06-30 Female 2009 A GC 2007 FALSE CN06-147 CN07-002 0 0.593051139050761 0.696909770457243 CN07-113 2 1 0 4 6 2009-01-01 180 36 6 4.7 2.91525423728814 2.56768558951965 0.686909227363325 -0.765674346748644 2.94017094017094 -1.30683651223994 -1.16445795769493 2.59929377063493
CN07-113 45 111 56 2009-07-01 Female 2009 A MS 2007 FALSE CN06-147 CN07-002 0 0.345556204170495 0.946427962674732 CN07-113 2 1 0 4 6 2009-01-01 181 37 6 4.7 2.91525423728814 2.56768558951965 0.893684987420559 -0.765674346748644 2.94017094017094 -1.2776518775041 -1.15118174989242 2.58621146897881
CN07-113 51 119 58 2009-07-15 Female 2009 A MS 2007 FALSE CN06-147 CN07-002 0 0.510552827424006 0.696909770457243 CN07-113 2 1 0 4 6 2009-01-01 195 51 6 4.7 2.91525423728814 2.56768558951965 0.95276377600834 -0.765674346748644 2.94017094017094 -0.869066991202353 -0.927123009992554 2.5753429274095
CN07-113 52 118 63 2009-07-16 Female 2009 A PW 2007 FALSE CN06-147 CN07-002 0 0.345556204170495 1.19594615489222 CN07-113 2 1 0 4 6 2009-01-01 196 52 6 4.7 2.91525423728814 2.56768558951965 0.0961213414855136 1.1820405284999 2.94017094017094 -0.839882356466513 -0.908390826380795 2.58091366333429
CN07-113 48 121 58 2009-08-05 Female 2009 A MS 2007 FALSE CN06-147 CN07-002 0 0.593051139050761 0.696909770457243 CN07-113 2 1 0 4 6 2009-01-01 216 72 6 4.7 2.91525423728814 2.56768558951965 0.686909227363325 -0.765674346748644 2.94017094017094 -0.256189661749731 -0.457363492816124 2.57013316788816
CN07-113 46 117 46 2009-08-06 Female 2009 A MS 2007 FALSE CN06-147 CN07-002 0 0.345556204170495 1.19594615489222 CN07-113 2 1 0 4 6 2009-01-01 217 73 6 4.7 2.91525423728814 2.56768558951965 0.0961213414855136 1.1820405284999 2.94017094017094 -0.227005027013892 -0.430992943071415 2.57166290288279
CN07-113 46 112 61 2009-08-25 Female 2009 A MS 2007 FALSE CN06-147 CN07-002 0 0.510552827424006 -0.301162998412711 CN07-113 2 1 0 4 6 2009-01-01 236 92 6 4.7 2.91525423728814 2.56768558951965 -1.23315140173956 0.973356791866123 2.94017094017094 0.327503032967051 0.139156528995216 2.56793596734049
CN07-113 42 121 60 2009-08-26 Female 2009 A PW 2007 FALSE CN06-147 CN07-002 0 0.26305789254374 0.696909770457243 CN07-113 2 1 0 4 6 2009-01-01 237 93 6 4.7 2.91525423728814 2.56768558951965 0.98230317030223 -0.765674346748644 2.94017094017094 0.35668766770289 0.172801713152258 2.58294727143843
CN07-113 45 117 59 2009-09-01 Female 2009 A MS 2007 FALSE CN06-147 CN07-002 0 0.593051139050761 0.946427962674732 CN07-113 2 1 0 4 6 2009-01-01 243 99 6 4.7 2.91525423728814 2.56768558951965 0.0961213414855136 -0.0700618913027372 2.94017094017094 0.531795476117925 0.382311184227461 2.57988546628238
CN07-113 42 116 60 2009-09-18 Female 2009 A MS 2007 FALSE CN06-147 CN07-002 0 0.510552827424006 -0.301162998412711 CN07-113 2 1 0 4 6 2009-01-01 260 116 6 4.7 2.91525423728814 2.56768558951965 -1.23315140173956 0.973356791866123 2.94017094017094 1.02793426662719 1.04703090365443 2.57023067007212
CN07-113 39 124 61 2009-09-24 Female 2009 A PW 2007 FALSE CN06-147 CN07-002 0 0.675549450677516 -0.0516448061952222 CN07-113 2 1 0 4 6 2009-01-01 266 122 6 4.7 2.91525423728814 2.56768558951965 0.98230317030223 -0.765674346748644 2.94017094017094 1.20304207504222 1.30673535217473 2.57399708984836
CN07-113 NA NA NA 2009-09-24 Female 2009 A PW 2007 FALSE CN06-147 CN07-002 0 0.593051139050761 0.696909770457243 CN07-113 2 1 0 4 6 2009-01-01 266 122 6 4.7 2.91525423728814 2.56768558951965 0.686909227363325 -0.765674346748644 2.94017094017094 1.20304207504222 1.30673535217473 2.57452350839922
CN07-113 44 119 59 2009-09-25 Female 2009 A PW 2007 FALSE CN06-147 CN07-002 0 0.593051139050761 1.19594615489222 CN07-113 2 1 0 4 6 2009-01-01 267 123 6 4.7 2.91525423728814 2.56768558951965 0.98230317030223 -0.765674346748644 2.94017094017094 1.23222670977806 1.35129248795027 2.56909659840851
CN07-113 47 125 63 2010-06-30 Female 2010 A PW 2007 FALSE CN06-147 CN07-002 0 0.510552827424006 -0.0516448061952222 CN07-113 3 0 0 1 6 2010-01-01 180 36 1 0 0.795454545454546 2.56768558951965 -1.38084837320901 -0.556990610114872 1 -1.30683651223994 -1.16445795769493 2.57298669757991
CN07-113 46 120 59 2010-07-01 Female 2010 A PW 2007 FALSE CN06-147 CN07-002 0 0.510552827424006 1.6949825393272 CN07-113 3 0 0 1 6 2010-01-01 181 37 1 0 0.795454545454546 2.56768558951965 0.686909227363325 -0.3483068734811 1 -1.2776518775041 -1.15118174989242 2.58591602723887
CN07-113 54 NA NA 2010-07-01 Female 2010 A PW 2007 FALSE CN06-147 CN07-002 0 0.510552827424006 1.19594615489222 CN07-113 3 0 0 1 6 2010-01-01 181 37 1 0 0.795454545454546 2.56768558951965 0.864145593126668 -0.765674346748644 1 -1.2776518775041 -1.15118174989242 2.56985797945054
CN07-113 44 122 66 2010-07-08 Female 2010 A JK 2007 FALSE CN06-147 CN07-002 0 0.510552827424006 0.197873386022266 CN07-113 3 0 0 1 6 2010-01-01 188 44 1 0 0.795454545454546 2.56768558951965 0.95276377600834 -0.765674346748644 1 -1.07335943435323 -1.0480638070976 2.58294145489331
CN07-113 46 120 64 2010-07-09 Female 2010 A PW 2007 FALSE CN06-147 CN07-002 0 0.510552827424006 1.6949825393272 CN07-113 3 0 0 1 6 2010-01-01 189 45 1 0 0.795454545454546 2.56768558951965 0.686909227363325 -0.3483068734811 1 -1.04417479961739 -1.03187774553016 2.58327128958244
CN07-113 52 122 65 2010-07-09 Female 2010 A JK 2007 FALSE CN06-147 CN07-002 0 0.593051139050761 0.946427962674732 CN07-113 3 0 0 1 6 2010-01-01 189 45 1 0 0.795454545454546 2.56768558951965 0.0961213414855136 -0.0700618913027372 1 -1.04417479961739 -1.03187774553016 2.57642031638195
CN07-114 27 112 54 2007-09-08 Female 2007 J PW 2007 FALSE CN06-147 CN07-018 0 0.42805451579725 -0.301162998412711 CN07-114 0 1 0 0 7 2007-01-01 250 106 2 4.37931034482759 1.14942528735632 2.99563318777293 -1.67624231614792 1.32116301958908 0 0.736087919268799 0.643288693769922 3.0025514402277
CN07-114 32 107 54 2007-09-24 Female 2007 J PW 2007 FALSE CN06-147 CN07-018 0 0.510552827424006 -0.550681190630199 CN07-114 0 1 0 0 7 2007-01-01 266 122 2 4.37931034482759 1.14942528735632 2.99563318777293 -0.937757458800656 0.973356791866123 0 1.20304207504222 1.30673535217473 2.99632460283432
CN07-114 34 103 51 2007-10-03 Female 2007 J JR 2007 FALSE CN06-147 CN07-018 0 0.510552827424006 0.197873386022266 CN07-114 0 1 0 0 7 2007-01-01 275 131 2 4.37931034482759 1.14942528735632 2.99563318777293 0.95276377600834 -0.765674346748644 0 1.46570378766478 1.72084391609681 2.99678950580632
CN07-114 40 114 61 2008-07-24 Female 2008 A PW 2007 FALSE CN06-147 CN07-018 0 0.510552827424006 -0.0516448061952222 CN07-114 1 1 0 2 7 2008-01-01 205 61 4 6.2 2.34234234234234 2.99563318777293 -1.38084837320901 -0.556990610114872 1.78082191780822 -0.577220643843961 -0.723433246447218 3.00376664033283
CN07-114 44 114 58 2008-08-06 Female 2008 A PW 2007 FALSE CN06-147 CN07-018 0 0.42805451579725 -1.04971757506518 CN07-114 1 1 0 2 7 2008-01-01 218 74 4 6.2 2.34234234234234 2.99563318777293 -0.790060487331203 -0.765674346748644 1.78082191780822 -0.197820392278053 -0.40425866160609 2.99627268728372
CN07-114 40 115 59 2008-08-28 Female 2008 A GC 2007 FALSE CN06-147 CN07-018 0 0.510552827424006 -0.550681190630199 CN07-114 1 1 0 2 7 2008-01-01 240 96 4 6.2 2.34234234234234 2.99563318777293 -0.937757458800656 0.973356791866123 1.78082191780822 0.444241571910407 0.275919655947085 2.9988821610962
CN07-114 43 117 61 2008-09-19 Female 2008 A PW 2007 FALSE CN06-147 CN07-018 0 0.0980612692902293 -0.800199382847688 CN07-114 1 1 0 2 7 2008-01-01 262 118 4 6.2 2.34234234234234 2.99563318777293 0.95276377600834 -0.765674346748644 1.78082191780822 1.08630353609887 1.13214412627873 3.00045501417763
CN07-114 51 120 67 2009-06-30 Female 2009 A GC 2007 FALSE CN06-147 CN07-018 0 0.42805451579725 -0.550681190630199 CN07-114 2 1 0 3 7 2009-01-01 180 36 5 4.7 2.42937853107345 2.99563318777293 -1.52854534467847 0.277744336420216 2.20512820512821 -1.30683651223994 -1.16445795769493 3.00470013712283
CN07-114 49 110 65 2009-07-02 Female 2009 A MS 2007 FALSE CN06-147 CN07-018 0 0.0980612692902293 -1.29923576728266 CN07-114 2 1 0 3 7 2009-01-01 182 38 5 4.7 2.42937853107345 2.99563318777293 0.923224381714449 -0.765674346748644 2.20512820512821 -1.24846724276826 -1.1375418103693 2.99891681314787
CN07-114 53 119 60 2009-07-29 Female 2009 A PW 2007 FALSE CN06-147 CN07-018 0 0.0980612692902293 -1.54875395950015 CN07-114 2 1 0 3 7 2009-01-01 209 65 5 4.7 2.42937853107345 2.99563318777293 0.98230317030223 -0.765674346748644 2.20512820512821 -0.460482104900605 -0.631772852851817 3.00730315590032
CN07-114 56 116 61 2009-08-05 Female 2009 A MS 2007 FALSE CN06-147 CN07-018 0 0.26305789254374 -0.550681190630199 CN07-114 2 1 0 3 7 2009-01-01 216 72 5 4.7 2.42937853107345 2.99563318777293 -1.38084837320901 1.32116301958908 2.20512820512821 -0.256189661749731 -0.457363492816124 3.00051054819159
CN07-114 44 113 62 2009-08-25 Female 2009 A MS 2007 FALSE CN06-147 CN07-018 0 0.0980612692902293 -1.29923576728266 CN07-114 2 1 0 3 7 2009-01-01 236 92 5 4.7 2.42937853107345 2.99563318777293 0.923224381714449 -0.765674346748644 2.20512820512821 0.327503032967051 0.139156528995216 3.01605136295483
CN07-114 NA NA NA 2009-08-25 Female 2009 A MS 2007 FALSE CN06-147 CN07-018 0 0.345556204170495 -0.800199382847688 CN07-114 2 1 0 3 7 2009-01-01 236 92 5 4.7 2.42937853107345 2.99563318777293 0.391515284424419 -0.278745627936509 2.20512820512821 0.327503032967051 0.139156528995216 3.00450451046274
CN07-114 47 121 63 2009-09-18 Female 2009 A MS 2007 FALSE CN06-147 CN07-018 0 0.26305789254374 -0.800199382847688 CN07-114 2 1 0 3 7 2009-01-01 260 116 5 4.7 2.42937853107345 2.99563318777293 -1.38084837320901 2.01677547503498 2.20512820512821 1.02793426662719 1.04703090365443 2.99639770696367
CN07-114 52 124 66 2010-06-30 Female 2010 A PW 2007 FALSE CN06-147 CN07-018 0 0.345556204170495 -0.800199382847688 CN07-114 3 0 0 2 7 2010-01-01 180 36 2 0 1.59090909090909 2.99563318777293 0.391515284424419 -0.278745627936509 2 -1.30683651223994 -1.16445795769493 3.0048369553454
CN07-114 51 124 67 2010-07-08 Female 2010 A PW 2007 FALSE CN06-147 CN07-018 0 0.345556204170495 -1.04971757506518 CN07-114 3 0 0 2 7 2010-01-01 188 44 2 0 1.59090909090909 2.99563318777293 -1.38084837320901 2.01677547503498 2 -1.07335943435323 -1.0480638070976 2.9987339536038
CN07-115 28 108 53 2007-09-08 Male 2007 J PW 2007 FALSE CN06-104 CN06-055 0 0.345556204170495 -0.550681190630199 CN07-115 0 1 0 0 0 2007-01-01 250 106 2 4.37931034482759 1.47619047619048 0 -1.08545443027011 1.66896924731203 0 0.736087919268799 0.643288693769922 0.0182472106491801
CN07-115 31 107 53 2007-09-24 Male 2007 J PW 2007 FALSE CN06-104 CN06-055 0 0.42805451579725 -1.04971757506518 CN07-115 0 1 0 0 0 2007-01-01 266 122 2 4.37931034482759 1.47619047619048 0 -0.790060487331203 -0.765674346748644 0 1.20304207504222 1.30673535217473 0.0112151495799354
CN07-115 35 107 50 2007-10-03 Male 2007 J JR 2007 FALSE CN06-104 CN06-055 0 0.42805451579725 0.197873386022266 CN07-115 0 1 0 0 0 2007-01-01 275 131 2 4.37931034482759 1.47619047619048 0 0.893684987420559 -0.765674346748644 0 1.46570378766478 1.72084391609681 0.0213383430503496
CN07-115 44 117 57 2008-06-10 Male 2008 A PW 2007 FALSE CN06-104 CN06-055 0 0.0980612692902293 -2.04779034393513 CN07-115 1 0 0 0 0 2008-01-01 161 17 0 0 0 0 -1.38084837320901 1.32116301958908 0 -1.86134457222088 -1.34759687902543 0.00882559834549803
CN07-115 40 NA 59 2008-06-19 Male 2008 A MS 2007 FALSE CN06-104 CN06-055 0 0.26305789254374 -1.04971757506518 CN07-115 1 0 0 0 0 2008-01-01 170 26 0 0 0 0 -1.67624231614792 0.62555056414317 0 -1.59868285959833 -1.2772147910861 0.00754709973700185
CN07-115 47 117 55 2008-07-10 Male 2008 A PW 2007 FALSE CN06-104 CN06-055 0 -0.479426912097058 -1.54875395950015 CN07-115 1 0 0 0 0 2008-01-01 191 47 0 0 0 0 -1.67624231614792 0.973356791866123 0 -0.985805530145709 -0.998414427233422 0.00524103859849692
CN07-115 42 120 56 2008-07-24 Male 2008 A PW 2007 FALSE CN06-104 CN06-055 0 0.26305789254374 -2.04779034393513 CN07-115 1 0 0 0 0 2008-01-01 205 61 0 0 0 0 -0.348440148829251 0.348434822963908 0 -0.577220643843961 -0.723433246447218 0.00106470642405526
CN07-115 42 116 54 2008-07-29 Male 2008 A PW 2007 FALSE CN06-104 CN06-055 0 0.0980612692902293 -1.29923576728266 CN07-115 1 0 0 0 0 2008-01-01 210 66 0 0 0 0 0.923224381714449 -0.765674346748644 0 -0.431297470164766 -0.607948425151425 0.0146772127997019
CN07-115 42 117 56 2008-08-06 Male 2008 A PW 2007 FALSE CN06-104 CN06-055 0 0.180559580916985 -1.54875395950015 CN07-115 1 0 0 0 0 2008-01-01 218 74 0 0 0 0 0.391515284424419 -0.765674346748644 0 -0.197820392278053 -0.40425866160609 0.00851737153960695
CN07-115 42 119 54 2008-08-07 Male 2008 A PW 2007 FALSE CN06-104 CN06-055 0 0.0155629576634741 -0.301162998412711 CN07-115 1 0 0 0 0 2008-01-01 219 75 0 0 0 0 0.686909227363325 -0.765674346748644 0 -0.168635757542214 -0.377160648420148 0.00154360633503174
CN07-115 41 116 50 2008-08-28 Male 2008 A GC 2007 FALSE CN06-104 CN06-055 0 0.180559580916985 -1.54875395950015 CN07-115 1 0 0 0 0 2008-01-01 240 96 0 0 0 0 0.391515284424419 -0.765674346748644 0 0.444241571910407 0.275919655947085 0.0089215998181653
CN07-115 44 119 61 2008-09-17 Male 2008 A PW 2007 FALSE CN06-104 CN06-055 0 -0.149433665590036 -1.54875395950015 CN07-115 1 0 0 0 0 2008-01-01 260 116 0 0 0 0 0.686909227363325 -0.765674346748644 0 1.02793426662719 1.04703090365443 0.00387643359822819
CN07-115 45 121 NA 2008-09-19 Male 2008 A PW 2007 FALSE CN06-104 CN06-055 0 0.0980612692902293 -1.29923576728266 CN07-115 1 0 0 0 0 2008-01-01 262 118 0 0 0 0 0.923224381714449 -0.765674346748644 0 1.08630353609887 1.13214412627873 0.00143171394957683
CN07-116 19 88 37 2007-09-09 Female 2007 J PW 2007 FALSE CN06-187 CN07-M6 0 0.840546073931027 -0.301162998412711 CN07-116 0 0 0 0 0 2007-01-01 251 107 0 0 0 0 -1.38084837320901 0.277744336420216 0 0.765272554004638 0.682026122015597 0.01125703210865
CN07-116 24 97 42 2007-10-03 Female 2007 J JR 2007 FALSE CN06-187 CN07-M6 0 1.00554269718454 -0.0516448061952222 CN07-116 0 0 0 0 0 2007-01-01 275 131 0 0 0 0 0.95276377600834 -0.765674346748644 0 1.46570378766478 1.72084391609681 0.0123591493888284
CN07-117 31 112 50 2007-09-09 Male 2007 J PW 2007 FALSE CN06-187 CN07-M6 0 0.840546073931027 -0.550681190630199 CN07-117 0 0 0 0 0 2007-01-01 251 107 0 0 0 0 -1.08545443027011 1.66896924731203 0 0.765272554004638 0.682026122015597 0.0131236823295433
CN07-119 24 96 57 2007-09-09 Female 2007 J PW 2007 FALSE CN06-222 CN07-033 0 1.50053256694507 -0.550681190630199 CN07-119 0 0 0 0 0 2007-01-01 251 107 0 0 0 0 -1.82393928761737 0.62555056414317 0 0.765272554004638 0.682026122015597 0.000486301290029253
CN07-120 28 107 46 2007-09-09 Female 2007 J PW 2007 FALSE CN06-180 CN06-048 0 1.2530376320648 0.197873386022266 CN07-120 0 0 0 0 0 2007-01-01 251 107 0 0 0 0 -0.790060487331203 2.01677547503498 0 0.765272554004638 0.682026122015597 0.00781687737034041
CN07-120 32 109 51 2007-10-03 Female 2007 J JR 2007 FALSE CN06-180 CN06-048 0 1.2530376320648 -0.301162998412711 CN07-120 0 0 0 0 0 2007-01-01 275 131 0 0 0 0 -1.67624231614792 1.32116301958908 0 1.46570378766478 1.72084391609681 0.0098916163089286
CN07-121 26 95 43 2007-09-09 Female 2007 J PW 2007 FALSE CN07-031 CN06-215 0 1.33553594369156 0.447391578239755 CN07-121 0 0 0 0 0 2007-01-01 251 107 0 0 0 0 -1.97163625908683 3.4080003859268 0 0.765272554004638 0.682026122015597 0.000353705303890858
CN07-122 25 94 47 2007-09-09 Female 2007 J PW 2007 FALSE CN06-050 CN06-106 0 1.17053932043805 0.696909770457243 CN07-122 0 0 0 0 0 2007-01-01 251 107 0 0 0 0 0.391515284424419 -0.0700618913027372 0 0.765272554004638 0.682026122015597 0.00422126170860397
CN07-122 22 95 44 2007-09-10 Female 2007 J JR 2007 FALSE CN06-050 CN06-106 0 1.08804100881129 1.94450073154469 CN07-122 0 0 0 0 0 2007-01-01 252 108 0 0 0 0 0.893684987420559 -0.765674346748644 0 0.794457188740477 0.72112728198189 0.0190597046832553
CN07-123 23 90 46 2007-09-09 Female 2007 J PW 2007 FALSE CN06-182 CN06-215 0 1.33553594369156 0.696909770457243 CN07-123 0 1 0 0 2 2007-01-01 251 107 2 4.37931034482759 1.14942528735632 0.85589519650655 -0.790060487331203 2.01677547503498 0 0.765272554004638 0.682026122015597 0.863909129569245
CN07-123 36 112 54 2008-07-25 Female 2008 A PW 2007 FALSE CN06-182 CN06-215 0 1.41803425531831 0.946427962674732 CN07-123 1 0 0 2 2 2008-01-01 206 62 2 0 1.17117117117117 0.85589519650655 -1.08545443027011 2.01677547503498 1.78082191780822 -0.548036009108122 -0.701063745629293 0.862350640114652
CN07-123 31 113 54 2008-08-06 Female 2008 A PW 2007 FALSE CN06-182 CN06-215 0 1.50053256694507 0.447391578239755 CN07-123 1 0 0 2 2 2008-01-01 218 74 2 0 1.17117117117117 0.85589519650655 -1.67624231614792 3.4080003859268 1.78082191780822 -0.197820392278053 -0.40425866160609 0.861324383294261
CN07-123 30 112 53 2008-08-07 Female 2008 A PW 2007 FALSE CN06-182 CN06-215 0 1.33553594369156 1.44546434710971 CN07-123 1 0 0 2 2 2008-01-01 219 75 2 0 1.17117117117117 0.85589519650655 0.95276377600834 -0.765674346748644 1.78082191780822 -0.168635757542214 -0.377160648420148 0.861331944899695
CN07-124 29 92 51 2007-09-09 Female 2007 J PW 2007 FALSE CN06-059 CN06-106 0 0.923044385557782 0.696909770457243 CN07-124 0 1 0 0 8 2007-01-01 251 107 2 4.37931034482759 1.14942528735632 3.4235807860262 0.686909227363325 -0.556990610114872 0 0.765272554004638 0.682026122015597 3.43675381676594
CN07-124 27 98 44 2007-09-10 Female 2007 J JR 2007 FALSE CN06-059 CN06-106 0 0.923044385557782 0.946427962674732 CN07-124 0 1 0 0 8 2007-01-01 252 108 2 4.37931034482759 1.14942528735632 3.4235807860262 -0.494666544392298 0.62555056414317 0 0.794457188740477 0.72112728198189 3.42586698347015
CN07-124 32 104 48 2007-10-03 Female 2007 J JR 2007 FALSE CN06-059 CN06-106 0 0.923044385557782 0.447391578239755 CN07-124 0 1 0 0 8 2007-01-01 275 131 2 4.37931034482759 1.14942528735632 3.4235807860262 0.243818312954966 -0.417868119025691 0 1.46570378766478 1.72084391609681 3.44011653094173
CN07-124 39 111 48 2008-06-20 Female 2008 A GC 2007 FALSE CN06-059 CN06-106 0 1.00554269718454 1.44546434710971 CN07-124 1 0 0 8 8 2008-01-01 171 27 8 0 4.68468468468468 3.4235807860262 0.391515284424419 -0.3483068734811 7.12328767123288 -1.56949822486249 -1.26757590048976 3.43044732683928
CN07-124 37 115 56 2008-07-24 Female 2008 A PW 2007 FALSE CN06-059 CN06-106 0 0.923044385557782 0.696909770457243 CN07-124 1 0 0 8 8 2008-01-01 205 61 8 0 4.68468468468468 3.4235807860262 0.686909227363325 -0.556990610114872 7.12328767123288 -0.577220643843961 -0.723433246447218 3.42427904042703
CN07-124 43 115 56 2008-08-06 Female 2008 A PW 2007 FALSE CN06-059 CN06-106 0 1.17053932043805 0.696909770457243 CN07-124 1 0 0 8 8 2008-01-01 218 74 8 0 4.68468468468468 3.4235807860262 0.391515284424419 -0.0700618913027372 7.12328767123288 -0.197820392278053 -0.40425866160609 3.42745244097871
CN07-124 34 111 56 2008-09-11 Female 2008 A PW 2007 FALSE CN06-059 CN06-106 0 0.840546073931027 0.946427962674732 CN07-124 1 0 0 8 8 2008-01-01 254 110 8 0 4.68468468468468 3.4235807860262 0.98230317030223 -0.765674346748644 7.12328767123288 0.852826458212155 0.800420797076324 3.42373459430408
CN07-124 38 112 54 2008-09-25 Female 2008 A PW 2007 FALSE CN06-059 CN06-106 0 1.00554269718454 1.44546434710971 CN07-124 1 0 0 8 8 2008-01-01 268 124 8 0 4.68468468468468 3.4235807860262 0.391515284424419 -0.3483068734811 7.12328767123288 1.2614113445139 1.39621335544643 3.44629995347914
CN07-125 24 93 52 2007-09-09 Female 2007 J PW 2007 FALSE CN06-059 CN07-M4 0 0.923044385557782 0.447391578239755 CN07-125 0 1 0 0 12 2007-01-01 251 107 2 4.37931034482759 1.14942528735632 5.1353711790393 0.243818312954966 -0.417868119025691 0 0.765272554004638 0.682026122015597 5.13558701037652
CN07-125 29 111 52 2007-10-03 Female 2007 J JR 2007 FALSE CN06-059 CN07-M4 0 0.840546073931027 0.696909770457243 CN07-125 0 1 0 0 12 2007-01-01 275 131 2 4.37931034482759 1.14942528735632 5.1353711790393 0.834606198832777 -0.417868119025691 0 1.46570378766478 1.72084391609681 5.14146479810202
CN07-125 31 114 60 2008-07-24 Female 2008 A PW 2007 FALSE CN06-059 CN07-M4 0 0.840546073931027 0.696909770457243 CN07-125 1 1 0 6 12 2008-01-01 205 61 8 6.2 4.68468468468468 5.1353711790393 0.834606198832777 -0.417868119025691 5.34246575342466 -0.577220643843961 -0.723433246447218 5.13548725136443
CN07-125 31 114 58 2008-07-25 Female 2008 A PW 2007 FALSE CN06-059 CN07-M4 0 1.17053932043805 0.946427962674732 CN07-125 1 1 0 6 12 2008-01-01 206 62 8 6.2 4.68468468468468 5.1353711790393 0.95276377600834 -0.765674346748644 5.34246575342466 -0.548036009108122 -0.701063745629293 5.14335583236688
CN07-125 37 116 61 2008-08-06 Female 2008 A PW 2007 FALSE CN06-059 CN07-M4 0 1.00554269718454 0.447391578239755 CN07-125 1 1 0 6 12 2008-01-01 218 74 8 6.2 4.68468468468468 5.1353711790393 -1.97163625908683 2.01677547503498 5.34246575342466 -0.197820392278053 -0.40425866160609 5.15778493459769
CN07-125 36 116 59 2008-08-07 Female 2008 A PW 2007 FALSE CN06-059 CN07-M4 0 1.00554269718454 0.946427962674732 CN07-125 1 1 0 6 12 2008-01-01 219 75 8 6.2 4.68468468468468 5.1353711790393 -1.67624231614792 1.66896924731203 5.34246575342466 -0.168635757542214 -0.377160648420148 5.1424255690749
CN07-125 34 117 60 2008-09-10 Female 2008 A PW 2007 FALSE CN06-059 CN07-M4 0 0.675549450677516 0.696909770457243 CN07-125 1 1 0 6 12 2008-01-01 253 109 8 6.2 4.68468468468468 5.1353711790393 0.98230317030223 -0.765674346748644 5.34246575342466 0.823641823476316 0.760592173668798 5.13722062873527
CN07-125 37 112 59 2008-09-11 Female 2008 A PW 2007 FALSE CN06-059 CN07-M4 0 1.08804100881129 0.946427962674732 CN07-125 1 1 0 6 12 2008-01-01 254 110 8 6.2 4.68468468468468 5.1353711790393 -1.08545443027011 2.71238793048089 5.34246575342466 0.852826458212155 0.800420797076324 5.13566784801325
CN07-125 35 114 60 2008-09-25 Female 2008 A PW 2007 FALSE CN06-059 CN07-M4 0 0.758047762304272 0.946427962674732 CN07-125 1 1 0 6 12 2008-01-01 268 124 8 6.2 4.68468468468468 5.1353711790393 0.923224381714449 -0.765674346748644 5.34246575342466 1.2614113445139 1.39621335544643 5.1456974461896
CN07-125 42 118 60 2009-06-30 Female 2009 A GC 2007 FALSE CN06-059 CN07-M4 0 0.840546073931027 0.696909770457243 CN07-125 2 0 0 6 12 2009-01-01 180 36 6 0 2.91525423728814 5.1353711790393 0.834606198832777 -0.417868119025691 4.41025641025641 -1.30683651223994 -1.16445795769493 5.1373271060758
CN07-125 43 118 63 2009-07-01 Female 2009 A MS 2007 FALSE CN06-059 CN07-M4 0 0.923044385557782 0.946427962674732 CN07-125 2 0 0 6 12 2009-01-01 181 37 6 0 2.91525423728814 5.1353711790393 -0.494666544392298 0.62555056414317 4.41025641025641 -1.2776518775041 -1.15118174989242 5.15007635811942
CN07-125 40 114 63 2009-07-15 Female 2009 A MS 2007 FALSE CN06-059 CN07-M4 0 0.675549450677516 0.696909770457243 CN07-125 2 0 0 6 12 2009-01-01 195 51 6 0 2.91525423728814 5.1353711790393 0.98230317030223 -0.765674346748644 4.41025641025641 -0.869066991202353 -0.927123009992554 5.13985796242131
CN07-125 46 121 61 2009-07-16 Female 2009 A PW 2007 FALSE CN06-059 CN07-M4 0 1.00554269718454 1.44546434710971 CN07-125 2 0 0 6 12 2009-01-01 196 52 6 0 2.91525423728814 5.1353711790393 0.391515284424419 -0.3483068734811 4.41025641025641 -0.839882356466513 -0.908390826380795 5.14203339223422
CN07-125 40 116 62 2009-08-05 Female 2009 A MS 2007 FALSE CN06-059 CN07-M4 0 0.840546073931027 0.696909770457243 CN07-125 2 0 0 6 12 2009-01-01 216 72 6 0 2.91525423728814 5.1353711790393 0.834606198832777 -0.417868119025691 4.41025641025641 -0.256189661749731 -0.457363492816124 5.1392688833548
CN07-125 40 120 59 2009-08-06 Female 2009 A MS 2007 FALSE CN06-059 CN07-M4 0 0.675549450677516 0.946427962674732 CN07-125 2 0 0 6 12 2009-01-01 217 73 6 0 2.91525423728814 5.1353711790393 0.98230317030223 -0.765674346748644 4.41025641025641 -0.227005027013892 -0.430992943071415 5.14130541147639
CN07-125 44 122 63 2009-08-26 Female 2009 A PW 2007 FALSE CN06-059 CN07-M4 0 0.675549450677516 0.696909770457243 CN07-125 2 0 0 6 12 2009-01-01 237 93 6 0 2.91525423728814 5.1353711790393 0.98230317030223 -0.765674346748644 4.41025641025641 0.35668766770289 0.172801713152258 5.13879399292849
CN07-125 46 116 60 2009-09-01 Female 2009 A MS 2007 FALSE CN06-059 CN07-M4 0 0.840546073931027 1.19594615489222 CN07-125 2 0 0 6 12 2009-01-01 243 99 6 0 2.91525423728814 5.1353711790393 0.893684987420559 -0.765674346748644 4.41025641025641 0.531795476117925 0.382311184227461 5.13832720682789
CN07-125 42 121 60 2009-09-24 Female 2009 A PW 2007 FALSE CN06-059 CN07-M4 0 0.675549450677516 0.696909770457243 CN07-125 2 0 0 6 12 2009-01-01 266 122 6 0 2.91525423728814 5.1353711790393 0.98230317030223 -0.765674346748644 4.41025641025641 1.20304207504222 1.30673535217473 5.1449425287055
CN07-125 40 121 64 2009-09-25 Female 2009 A PW 2007 FALSE CN06-059 CN07-M4 0 0.840546073931027 0.946427962674732 CN07-125 2 0 0 6 12 2009-01-01 267 123 6 0 2.91525423728814 5.1353711790393 0.98230317030223 -0.765674346748644 4.41025641025641 1.23222670977806 1.35129248795027 5.14773292795868
CN07-126 28 101 51 2007-09-09 Male 2007 J PW 2007 FALSE CN06-104 CN07-018 0 0.593051139050761 0.696909770457243 CN07-126 0 0 0 0 0 2007-01-01 251 107 0 0 0 0 0.686909227363325 -0.765674346748644 0 0.765272554004638 0.682026122015597 0.00416686695104531
CN07-126 26 97 48 2007-09-10 Male 2007 J JR 2007 FALSE CN06-104 CN07-018 0 0.510552827424006 1.6949825393272 CN07-126 0 0 0 0 0 2007-01-01 252 108 0 0 0 0 0.686909227363325 -0.3483068734811 0 0.794457188740477 0.72112728198189 0.00371699102053974
CN07-127 25 93 47 2007-09-09 Female 2007 J PW 2007 FALSE CN06-104 CN07-014 0 0.593051139050761 0.197873386022266 CN07-127 0 1 0 0 0 2007-01-01 251 107 2 4.37931034482759 1.14942528735632 0 -0.199272601453392 -0.0700618913027372 0 0.765272554004638 0.682026122015597 0.000656674910489006
CN07-127 25 102 52 2007-09-10 Female 2007 J JR 2007 FALSE CN06-104 CN07-014 0 0.510552827424006 1.44546434710971 CN07-127 0 1 0 0 0 2007-01-01 252 108 2 4.37931034482759 1.14942528735632 0 0.95276377600834 -0.765674346748644 0 0.794457188740477 0.72112728198189 0.00437506794976075
CN07-127 30 112 49 2007-10-03 Female 2007 J JR 2007 FALSE CN06-104 CN07-014 0 0.593051139050761 0.197873386022266 CN07-127 0 1 0 0 0 2007-01-01 275 131 2 4.37931034482759 1.14942528735632 0 -0.199272601453392 -0.0700618913027372 0 1.46570378766478 1.72084391609681 0.000176227787466632
CN07-127 44 110 61 2008-06-19 Female 2008 A MS 2007 FALSE CN06-104 CN07-014 0 0.593051139050761 0.197873386022266 CN07-127 1 0 0 0 0 2008-01-01 170 26 0 0 0 0 -0.199272601453392 -0.0700618913027372 0 -1.59868285959833 -1.2772147910861 0.0142989264824713
CN07-128 42 117 41 2007-09-09 Male 2007 A PW 2006 FALSE CN06-014 CN06-017 0 0.180559580916985 0.197873386022266 CN07-128 1 0 0 3 3 2007-01-01 251 107 3 0 2.21428571428571 1.55232558139535 0.923224381714449 -0.765674346748644 2.68269230769231 0.765272554004638 0.682026122015597 1.55288335308022
CN07-128 35 118 38 2007-10-03 Male 2007 A JR 2006 FALSE CN06-014 CN06-017 0 0.0980612692902293 0.447391578239755 CN07-128 1 0 0 3 3 2007-01-01 275 131 3 0 2.21428571428571 1.55232558139535 0.95276377600834 -0.765674346748644 2.68269230769231 1.46570378766478 1.72084391609681 1.56654794729523
CN07-130 23 99 54 2007-09-09 Male 2007 J PW 2007 FALSE CN06-164 CN07-002 0 0.0980612692902293 0.696909770457243 CN07-130 0 0 0 0 0 2007-01-01 251 107 0 0 0 0 0.98230317030223 -0.765674346748644 0 0.765272554004638 0.682026122015597 6.57600909662551e-05
CN07-130 30 93 53 2007-09-10 Male 2007 J JR 2007 FALSE CN06-164 CN07-002 0 0.26305789254374 1.19594615489222 CN07-130 0 0 0 0 0 2007-01-01 252 108 0 0 0 0 0.95276377600834 -0.765674346748644 0 0.794457188740477 0.72112728198189 0.00659003339323459
CN07-131 28 94 41 2007-09-10 Female 2007 J JR 2007 FALSE CN06-050 CN07-012 0 0.923044385557782 1.6949825393272 CN07-131 0 1 0 0 4 2007-01-01 252 108 2 4.37931034482759 1.14942528735632 1.7117903930131 0.539212255893872 -0.417868119025691 0 0.794457188740477 0.72112728198189 1.71703373866816
CN07-131 31 NA NA 2008-06-20 Female 2008 A GC 2007 FALSE CN06-050 CN07-012 0 0.923044385557782 1.94450073154469 CN07-131 1 0 0 4 4 2008-01-01 171 27 4 0 2.34234234234234 1.7117903930131 0.95276377600834 -0.765674346748644 3.56164383561644 -1.56949822486249 -1.26757590048976 1.72045249165237
CN07-131 35 113 52 2008-07-25 Female 2008 A PW 2007 FALSE CN06-050 CN07-012 0 0.923044385557782 2.19401892376217 CN07-131 1 0 0 4 4 2008-01-01 206 62 4 0 2.34234234234234 1.7117903930131 0.834606198832777 -0.765674346748644 3.56164383561644 -0.548036009108122 -0.701063745629293 1.71223292993156
CN07-131 34 111 60 2008-08-07 Female 2008 A PW 2007 FALSE CN06-050 CN07-012 0 1.08804100881129 1.6949825393272 CN07-131 1 0 0 4 4 2008-01-01 219 75 4 0 2.34234234234234 1.7117903930131 0.686909227363325 -0.209184382391919 3.56164383561644 -0.168635757542214 -0.377160648420148 1.71783033553091
CN07-132 26 90 46 2007-09-10 Male 2007 J JR 2007 FALSE CN06-050 CN07-012 0 1.00554269718454 1.6949825393272 CN07-132 0 0 0 0 0 2007-01-01 252 108 0 0 0 0 0.686909227363325 -0.0700618913027372 0 0.794457188740477 0.72112728198189 0.00724666377314858
CN07-133 30 102 53 2007-09-10 Male 2007 J JR 2007 FALSE CN06-182 CN06-169 0 1.33553594369156 1.44546434710971 CN07-133 0 0 0 0 0 2007-01-01 252 108 0 0 0 0 0.95276377600834 -0.765674346748644 0 0.794457188740477 0.72112728198189 0.00468066321130096
CN07-134 19 97 42 2007-09-10 Male 2007 J PW 2007 FALSE CN06-182 CN06-215 0 1.50053256694507 0.946427962674732 CN07-134 0 0 0 0 0 2007-01-01 252 108 0 0 0 0 -1.97163625908683 2.01677547503498 0 0.794457188740477 0.72112728198189 0.00295574534891381
CN07-135 28 103 48 2007-09-10 Male 2007 J PW 2007 FALSE CN06-050 CN06-106 0 0.840546073931027 1.44546434710971 CN07-135 0 0 0 0 0 2007-01-01 252 108 0 0 0 0 0.834606198832777 -0.556990610114872 0 0.794457188740477 0.72112728198189 0.00391908048391428
CN07-136 24 92 45 2007-09-10 Male 2007 J JR 2007 FALSE CN06-059 CN07-012 0 0.840546073931027 1.19594615489222 CN07-136 0 0 0 0 0 2007-01-01 252 108 0 0 0 0 0.893684987420559 -0.765674346748644 0 0.794457188740477 0.72112728198189 0.00961236304309794
CN07-137 32 102 54 2007-09-10 Male 2007 J JR 2007 FALSE CN06-059 CN07-012 0 1.00554269718454 0.946427962674732 CN07-137 0 1 0 0 7 2007-01-01 252 108 2 4.37931034482759 1.47619047619048 3.46354166666667 -1.67624231614792 1.66896924731203 0 0.794457188740477 0.72112728198189 3.47286631537054
CN07-137 49 114 59 2008-06-20 Male 2008 A GC 2007 FALSE CN06-059 CN07-012 0 1.33553594369156 1.44546434710971 CN07-137 1 0 0 7 7 2008-01-01 171 27 7 0 5.82022471910112 3.46354166666667 0.95276377600834 -0.765674346748644 8.49180327868852 -1.56949822486249 -1.26757590048976 3.46667215303125
CN07-137 42 117 60 2008-07-25 Male 2008 A PW 2007 FALSE CN06-059 CN07-012 0 1.33553594369156 2.19401892376217 CN07-137 1 0 0 7 7 2008-01-01 206 62 7 0 5.82022471910112 3.46354166666667 0.391515284424419 0.62555056414317 8.49180327868852 -0.548036009108122 -0.701063745629293 3.47487036999523
CN07-137 41 117 63 2008-08-06 Male 2008 A PW 2007 FALSE CN06-059 CN07-012 0 1.50053256694507 0.197873386022266 CN07-137 1 0 0 7 7 2008-01-01 218 74 7 0 5.82022471910112 3.46354166666667 0.539212255893872 -0.0700618913027372 8.49180327868852 -0.197820392278053 -0.40425866160609 3.46606525039792
CN07-137 39 NA NA 2008-08-07 Male 2008 A PW 2007 FALSE CN06-059 CN07-012 0 1.33553594369156 2.19401892376217 CN07-137 1 0 0 7 7 2008-01-01 219 75 7 0 5.82022471910112 3.46354166666667 0.391515284424419 0.62555056414317 8.49180327868852 -0.168635757542214 -0.377160648420148 3.47492616247002
CN07-138 37 96 49 2007-09-10 Male 2007 J JR 2007 FALSE CN06-147 CN07-014 0 0.593051139050761 0.946427962674732 CN07-138 0 0 0 0 0 2007-01-01 252 108 0 0 0 0 0.0961213414855136 -0.0700618913027372 0 0.794457188740477 0.72112728198189 0.00401326145143701
CN07-138 35 109 49 2007-10-03 Male 2007 J JR 2007 FALSE CN06-147 CN07-014 0 0.26305789254374 0.696909770457243 CN07-138 0 0 0 0 0 2007-01-01 275 131 0 0 0 0 0.98230317030223 -0.765674346748644 0 1.46570378766478 1.72084391609681 0.0201978710013829
CN07-140 32 95 43 2007-09-13 Male 2007 J JR 2007 FALSE CN06-089 CN07-M10 0 -1.22191171673786 -1.54875395950015 CN07-140 0 0 0 0 0 2007-01-01 255 111 0 0 0 0 -0.199272601453392 -0.0700618913027372 0 0.882011092947994 0.840613152204466 0.014503231929884
CN07-140 32 102 46 2007-09-13 Male 2007 J JR 2007 FALSE CN06-089 CN07-M10 0 -1.05691509348434 -1.29923576728266 CN07-140 0 0 0 0 0 2007-01-01 255 111 0 0 0 0 0.539212255893872 -0.417868119025691 0 0.882011092947994 0.840613152204466 0.00459457750591667
CN07-141 16 84 40 2007-09-13 Female 2007 J JR 2007 FALSE CN06-089 CN06-027 0 -0.809420158604079 -1.54875395950015 CN07-141 0 0 0 0 0 2007-01-01 255 111 0 0 0 0 -1.67624231614792 2.01677547503498 0 0.882011092947994 0.840613152204466 0.0171152552913617
CN07-142 24 99 48 2007-09-13 Female 2007 J JR 2007 FALSE CN06-116 CN06-065 0 -0.149433665590036 -1.79827215171764 CN07-142 0 0 0 0 0 2007-01-01 255 111 0 0 0 0 0.243818312954966 -0.209184382391919 0 0.882011092947994 0.840613152204466 0.0167198959940996
CN07-143 24 93 46 2007-09-13 Female 2007 J JR 2007 FALSE CN06-036 CN06-054 0 -0.396928600470302 -2.04779034393513 CN07-143 0 0 0 0 0 2007-01-01 255 111 0 0 0 0 0.0961213414855136 0.277744336420216 0 0.882011092947994 0.840613152204466 0.00822029527592021
CN07-144 22 85 43 2007-09-13 Male 2007 J JR 2007 FALSE CN06-036 0 0 -0.314430288843547 -2.29730853615262 CN07-144 0 0 0 0 0 2007-01-01 255 111 0 0 0 0 -1.38084837320901 0.277744336420216 0 0.882011092947994 0.840613152204466 0.00258248995191722
CN07-145 27 96 46 2007-09-13 Male 2007 J JR 2007 FALSE CN07-110 CN06-179 0 -0.809420158604079 -0.800199382847688 CN07-145 0 0 0 0 0 2007-01-01 255 111 0 0 0 0 -1.82393928761737 -0.0700618913027372 0 0.882011092947994 0.840613152204466 0.00342967830707072
CN07-145 29 104 48 2007-09-24 Male 2007 J PW 2007 FALSE CN07-110 CN06-179 0 -0.561925223723813 -0.550681190630199 CN07-145 0 0 0 0 0 2007-01-01 266 122 0 0 0 0 0.0961213414855136 0.973356791866123 0 1.20304207504222 1.30673535217473 0.00129129924042896
CN07-148 24 105 55 2007-09-13 Male 2007 J JR 2007 FALSE CN06-157 CN06-179 0 -0.561925223723813 -1.29923576728266 CN07-148 0 0 0 0 0 2007-01-01 255 111 0 0 0 0 -1.38084837320901 0.973356791866123 0 0.882011092947994 0.840613152204466 0.0218986537389722
CN07-149 33 103 51 2007-09-13 Male 2007 J JR 2007 FALSE CN06-157 CN06-179 0 -0.479426912097058 -1.29923576728266 CN07-149 0 0 0 0 0 2007-01-01 255 111 0 0 0 0 -1.08545443027011 -0.417868119025691 0 0.882011092947994 0.840613152204466 0.00139125922586488
CN07-151 19 93 45 2007-09-13 Male 2007 J JR 2007 FALSE CN06-089 CN07-128 0 -1.30441002836461 -0.800199382847688 CN07-151 0 0 0 0 0 2007-01-01 255 111 0 0 0 0 0.243818312954966 0.138621845331035 0 0.882011092947994 0.840613152204466 0.0110310487601104
CN07-152 27 89 46 2007-09-13 Male 2007 J JR 2007 FALSE CN06-007 CN06-027 0 -1.38690833999137 -0.800199382847688 CN07-152 0 0 0 0 0 2007-01-01 255 111 0 0 0 0 -0.494666544392298 -0.0700618913027372 0 0.882011092947994 0.840613152204466 0.00396847290382457
CN07-152 22 94 49 2007-09-14 Male 2007 J JR 2007 FALSE CN06-007 CN06-027 0 -1.46940665161812 -0.301162998412711 CN07-152 0 0 0 0 0 2007-01-01 256 112 0 0 0 0 0.95276377600834 -0.765674346748644 0 0.911195727683833 0.881169239053225 0.0104488363214014
CN07-153 23 87 48 2007-09-13 Male 2007 J JR 2007 FALSE CN06-007 CN06-124 0 -1.46940665161812 -0.800199382847688 CN07-153 0 0 0 0 0 2007-01-01 255 111 0 0 0 0 -1.38084837320901 2.01677547503498 0 0.882011092947994 0.840613152204466 0.00302779309725525
CN07-153 24 92 49 2007-09-14 Male 2007 J JR 2007 FALSE CN06-007 CN06-124 0 -1.46940665161812 -0.550681190630199 CN07-153 0 0 0 0 0 2007-01-01 256 112 0 0 0 0 -1.38084837320901 0.973356791866123 0 0.911195727683833 0.881169239053225 0.00610059105113668
CN07-154 32 111 52 2007-09-13 Male 2007 J JR 2007 FALSE 0 0 0 -1.8818982097519 -0.800199382847688 CN07-154 0 0 1 0 1 2007-01-01 255 111 0 0 0 0.494791666666667 -0.790060487331203 0.208183090875626 0 0.882011092947994 0.840613152204466 0.514723328351356
CN07-156 24 92 45 2007-09-14 Female 2007 J JR 2007 FALSE CN06-007 CN06-027 0 -1.38690833999137 -0.301162998412711 CN07-156 0 0 0 0 0 2007-01-01 256 112 0 0 0 0 0.391515284424419 -0.765674346748644 0 0.911195727683833 0.881169239053225 0.0114364386354064
CN07-157 26 98 48 2007-09-14 Female 2007 J JR 2007 FALSE CN06-136 CN07-054 0 -1.55190496324488 -0.0516448061952222 CN07-157 0 0 0 0 0 2007-01-01 256 112 0 0 0 0 0.686909227363325 -0.417868119025691 0 0.911195727683833 0.881169239053225 0.0022666840378684
CN07-158 27 94 46 2007-09-14 Female 2007 J JR 2007 FALSE CN07-007 CN06-124 0 -1.1394134051111 -0.0516448061952222 CN07-158 0 1 0 0 2 2007-01-01 256 112 2 4.37931034482759 1.14942528735632 0.85589519650655 0.0961213414855136 -0.556990610114872 0 0.911195727683833 0.881169239053225 0.87383860216234
CN07-158 35 114 57 2008-06-11 Female 2008 A PW 2007 FALSE CN07-007 CN06-124 0 -1.1394134051111 0.197873386022266 CN07-158 1 0 0 2 2 2008-01-01 162 18 2 0 1.17117117117117 0.85589519650655 0.923224381714449 -0.765674346748644 1.78082191780822 -1.83215993748504 -1.34123157391463 0.859564158051715
CN07-160 25 96 51 2007-09-14 Female 2007 J JR 2007 FALSE CN06-119 CN06-179 0 -0.644423535350568 -0.0516448061952222 CN07-160 0 1 0 0 2 2007-01-01 256 112 2 4.37931034482759 1.14942528735632 0.85589519650655 -1.97163625908683 2.01677547503498 0 0.911195727683833 0.881169239053225 0.875910878365068
CN07-160 27 104 47 2007-09-24 Female 2007 J PW 2007 FALSE CN06-119 CN06-179 0 -0.561925223723813 0.197873386022266 CN07-160 0 1 0 0 2 2007-01-01 266 122 2 4.37931034482759 1.14942528735632 0.85589519650655 0.893684987420559 -0.765674346748644 0 1.20304207504222 1.30673535217473 0.869014391231297
CN07-160 37 112 53 2008-06-11 Female 2008 A PW 2007 FALSE CN06-119 CN06-179 0 -0.561925223723813 0.197873386022266 CN07-160 1 0 0 2 2 2008-01-01 162 18 2 0 1.17117117117117 0.85589519650655 0.893684987420559 -0.765674346748644 1.78082191780822 -1.83215993748504 -1.34123157391463 0.87738313852876
CN07-160 36 111 60 2008-07-23 Female 2008 A MS 2007 FALSE CN06-119 CN06-179 0 -0.561925223723813 0.447391578239755 CN07-160 1 0 0 2 2 2008-01-01 204 60 2 0 1.17117117117117 0.85589519650655 0.923224381714449 -0.765674346748644 1.78082191780822 -0.606405278579801 -0.745439015544527 0.862208282113164
CN07-160 41 116 56 2008-07-30 Female 2008 A PW 2007 FALSE CN06-119 CN06-179 0 -0.479426912097058 -0.0516448061952222 CN07-160 1 0 0 2 2 2008-01-01 211 67 2 0 1.17117117117117 0.85589519650655 0.686909227363325 -0.765674346748644 1.78082191780822 -0.402112835428927 -0.583760265730417 0.855917342602143
CN07-161 28 96 51 2007-09-14 Female 2007 J JR 2007 FALSE 0 0 0 -0.891918470230834 -0.301162998412711 CN07-161 0 0 1 0 0 2007-01-01 256 112 0 0 0 0 0.95276377600834 -0.765674346748644 0 0.911195727683833 0.881169239053225 0.00170239027662788
CN07-164 25 95 46 2007-09-14 Male 2007 J JR 2007 FALSE CN06-007 CN06-124 0 -1.38690833999137 0.197873386022266 CN07-164 0 0 0 0 0 2007-01-01 256 112 0 0 0 0 -1.67624231614792 1.32116301958908 0 0.911195727683833 0.881169239053225 0.00412517068435323
CN07-165 26 99 47 2007-09-14 Female 2007 J JR 2007 FALSE CN06-007 CN06-124 0 -1.46940665161812 0.197873386022266 CN07-165 0 1 0 0 3 2007-01-01 256 112 2 4.37931034482759 1.14942528735632 1.28384279475983 0.98230317030223 -0.765674346748644 0 0.911195727683833 0.881169239053225 1.29995070293403
CN07-165 35 106 54 2008-06-11 Female 2008 A PW 2007 FALSE CN06-007 CN06-124 0 -1.63440327487163 -0.0516448061952222 CN07-165 1 0 0 3 3 2008-01-01 162 18 3 0 1.75675675675676 1.28384279475983 -0.790060487331203 0.973356791866123 2.67123287671233 -1.83215993748504 -1.34123157391463 1.28457200090474
CN07-165 47 112 59 2008-07-23 Female 2008 A MS 2007 FALSE CN06-007 CN06-124 0 -1.55190496324488 -0.301162998412711 CN07-165 1 0 0 3 3 2008-01-01 204 60 3 0 1.75675675675676 1.28384279475983 -0.199272601453392 0.277744336420216 2.67123287671233 -0.606405278579801 -0.745439015544527 1.30145654891704
CN07-165 NA NA NA 2008-07-23 Female 2008 A MS 2007 FALSE CN06-007 CN06-124 0 -1.71690158649839 0.197873386022266 CN07-165 1 0 0 3 3 2008-01-01 204 60 3 0 1.75675675675676 1.28384279475983 -0.790060487331203 -0.0700618913027372 2.67123287671233 -0.606405278579801 -0.745439015544527 1.28521551656929
CN07-165 36 114 59 2008-07-30 Female 2008 A PW 2007 FALSE CN06-007 CN06-124 0 -1.55190496324488 -0.0516448061952222 CN07-165 1 0 0 3 3 2008-01-01 211 67 3 0 1.75675675675676 1.28384279475983 0.686909227363325 -0.417868119025691 2.67123287671233 -0.402112835428927 -0.583760265730417 1.28506212496712
CN07-165 37 NA NA 2008-07-30 Female 2008 A PW 2007 FALSE CN06-007 CN06-124 0 -1.79939989812514 0.197873386022266 CN07-165 1 0 0 3 3 2008-01-01 211 67 3 0 1.75675675675676 1.28384279475983 -0.790060487331203 0.62555056414317 2.67123287671233 -0.402112835428927 -0.583760265730417 1.2865484341441
CN07-166 24 98 47 2007-09-14 Female 2007 J JR 2007 FALSE CN06-136 CN07-128 0 -1.8818982097519 0.197873386022266 CN07-166 0 1 0 0 0 2007-01-01 256 112 2 4.37931034482759 1.14942528735632 0 -1.08545443027011 -0.417868119025691 0 0.911195727683833 0.881169239053225 0.0042216157387483
CN07-166 31 109 53 2008-06-11 Female 2008 A PW 2007 FALSE CN06-136 CN07-128 0 -1.79939989812514 -0.0516448061952222 CN07-166 1 0 0 0 0 2008-01-01 162 18 0 0 0 0 0.0961213414855136 -0.417868119025691 0 -1.83215993748504 -1.34123157391463 0.00239567506394159
CN07-167 27 98 41 2007-09-14 Female 2007 J JR 2007 FALSE CN06-198 CN07-M8 0 -1.8818982097519 0.696909770457243 CN07-167 0 0 0 0 0 2007-01-01 256 112 0 0 0 0 -0.494666544392298 1.32116301958908 0 0.911195727683833 0.881169239053225 0.00323077832947162
CN07-169 28 96 52 2007-09-24 Female 2007 J PW 2007 FALSE CN06-116 CN07-013 0 -0.0669353539632812 -1.29923576728266 CN07-169 0 0 0 0 0 2007-01-01 266 122 0 0 0 0 -0.790060487331203 0.62555056414317 0 1.20304207504222 1.30673535217473 0.0214147416212258
CN07-170 27 109 57 2007-09-24 Female 2007 J PW 2007 FALSE CN06-116 CN06-179 0 -0.149433665590036 -1.29923576728266 CN07-170 0 0 0 0 0 2007-01-01 266 122 0 0 0 0 0.686909227363325 -0.417868119025691 0 1.20304207504222 1.30673535217473 0.0117274920483274
CN07-173 24 96 44 2007-09-24 Female 2007 J PW 2007 FALSE CN06-154 CN06-128 0 0.0980612692902293 -1.04971757506518 CN07-173 0 0 0 0 0 2007-01-01 266 122 0 0 0 0 0.95276377600834 -0.765674346748644 0 1.20304207504222 1.30673535217473 0.0206429114129147
CN07-175 21 94 42 2007-09-24 Female 2007 J PW 2007 FALSE CN06-154 CN06-128 0 0.180559580916985 -0.800199382847688 CN07-175 0 0 0 0 0 2007-01-01 266 122 0 0 0 0 -0.494666544392298 -0.765674346748644 0 1.20304207504222 1.30673535217473 0.0161967303355971
CN07-177 31 105 56 2007-09-24 Male 2007 J PW 2007 FALSE CN07-026 CN06-179 0 -0.479426912097058 -0.0516448061952222 CN07-177 0 0 0 0 0 2007-01-01 266 122 0 0 0 0 0.686909227363325 -0.765674346748644 0 1.20304207504222 1.30673535217473 0.00711456466621637
CN07-178 32 104 54 2007-09-24 Female 2007 J PW 2007 FALSE CN06-192 CN07-M4 0 0.593051139050761 -0.301162998412711 CN07-178 0 1 0 0 3 2007-01-01 266 122 2 4.37931034482759 1.14942528735632 1.28384279475983 0.893684987420559 -0.765674346748644 0 1.20304207504222 1.30673535217473 1.29817851867223
CN07-178 34 115 54 2007-10-03 Female 2007 J JR 2007 FALSE CN06-192 CN07-M4 0 0.675549450677516 -0.0516448061952222 CN07-178 0 1 0 0 3 2007-01-01 275 131 2 4.37931034482759 1.14942528735632 1.28384279475983 0.98230317030223 -0.765674346748644 0 1.46570378766478 1.72084391609681 1.29828081642308
CN07-178 43 115 56 2008-06-19 Female 2008 A MS 2007 FALSE CN06-192 CN07-M4 0 0.593051139050761 -0.301162998412711 CN07-178 1 0 0 3 3 2008-01-01 170 26 3 0 1.75675675675676 1.28384279475983 0.893684987420559 -0.765674346748644 2.67123287671233 -1.59868285959833 -1.2772147910861 1.28746446662431
CN07-178 41 121 56 2008-07-24 Female 2008 A PW 2007 FALSE CN06-192 CN07-M4 0 0.675549450677516 -0.0516448061952222 CN07-178 1 0 0 3 3 2008-01-01 205 61 3 0 1.75675675675676 1.28384279475983 0.98230317030223 -0.765674346748644 2.67123287671233 -0.577220643843961 -0.723433246447218 1.29213409594603
CN07-178 49 121 59 2008-07-24 Female 2008 A PW 2007 FALSE CN06-192 CN07-M4 0 0.758047762304272 0.197873386022266 CN07-178 1 0 0 3 3 2008-01-01 205 61 3 0 1.75675675675676 1.28384279475983 0.923224381714449 -0.765674346748644 2.67123287671233 -0.577220643843961 -0.723433246447218 1.29647570628668
CN07-179 31 106 58 2007-09-24 Male 2007 J PW 2007 FALSE 0 0 0 0.0155629576634741 -0.0516448061952222 CN07-179 0 0 1 0 0 2007-01-01 266 122 0 0 0 0 0.391515284424419 0.277744336420216 0 1.20304207504222 1.30673535217473 0.00794511594548103
CN07-179 34 115 55 2007-10-03 Male 2007 J JR 2007 FALSE 0 0 0 0.0980612692902293 0.197873386022266 CN07-179 0 0 1 0 0 2007-01-01 275 131 0 0 0 0 0.98230317030223 -0.765674346748644 0 1.46570378766478 1.72084391609681 0.00719696784830328
CN07-182 32 104 54 2007-10-03 Male 2007 J JR 2007 FALSE CN06-180 CN06-048 0 1.33553594369156 -0.301162998412711 CN07-182 0 0 0 0 0 2007-01-01 275 131 0 0 0 0 0.95276377600834 -0.765674346748644 0 1.46570378766478 1.72084391609681 0.00584291235766907
CN07-183 26 99 58 2007-10-03 Male 2007 J JR 2007 FALSE CN06-222 CN07-033 0 1.58303087857182 -0.550681190630199 CN07-183 0 0 0 0 0 2007-01-01 275 131 0 0 0 0 -1.08545443027011 2.01677547503498 0 1.46570378766478 1.72084391609681 0.0114440479545763
CN07-184 28 100 49 2007-10-03 Female 2007 J JR 2007 FALSE CN07-031 CN06-169 0 1.41803425531831 0.447391578239755 CN07-184 0 0 0 0 0 2007-01-01 275 131 0 0 0 0 0.0961213414855136 0.277744336420216 0 1.46570378766478 1.72084391609681 0.010649230656039
CN07-185 23 97 48 2007-10-03 Male 2007 J JR 2007 FALSE CN06-050 CN07-012 0 1.17053932043805 0.696909770457243 CN07-185 0 0 0 0 0 2007-01-01 275 131 0 0 0 0 0.391515284424419 -0.0700618913027372 0 1.46570378766478 1.72084391609681 0.000923005603219845
CN07-186 34 104 50 2007-10-03 Male 2007 J JR 2007 FALSE CN06-188 CN07-012 0 0.923044385557782 0.197873386022266 CN07-186 0 0 0 0 0 2007-01-01 275 131 0 0 0 0 0.98230317030223 -0.765674346748644 0 1.46570378766478 1.72084391609681 0.00741438964565713
CN07-187 25 100 51 2007-10-03 Female 2007 J JR 2007 FALSE CN06-147 CN07-018 0 0.42805451579725 0.696909770457243 CN07-187 0 1 0 0 4 2007-01-01 275 131 2 4.37931034482759 1.14942528735632 1.7117903930131 0.95276377600834 -0.765674346748644 0 1.46570378766478 1.72084391609681 1.7243744338862
CN07-187 42 112 61 2008-06-19 Female 2008 A MS 2007 FALSE CN06-147 CN07-018 0 0.42805451579725 0.696909770457243 CN07-187 1 0 0 4 4 2008-01-01 170 26 4 0 2.34234234234234 1.7117903930131 0.95276377600834 -0.765674346748644 3.56164383561644 -1.59868285959833 -1.2772147910861 1.71638092135515
CN07-187 36 117 56 2008-07-24 Female 2008 A PW 2007 FALSE CN06-147 CN07-018 0 0.593051139050761 0.696909770457243 CN07-187 1 0 0 4 4 2008-01-01 205 61 4 0 2.34234234234234 1.7117903930131 0.686909227363325 -0.765674346748644 3.56164383561644 -0.577220643843961 -0.723433246447218 1.72250763694444
CN07-187 36 116 58 2008-07-25 Female 2008 A PW 2007 FALSE CN06-147 CN07-018 0 0.593051139050761 1.19594615489222 CN07-187 1 0 0 4 4 2008-01-01 206 62 4 0 2.34234234234234 1.7117903930131 0.98230317030223 -0.765674346748644 3.56164383561644 -0.548036009108122 -0.701063745629293 1.72561676869813
CN07-187 36 114 57 2008-08-06 Female 2008 A PW 2007 FALSE CN06-147 CN07-018 0 0.510552827424006 0.696909770457243 CN07-187 1 0 0 4 4 2008-01-01 218 74 4 0 2.34234234234234 1.7117903930131 0.95276377600834 -0.765674346748644 3.56164383561644 -0.197820392278053 -0.40425866160609 1.73558142631982
CN07-187 34 115 58 2008-08-07 Female 2008 A PW 2007 FALSE CN06-147 CN07-018 0 0.345556204170495 1.6949825393272 CN07-187 1 0 0 4 4 2008-01-01 219 75 4 0 2.34234234234234 1.7117903930131 -0.199272601453392 0.277744336420216 3.56164383561644 -0.168635757542214 -0.377160648420148 1.71301684817499
CN07-187 38 NA NA 2008-08-07 Female 2008 A PW 2007 FALSE CN06-147 CN07-018 0 0.510552827424006 1.44546434710971 CN07-187 1 0 0 4 4 2008-01-01 219 75 4 0 2.34234234234234 1.7117903930131 0.95276377600834 -0.765674346748644 3.56164383561644 -0.168635757542214 -0.377160648420148 1.71257222809769
CN08-001 40 114 65 2008-06-10 Male 2008 A PW 2007 FALSE 0 CN07-014 0 -0.0669353539632812 -1.29923576728266 CN08-001 1 0 0 2 3 2008-01-01 161 17 2 0 1.66292134831461 1.484375 -0.790060487331203 0.62555056414317 2.42622950819672 -1.86134457222088 -1.34759687902543 1.48655053652847
CN08-001 48 121 63 2008-07-10 Male 2008 A PW 2007 FALSE 0 CN07-014 0 0.0155629576634741 -0.800199382847688 CN08-001 1 0 0 2 3 2008-01-01 191 47 2 0 1.66292134831461 1.484375 0.391515284424419 0.138621845331035 2.42622950819672 -0.985805530145709 -0.998414427233422 1.4858956963657
CN08-001 44 107 66 2008-07-23 Male 2008 A MS 2007 FALSE 0 CN07-014 0 -0.396928600470302 -0.301162998412711 CN08-001 1 0 0 2 3 2008-01-01 204 60 2 0 1.66292134831461 1.484375 0.686909227363325 -0.765674346748644 2.42622950819672 -0.606405278579801 -0.745439015544527 1.49270041869226
CN08-001 43 121 62 2008-07-24 Male 2008 A PW 2007 FALSE 0 CN07-014 0 0.180559580916985 0.447391578239755 CN08-001 1 0 0 2 3 2008-01-01 205 61 2 0 1.66292134831461 1.484375 0.98230317030223 -0.765674346748644 2.42622950819672 -0.577220643843961 -0.723433246447218 1.49359846271247
CN08-001 40 116 65 2008-07-25 Male 2008 A PW 2007 FALSE 0 CN07-014 0 0.0980612692902293 -0.301162998412711 CN08-001 1 0 0 2 3 2008-01-01 206 62 2 0 1.66292134831461 1.484375 0.98230317030223 -0.765674346748644 2.42622950819672 -0.548036009108122 -0.701063745629293 1.48868428984536
CN08-001 40 116 59 2008-07-29 Male 2008 A PW 2007 FALSE 0 CN07-014 0 0.0980612692902293 -1.04971757506518 CN08-001 1 0 0 2 3 2008-01-01 210 66 2 0 1.66292134831461 1.484375 0.95276377600834 -0.765674346748644 2.42622950819672 -0.431297470164766 -0.607948425151425 1.49326882564641
CN08-001 39 117 63 2008-07-30 Male 2008 A PW 2007 FALSE 0 CN07-014 0 -0.396928600470302 -0.550681190630199 CN08-001 1 0 0 2 3 2008-01-01 211 67 2 0 1.66292134831461 1.484375 0.745988015951106 -0.765674346748644 2.42622950819672 -0.402112835428927 -0.583760265730417 1.50052611148674
CN08-001 41 118 63 2008-08-06 Male 2008 A PW 2007 FALSE 0 CN07-014 0 0.180559580916985 0.197873386022266 CN08-001 1 0 0 2 3 2008-01-01 218 74 2 0 1.66292134831461 1.484375 0.923224381714449 -0.765674346748644 2.42622950819672 -0.197820392278053 -0.40425866160609 1.49372682898247
CN08-001 39 119 63 2008-08-07 Male 2008 A PW 2007 FALSE 0 CN07-014 0 0.0980612692902293 0.696909770457243 CN08-001 1 0 0 2 3 2008-01-01 219 75 2 0 1.66292134831461 1.484375 0.98230317030223 -0.765674346748644 2.42622950819672 -0.168635757542214 -0.377160648420148 1.50010076472919
CN08-001 NA NA NA 2008-08-07 Male 2008 A PW 2007 FALSE 0 CN07-014 0 0.0980612692902293 -0.301162998412711 CN08-001 1 0 0 2 3 2008-01-01 219 75 2 0 1.66292134831461 1.484375 0.98230317030223 -0.765674346748644 2.42622950819672 -0.168635757542214 -0.377160648420148 1.4936829739667
CN08-001 40 120 62 2008-08-28 Male 2008 A GC 2007 FALSE 0 CN07-014 0 0.180559580916985 -1.04971757506518 CN08-001 1 0 0 2 3 2008-01-01 240 96 2 0 1.66292134831461 1.484375 0.391515284424419 -0.417868119025691 2.42622950819672 0.444241571910407 0.275919655947085 1.48903015012977
CN08-003 37 117 57 2008-06-10 Male 2008 A PW 2007 FALSE CN07-024 0 0 -0.479426912097058 -1.29923576728266 CN08-003 1 0 0 3 3 2008-01-01 161 17 3 0 2.49438202247191 1.484375 -1.08545443027011 -0.417868119025691 3.63934426229508 -1.86134457222088 -1.34759687902543 1.48608935628829
CN08-003 49 118 61 2008-07-10 Male 2008 A PW 2007 FALSE CN07-024 0 0 -0.561925223723813 -1.54875395950015 CN08-003 1 0 0 3 3 2008-01-01 191 47 3 0 2.49438202247191 1.484375 -1.38084837320901 -0.417868119025691 3.63934426229508 -0.985805530145709 -0.998414427233422 1.49140839542459
CN08-003 43 119 59 2008-07-29 Male 2008 A PW 2007 FALSE CN07-024 0 0 -0.231931977216792 -1.29923576728266 CN08-003 1 0 0 3 3 2008-01-01 210 66 3 0 2.49438202247191 1.484375 0.657369833069434 -0.0700618913027372 3.63934426229508 -0.431297470164766 -0.607948425151425 1.48461181701179
CN08-003 47 118 57 2008-07-30 Male 2008 A PW 2007 FALSE CN07-024 0 0 -0.396928600470302 -0.0516448061952222 CN08-003 1 0 0 3 3 2008-01-01 211 67 3 0 2.49438202247191 1.484375 0.98230317030223 -0.765674346748644 3.63934426229508 -0.402112835428927 -0.583760265730417 1.48688122228633
CN08-004 33 110 50 2008-06-10 Female 2008 A PW 2007 FALSE CN06-089 CN06-027 0 -0.891918470230834 -1.04971757506518 CN08-004 1 0 0 1 1 2008-01-01 161 17 1 0 0.585585585585586 0.427947598253275 0.98230317030223 -0.765674346748644 0.89041095890411 -1.86134457222088 -1.34759687902543 0.440338303118232
CN08-004 37 111 51 2008-06-11 Female 2008 A PW 2007 FALSE CN06-089 CN06-027 0 -0.974416781857589 -0.550681190630199 CN08-004 1 0 0 1 1 2008-01-01 162 18 1 0 0.585585585585586 0.427947598253275 0.923224381714449 -0.765674346748644 0.89041095890411 -1.83215993748504 -1.34123157391463 0.435284250477707
CN08-004 39 114 54 2008-07-10 Female 2008 A PW 2007 FALSE CN06-089 CN06-027 0 -0.974416781857589 -0.800199382847688 CN08-004 1 0 0 1 1 2008-01-01 191 47 1 0 0.585585585585586 0.427947598253275 0.893684987420559 -0.765674346748644 0.89041095890411 -0.985805530145709 -0.998414427233422 0.436026916546558
CN08-004 41 104 61 2008-07-23 Female 2008 A MS 2007 FALSE CN06-089 CN06-027 0 -0.891918470230834 -0.550681190630199 CN08-004 1 0 0 1 1 2008-01-01 204 60 1 0 0.585585585585586 0.427947598253275 0.95276377600834 -0.765674346748644 0.89041095890411 -0.606405278579801 -0.745439015544527 0.445075229085049
CN08-004 35 116 56 2008-07-29 Female 2008 A PW 2007 FALSE CN06-089 CN06-027 0 -0.809420158604079 -1.04971757506518 CN08-004 1 0 0 1 1 2008-01-01 210 66 1 0 0.585585585585586 0.427947598253275 0.391515284424419 -0.765674346748644 0.89041095890411 -0.431297470164766 -0.607948425151425 0.439320073103995
CN08-004 NA NA NA 2008-07-29 Female 2008 A PW 2007 FALSE CN06-089 CN06-027 0 -0.809420158604079 -1.29923576728266 CN08-004 1 0 0 1 1 2008-01-01 210 66 1 0 0.585585585585586 0.427947598253275 -1.52854534467847 2.01677547503498 0.89041095890411 -0.431297470164766 -0.607948425151425 0.430530568202745
CN08-004 NA NA NA 2008-08-26 Female 2008 A GC 2007 FALSE CN06-089 CN06-027 0 -0.974416781857589 -1.54875395950015 CN08-004 1 0 0 1 1 2008-01-01 238 94 1 0 0.585585585585586 0.427947598253275 -1.67624231614792 0.62555056414317 0.89041095890411 0.385872302438729 0.206810629029917 0.435401710118729
CN08-005 32 111 56 2008-06-10 Female 2008 A PW 2007 FALSE CN07-004 CN07-054 0 -1.71690158649839 -0.800199382847688 CN08-005 1 1 0 1 7 2008-01-01 161 17 3 6.2 1.75675675675676 2.99563318777293 -1.38084837320901 -0.0700618913027372 0.89041095890411 -1.86134457222088 -1.34759687902543 3.00499053825349
CN08-005 34 109 54 2008-06-11 Female 2008 A PW 2007 FALSE CN07-004 CN07-054 0 -1.79939989812514 -0.550681190630199 CN08-005 1 1 0 1 7 2008-01-01 162 18 3 6.2 1.75675675675676 2.99563318777293 -0.64236351586175 -0.417868119025691 0.89041095890411 -1.83215993748504 -1.34123157391463 2.99880116917902
CN08-005 45 116 55 2008-07-10 Female 2008 A PW 2007 FALSE CN07-004 CN07-054 0 -1.63440327487163 -1.04971757506518 CN08-005 1 1 0 1 7 2008-01-01 191 47 3 6.2 1.75675675675676 2.99563318777293 -0.494666544392298 -0.417868119025691 0.89041095890411 -0.985805530145709 -0.998414427233422 3.00287669377171
CN08-005 44 111 60 2008-07-23 Female 2008 A MS 2007 FALSE CN07-004 CN07-054 0 -1.79939989812514 -0.301162998412711 CN08-005 1 1 0 1 7 2008-01-01 204 60 3 6.2 1.75675675675676 2.99563318777293 -0.790060487331203 -0.0700618913027372 0.89041095890411 -0.606405278579801 -0.745439015544527 3.00482644236498
CN08-005 40 NA NA 2008-07-29 Female 2008 A PW 2007 FALSE CN07-004 CN07-054 0 -1.71690158649839 -1.04971757506518 CN08-005 1 1 0 1 7 2008-01-01 210 66 3 6.2 1.75675675675676 2.99563318777293 -1.08545443027011 -0.0700618913027372 0.89041095890411 -0.431297470164766 -0.607948425151425 2.99616998204668
CN08-005 37 113 59 2008-07-30 Female 2008 A PW 2007 FALSE CN07-004 CN07-054 0 -1.8818982097519 -0.0516448061952222 CN08-005 1 1 0 1 7 2008-01-01 211 67 3 6.2 1.75675675675676 2.99563318777293 -0.494666544392298 -0.0700618913027372 0.89041095890411 -0.402112835428927 -0.583760265730417 3.01081626296821
CN08-005 NA NA NA 2008-07-30 Female 2008 A PW 2007 FALSE CN07-004 CN07-054 0 -1.8818982097519 0.197873386022266 CN08-005 1 1 0 1 7 2008-01-01 211 67 3 6.2 1.75675675675676 2.99563318777293 -1.08545443027011 -0.417868119025691 0.89041095890411 -0.402112835428927 -0.583760265730417 3.01286780601174
CN08-005 40 111 52 2008-08-27 Female 2008 A GC 2007 FALSE CN07-004 CN07-054 0 -1.8818982097519 -0.550681190630199 CN08-005 1 1 0 1 7 2008-01-01 239 95 3 6.2 1.75675675675676 2.99563318777293 -1.23315140173956 -0.417868119025691 0.89041095890411 0.415056937174568 0.241183276628192 2.9968631671603
CN08-005 39 113 56 2008-09-18 Female 2008 A PW 2007 FALSE CN07-004 CN07-054 0 -1.79939989812514 -0.0516448061952222 CN08-005 1 1 0 1 7 2008-01-01 261 117 3 6.2 1.75675675675676 2.99563318777293 0.0961213414855136 -0.417868119025691 0.89041095890411 1.05711890136303 1.08940564910627 3.01290304275808
CN08-005 50 110 57 2009-06-18 Female 2009 A PW 2007 FALSE CN07-004 CN07-054 0 -1.8818982097519 -0.800199382847688 CN08-005 2 0 0 6 7 2009-01-01 168 24 6 0 2.91525423728814 2.99563318777293 -0.790060487331203 0.208183090875626 4.41025641025641 -1.65705212907001 -1.29540137711693 3.00700397364416
CN08-005 45 122 57 2009-06-19 Female 2009 A GC 2007 FALSE CN07-004 CN07-054 0 -1.79939989812514 -0.301162998412711 CN08-005 2 0 0 6 7 2009-01-01 169 25 6 0 2.91525423728814 2.99563318777293 -0.790060487331203 -0.0700618913027372 4.41025641025641 -1.62786749433417 -1.28648994996182 3.00217731966623
CN08-005 53 122 56 2009-07-02 Female 2009 A MS 2007 FALSE CN07-004 CN07-054 0 -1.8818982097519 -1.04971757506518 CN08-005 2 0 0 6 7 2009-01-01 182 38 6 0 2.91525423728814 2.99563318777293 -1.67624231614792 1.1820405284999 4.41025641025641 -1.24846724276826 -1.1375418103693 2.99696739434371
CN08-005 44 114 56 2009-07-14 Female 2009 A MS 2007 FALSE CN07-004 CN07-054 0 -1.79939989812514 0.447391578239755 CN08-005 2 0 0 6 7 2009-01-01 194 50 6 0 2.91525423728814 2.99563318777293 -1.67624231614792 0.62555056414317 4.41025641025641 -0.898251625938192 -0.945491461883696 3.0150315049703
CN08-005 44 118 63 2009-07-30 Female 2009 A PW 2007 FALSE CN07-004 CN07-054 0 -1.8818982097519 0.447391578239755 CN08-005 2 0 0 6 7 2009-01-01 210 66 6 0 2.91525423728814 2.99563318777293 0.834606198832777 -0.591771232887167 4.41025641025641 -0.431297470164766 -0.607948425151425 3.00276431852692
CN08-005 48 115 56 2009-08-14 Female 2009 A GC 2007 FALSE CN07-004 CN07-054 0 -1.8818982097519 0.447391578239755 CN08-005 2 0 0 6 7 2009-01-01 225 81 6 0 2.91525423728814 2.99563318777293 0.834606198832777 -0.591771232887167 4.41025641025641 0.00647205087282077 -0.206934203171546 3.01559077599081
CN08-006 36 112 54 2008-06-10 Male 2008 A PW 2007 FALSE CN06-198 CN07-M8 0 -1.38690833999137 -1.04971757506518 CN08-006 1 0 0 0 0 2008-01-01 161 17 0 0 0 0 -1.67624231614792 2.01677547503498 0 -1.86134457222088 -1.34759687902543 0.000242592722855704
CN08-006 41 111 51 2008-06-11 Male 2008 A PW 2007 FALSE CN06-198 CN07-M8 0 -1.55190496324488 -0.550681190630199 CN08-006 1 0 0 0 0 2008-01-01 162 18 0 0 0 0 -1.08545443027011 1.32116301958908 0 -1.83215993748504 -1.34123157391463 0.000400188401302709
CN08-009 40 116 52 2008-06-11 Female 2008 A PW 2007 FALSE CN06-025 CN06-065 0 -0.314430288843547 -0.0516448061952222 CN08-009 1 0 0 3 3 2008-01-01 162 18 3 0 1.75675675675676 1.28384279475983 0.0961213414855136 0.62555056414317 2.67123287671233 -1.83215993748504 -1.34123157391463 1.30138644897012
CN08-009 46 115 62 2008-07-23 Female 2008 A MS 2007 FALSE CN06-025 CN06-065 0 -0.479426912097058 -0.550681190630199 CN08-009 1 0 0 3 3 2008-01-01 204 60 3 0 1.75675675675676 1.28384279475983 0.834606198832777 -0.765674346748644 2.67123287671233 -0.606405278579801 -0.745439015544527 1.2884661340614
CN08-009 41 116 59 2008-07-30 Female 2008 A PW 2007 FALSE CN06-025 CN06-065 0 -0.479426912097058 -0.301162998412711 CN08-009 1 0 0 3 3 2008-01-01 211 67 3 0 1.75675675675676 1.28384279475983 0.0961213414855136 -0.0700618913027372 2.67123287671233 -0.402112835428927 -0.583760265730417 1.29247928770759
CN08-010 38 119 58 2008-06-11 Male 2008 A PW 2007 FALSE 0 0 0 -1.8818982097519 0.696909770457243 CN08-010 1 0 1 1 1 2008-01-01 162 18 1 0 0.831460674157303 0.494791666666667 -0.494666544392298 1.32116301958908 1.21311475409836 -1.83215993748504 -1.34123157391463 0.496311020303473
CN08-011 37 117 55 2008-06-19 Male 2008 A GC 2007 FALSE 0 CN07-M15 0 1.33553594369156 -0.550681190630199 CN08-011 1 0 0 2 3 2008-01-01 170 26 2 0 1.66292134831461 1.484375 -1.97163625908683 0.62555056414317 2.42622950819672 -1.59868285959833 -1.2772147910861 1.48995910688936
CN08-012 39 110 54 2008-06-19 Female 2008 A GC 2007 FALSE CN06-182 CN06-169 0 1.58303087857182 0.696909770457243 CN08-012 1 0 0 4 4 2008-01-01 170 26 4 0 2.34234234234234 1.7117903930131 -1.97163625908683 4.1036128413727 3.56164383561644 -1.59868285959833 -1.2772147910861 1.72330539401293
CN08-012 32 116 58 2008-07-24 Female 2008 A PW 2007 FALSE CN06-182 CN06-169 0 1.50053256694507 0.447391578239755 CN08-012 1 0 0 4 4 2008-01-01 205 61 4 0 2.34234234234234 1.7117903930131 -1.67624231614792 3.4080003859268 3.56164383561644 -0.577220643843961 -0.723433246447218 1.71400394008466
CN08-012 45 117 67 2008-07-25 Female 2008 A PW 2007 FALSE CN06-182 CN06-169 0 1.50053256694507 0.946427962674732 CN08-012 1 0 0 4 4 2008-01-01 206 62 4 0 2.34234234234234 1.7117903930131 -1.97163625908683 2.01677547503498 3.56164383561644 -0.548036009108122 -0.701063745629293 1.71733263028051
CN08-012 40 117 57 2008-08-06 Female 2008 A PW 2007 FALSE CN06-182 CN06-169 0 1.58303087857182 0.696909770457243 CN08-012 1 0 0 4 4 2008-01-01 218 74 4 0 2.34234234234234 1.7117903930131 -1.97163625908683 4.1036128413727 3.56164383561644 -0.197820392278053 -0.40425866160609 1.71254519419321
CN08-012 40 117 58 2008-08-07 Female 2008 A PW 2007 FALSE CN06-182 CN06-169 0 1.41803425531831 0.946427962674732 CN08-012 1 0 0 4 4 2008-01-01 219 75 4 0 2.34234234234234 1.7117903930131 -1.08545443027011 2.01677547503498 3.56164383561644 -0.168635757542214 -0.377160648420148 1.71576436258373
CN08-013 45 117 52 2008-06-19 Male 2008 A GC 2007 FALSE 0 0 0 1.50053256694507 0.696909770457243 CN08-013 1 1 1 8 23 2008-01-01 170 26 10 6.2 8.31460674157303 11.3802083333333 0.686909227363325 -0.417868119025691 9.70491803278689 -1.59868285959833 -1.2772147910861 11.3900199388636
CN08-013 44 119 57 2008-07-24 Male 2008 A PW 2007 FALSE 0 0 0 1.50053256694507 -0.301162998412711 CN08-013 1 1 1 8 23 2008-01-01 205 61 10 6.2 8.31460674157303 11.3802083333333 0.95276377600834 -0.765674346748644 9.70491803278689 -0.577220643843961 -0.723433246447218 11.3965769310886
CN08-013 43 118 58 2008-07-25 Male 2008 A PW 2007 FALSE 0 0 0 1.33553594369156 1.44546434710971 CN08-013 1 1 1 8 23 2008-01-01 206 62 10 6.2 8.31460674157303 11.3802083333333 0.95276377600834 -0.765674346748644 9.70491803278689 -0.548036009108122 -0.701063745629293 11.3829883517167
CN08-013 44 118 58 2008-08-06 Male 2008 A PW 2007 FALSE 0 0 0 1.50053256694507 -0.0516448061952222 CN08-013 1 1 1 8 23 2008-01-01 218 74 10 6.2 8.31460674157303 11.3802083333333 0.923224381714449 -0.765674346748644 9.70491803278689 -0.197820392278053 -0.40425866160609 11.3817125384364
CN08-013 46 121 61 2008-09-10 Male 2008 A PW 2007 FALSE 0 0 0 1.41803425531831 -0.0516448061952222 CN08-013 1 1 1 8 23 2008-01-01 253 109 10 6.2 8.31460674157303 11.3802083333333 0.98230317030223 -0.765674346748644 9.70491803278689 0.823641823476316 0.760592173668798 11.3810625702025
CN08-013 40 NA 59 2008-09-11 Male 2008 A PW 2007 FALSE 0 0 0 1.41803425531831 1.94450073154469 CN08-013 1 1 1 8 23 2008-01-01 254 110 10 6.2 8.31460674157303 11.3802083333333 -1.38084837320901 3.4080003859268 9.70491803278689 0.852826458212155 0.800420797076324 11.3814828654351
CN08-013 41 118 NA 2008-09-24 Male 2008 A PW 2007 FALSE 0 0 0 1.33553594369156 0.197873386022266 CN08-013 1 1 1 8 23 2008-01-01 267 123 10 6.2 8.31460674157303 11.3802083333333 -1.38084837320901 1.66896924731203 9.70491803278689 1.23222670977806 1.35129248795027 11.3865876904621
CN08-013 45 118 NA 2008-09-25 Male 2008 A PW 2007 FALSE 0 0 0 1.41803425531831 0.946427962674732 CN08-013 1 1 1 8 23 2008-01-01 268 124 10 6.2 8.31460674157303 11.3802083333333 -1.08545443027011 2.01677547503498 9.70491803278689 1.2614113445139 1.39621335544643 11.382503234871
CN08-013 50 118 55 2009-06-30 Male 2009 A GC 2007 FALSE 0 0 0 0.840546073931027 0.197873386022266 CN08-013 2 0 1 15 23 2009-01-01 180 36 15 0 8.13380281690141 11.3802083333333 0.923224381714449 -0.765674346748644 10.8962264150943 -1.30683651223994 -1.16445795769493 11.383938437233
CN08-013 51 119 56 2009-07-01 Male 2009 A MS 2007 FALSE 0 0 0 1.00554269718454 1.44546434710971 CN08-013 2 0 1 15 23 2009-01-01 181 37 15 0 8.13380281690141 11.3802083333333 0.391515284424419 -0.3483068734811 10.8962264150943 -1.2776518775041 -1.15118174989242 11.3811091891297
CN08-013 48 117 54 2009-07-15 Male 2009 A MS 2007 FALSE 0 0 0 0.923044385557782 -0.0516448061952222 CN08-013 2 0 1 15 23 2009-01-01 195 51 15 0 8.13380281690141 11.3802083333333 0.95276377600834 -0.765674346748644 10.8962264150943 -0.869066991202353 -0.927123009992554 11.3900040893173
CN08-013 51 122 61 2009-07-16 Male 2009 A PW 2007 FALSE 0 0 0 0.840546073931027 0.946427962674732 CN08-013 2 0 1 15 23 2009-01-01 196 52 15 0 8.13380281690141 11.3802083333333 0.98230317030223 -0.765674346748644 10.8962264150943 -0.839882356466513 -0.908390826380795 11.3857992656399
CN08-013 49 NA NA 2009-08-05 Male 2009 A MS 2007 FALSE 0 0 0 0.923044385557782 -0.0516448061952222 CN08-013 2 0 1 15 23 2009-01-01 216 72 15 0 8.13380281690141 11.3802083333333 0.95276377600834 -0.765674346748644 10.8962264150943 -0.256189661749731 -0.457363492816124 11.3866966551926
CN08-013 NA 120 53 2009-08-05 Male 2009 A MS 2007 FALSE 0 0 0 1.2530376320648 0.197873386022266 CN08-013 2 0 1 15 23 2009-01-01 216 72 15 0 8.13380281690141 11.3802083333333 -0.790060487331203 2.01677547503498 10.8962264150943 -0.256189661749731 -0.457363492816124 11.3941452673007
CN08-013 45 120 58 2009-08-06 Male 2009 A MS 2007 FALSE 0 0 0 0.840546073931027 0.946427962674732 CN08-013 2 0 1 15 23 2009-01-01 217 73 15 0 8.13380281690141 11.3802083333333 0.98230317030223 -0.765674346748644 10.8962264150943 -0.227005027013892 -0.430992943071415 11.3946082673786
CN08-013 47 123 61 2009-08-26 Male 2009 A PW 2007 FALSE 0 0 0 0.758047762304272 0.696909770457243 CN08-013 2 0 1 15 23 2009-01-01 237 93 15 0 8.13380281690141 11.3802083333333 0.95276377600834 -0.765674346748644 10.8962264150943 0.35668766770289 0.172801713152258 11.3841757524499
CN08-013 50 122 53 2009-09-01 Male 2009 A MS 2007 FALSE 0 0 0 1.00554269718454 1.19594615489222 CN08-013 2 0 1 15 23 2009-01-01 243 99 15 0 8.13380281690141 11.3802083333333 0.391515284424419 -0.0700618913027372 10.8962264150943 0.531795476117925 0.382311184227461 11.4055215783527
CN08-013 47 123 57 2009-09-24 Male 2009 A PW 2007 FALSE 0 0 0 1.00554269718454 -0.301162998412711 CN08-013 2 0 1 15 23 2009-01-01 266 122 15 0 8.13380281690141 11.3802083333333 -1.08545443027011 2.01677547503498 10.8962264150943 1.20304207504222 1.30673535217473 11.385002483207
CN08-013 48 122 61 2009-09-25 Male 2009 A PW 2007 FALSE 0 0 0 1.00554269718454 1.44546434710971 CN08-013 2 0 1 15 23 2009-01-01 267 123 15 0 8.13380281690141 11.3802083333333 0.391515284424419 -0.3483068734811 10.8962264150943 1.23222670977806 1.35129248795027 11.3941294394184
CN08-014 40 110 54 2008-06-20 Male 2008 A GC 2007 FALSE 0 0 0 0.42805451579725 1.94450073154469 CN08-014 1 0 1 1 1 2008-01-01 171 27 1 0 0.831460674157303 0.494791666666667 0.0961213414855136 0.973356791866123 1.21311475409836 -1.56949822486249 -1.26757590048976 0.497090779914905
[truncated: 538,145 more chars]
