# Supplementary material for: Bigger Is Fitter? Quantitative Genetic Decomposition of Selection Reveals an Adaptive Evolutionary Decline of Body Mass in a Wild Rodent Population
Source: PLoS Biol. 2017 Jan 26;15(1):e1002592. doi: 10.1371/journal.pbio.1002592 (PMC5268405; doi:10.1371/journal.pbio.1002592)
Supplement: S1 Data — See the readme file for explanations on the content. (ZIP) [file pbio.1002592.s008.zip › DataAndCode/SnowData.txt]

Year SnowMelt FirstSnowFall SnowFreeSpan
1998 114 318 204
1999 128 276 148
2000 126 308 182
2001 128 325 197
2002 114 308 194
2003 109 277 168
2004 130 324 194
2005 113 324 211
2006 114 325 211
2007 99 312 213
2008 130 276 146
2009 123 286 163
2010 115 292 177
2011 92 261 169
2012 121 288 167
2013 114 282 168
2014 110 294 184
