# Supplementary material for: Bigger Is Fitter? Quantitative Genetic Decomposition of Selection Reveals an Adaptive Evolutionary Decline of Body Mass in a Wild Rodent Population
Source: PLoS Biol. 2017 Jan 26;15(1):e1002592. doi: 10.1371/journal.pbio.1002592 (PMC5268405; doi:10.1371/journal.pbio.1002592)
Supplement: S1 Data — See the readme file for explanations on the content. (ZIP) [file pbio.1002592.s008.zip › DataAndCode/popsize.txt]

2006 2007 2008 2009 2010 2011 2012 2013 2014
adpop 64 66 62 47 71 37 32 40 52
juvpop 119 127 77 116 60 19 34 76 79
