# Supplementary material for: Bigger Is Fitter? Quantitative Genetic Decomposition of Selection Reveals an Adaptive Evolutionary Decline of Body Mass in a Wild Rodent Population
Source: PLoS Biol. 2017 Jan 26;15(1):e1002592. doi: 10.1371/journal.pbio.1002592 (PMC5268405; doi:10.1371/journal.pbio.1002592)
Supplement: S1 Data — See the readme file for explanations on the content. (ZIP) [file pbio.1002592.s008.zip › DataAndCode/DistributionCaptures.txt]

Var1 Freq
CN06-001 3
CN06-002 5
CN06-003 1
CN06-004 9
CN06-005 11
CN06-006 2
CN06-007 15
CN06-010 2
CN06-011 4
CN06-012 2
CN06-013 1
CN06-014 2
CN06-015 3
CN06-017 5
CN06-018 8
CN06-021 6
CN06-023 4
CN06-024 2
CN06-025 11
CN06-027 19
CN06-028 1
CN06-033 10
CN06-034 4
CN06-035 4
CN06-036 10
CN06-037 10
CN06-038 2
CN06-039 10
CN06-040 6
CN06-041 2
CN06-042 13
CN06-043 1
CN06-044 2
CN06-048 6
CN06-049 2
CN06-050 17
CN06-051 6
CN06-052 6
CN06-053 9
CN06-054 2
CN06-055 10
CN06-056 6
CN06-058 3
CN06-059 14
CN06-060 3
CN06-061 1
CN06-062 1
CN06-063 1
CN06-064 4
CN06-065 20
CN06-066 1
CN06-067 2
CN06-068 1
CN06-069 1
CN06-070 1
CN06-071 6
CN06-073 4
CN06-074 1
CN06-075 2
CN06-076 2
CN06-077 8
CN06-078 2
CN06-079 1
CN06-080 6
CN06-081 5
CN06-082 2
CN06-083 1
CN06-084 5
CN06-085 3
CN06-086 9
CN06-087 12
CN06-088 4
CN06-089 24
CN06-090 3
CN06-092 14
CN06-094 5
CN06-095 2
CN06-096 1
CN06-098 1
CN06-100 4
CN06-102 4
CN06-104 16
CN06-105 3
CN06-106 5
CN06-107 2
CN06-108 14
CN06-109 7
CN06-110 8
CN06-111 3
CN06-113 3
CN06-114 2
CN06-115 3
CN06-116 18
CN06-117 2
CN06-118 1
CN06-119 8
CN06-120 2
CN06-121 2
CN06-122 2
CN06-123 4
CN06-124 9
CN06-126 1
CN06-127 2
CN06-128 11
CN06-129 15
CN06-130 1
CN06-132 4
CN06-133 4
CN06-134 1
CN06-135 1
CN06-136 8
CN06-137 3
CN06-138 3
CN06-140 1
CN06-141 3
CN06-142 3
CN06-143 4
CN06-145 7
CN06-146 6
CN06-147 15
CN06-148 2
CN06-150 4
CN06-151 4
CN06-152 3
CN06-153 1
CN06-154 11
CN06-155 2
CN06-156 1
CN06-157 13
CN06-159 10
CN06-160 4
CN06-161 1
CN06-162 2
CN06-164 5
CN06-165 4
CN06-166 3
CN06-167 3
CN06-168 2
CN06-169 5
CN06-170 4
CN06-171 2
CN06-172 2
CN06-173 2
CN06-174 2
CN06-175 4
CN06-176 1
CN06-177 3
CN06-178 4
CN06-179 14
CN06-180 5
CN06-181 1
CN06-182 9
CN06-183 3
CN06-184 5
CN06-185 2
CN06-186 2
CN06-187 7
CN06-188 5
CN06-189 1
CN06-190 2
CN06-191 1
CN06-192 1
CN06-193 1
CN06-194 2
CN06-195 2
CN06-196 3
CN06-197 1
CN06-198 6
CN06-200 4
CN06-201 9
CN06-203 2
CN06-205 2
CN06-206 2
CN06-207 1
CN06-208 6
CN06-209 1
CN06-210 1
CN06-211 1
CN06-213 3
CN06-214 6
CN06-215 7
CN06-221 1
CN06-222 5
CN07-001 7
CN07-002 7
CN07-004 18
CN07-005 1
CN07-006 6
CN07-007 5
CN07-008 2
CN07-009 2
CN07-010 3
CN07-012 6
CN07-013 4
CN07-014 3
CN07-015 2
CN07-016 7
CN07-017 1
CN07-018 3
CN07-019 1
CN07-020 1
CN07-021 1
CN07-022 4
CN07-023 3
CN07-024 3
CN07-025 2
CN07-026 8
CN07-027 1
CN07-028 1
CN07-029 3
CN07-030 1
CN07-031 3
CN07-032 1
CN07-033 3
CN07-035 4
CN07-036 13
CN07-037 1
CN07-038 1
CN07-039 1
CN07-040 1
CN07-041 2
CN07-043 1
CN07-044 1
CN07-046 1
CN07-047 2
CN07-048 2
CN07-050 4
CN07-051 4
CN07-052 1
CN07-053 1
CN07-054 1
CN07-055 3
CN07-057 6
CN07-059 1
CN07-060 1
CN07-062 3
CN07-065 1
CN07-067 3
CN07-068 1
CN07-069 1
CN07-071 1
CN07-072 5
CN07-073 1
CN07-075 1
CN07-077 3
CN07-078 1
CN07-079 1
CN07-080 4
CN07-081 1
CN07-082 8
CN07-083 1
CN07-084 7
CN07-086 6
CN07-087 2
CN07-088 2
CN07-089 1
CN07-091 1
CN07-093 22
CN07-094 2
CN07-095 2
CN07-096 22
CN07-097 3
CN07-098 2
CN07-099 2
CN07-100 1
CN07-101 1
CN07-102 3
CN07-103 1
CN07-105 2
CN07-106 2
CN07-107 2
CN07-108 5
CN07-109 2
CN07-110 2
CN07-112 1
CN07-113 37
CN07-114 16
CN07-115 13
CN07-116 2
CN07-117 1
CN07-119 1
CN07-120 2
CN07-121 1
CN07-122 2
CN07-123 4
CN07-124 8
CN07-125 19
CN07-126 2
CN07-127 4
CN07-128 2
CN07-130 2
CN07-131 4
CN07-132 1
CN07-133 1
CN07-134 1
CN07-135 1
CN07-136 1
CN07-137 5
CN07-138 2
CN07-140 2
CN07-141 1
CN07-142 1
CN07-143 1
CN07-144 1
CN07-145 2
CN07-148 1
CN07-149 1
CN07-151 1
CN07-152 2
CN07-153 2
CN07-154 1
CN07-156 1
CN07-157 1
CN07-158 2
CN07-160 5
CN07-161 1
CN07-164 1
CN07-165 6
CN07-166 2
CN07-167 1
CN07-169 1
CN07-170 1
CN07-173 1
CN07-175 1
CN07-177 1
CN07-178 5
CN07-179 2
CN07-182 1
CN07-183 1
CN07-184 1
CN07-185 1
CN07-186 1
CN07-187 7
CN08-001 11
CN08-003 4
CN08-004 7
CN08-005 15
CN08-006 2
CN08-009 3
CN08-010 1
CN08-011 1
CN08-012 5
CN08-013 19
CN08-014 1
CN08-015 1
CN08-016 4
CN08-017 2
CN08-018 3
CN08-020 2
CN08-022 10
CN08-023 1
CN08-025 1
CN08-026 4
CN08-027 9
CN08-028 1
CN08-029 5
CN08-030 2
CN08-031 4
CN08-032 9
CN08-033 1
CN08-034 5
CN08-035 3
CN08-036 5
CN08-037 5
CN08-038 2
CN08-039 2
CN08-041 4
CN08-043 1
CN08-044 3
CN08-045 1
CN08-046 2
CN08-047 3
CN08-048 1
CN08-049 3
CN08-050 18
CN08-051 2
CN08-052 1
CN08-053 9
CN08-054 1
CN08-055 1
CN08-056 1
CN08-058 6
CN08-059 15
CN08-060 3
CN08-061 3
CN08-062 3
CN08-063 4
CN08-064 6
CN08-065 1
CN08-066 1
CN08-067 3
CN08-068 1
CN08-069 3
CN08-071 6
CN08-072 1
CN08-073 13
CN08-075 2
CN08-076 6
CN08-077 6
CN08-078 8
CN08-079 12
CN08-080 2
CN08-081 3
CN08-082 2
CN08-083 3
CN08-085 2
CN08-086 1
CN08-087 2
CN08-088 2
CN08-089 14
CN08-090 3
CN08-091 8
CN08-092 3
CN08-093 22
CN08-094 1
CN08-095 13
CN08-096 9
CN08-097 3
CN08-099 1
CN08-100 1
CN08-101 6
CN08-102 1
CN08-103 2
CN08-104 1
CN08-107 1
CN08-108 1
CN08-109 1
CN08-112 8
CN08-113 14
CN08-115 1
CN08-116 1
CN08-117 13
CN08-118 1
CN09-001 2
CN09-002 9
CN09-003 1
CN09-006 2
CN09-008 5
CN09-010 1
CN09-011 2
CN09-012 3
CN09-013 7
CN09-014 4
CN09-015 5
CN09-016 1
CN09-017 2
CN09-018 1
CN09-019 1
CN09-020 14
CN09-021 1
CN09-022 1
CN09-023 1
CN09-024 1
CN09-025 1
CN09-026 12
CN09-027 3
CN09-029 1
CN09-031 1
CN09-032 7
CN09-033 1
CN09-034 3
CN09-035 1
CN09-036 1
CN09-037 8
CN09-038 4
CN09-039 6
CN09-040 3
CN09-041 2
CN09-042 2
CN09-043 1
CN09-044 1
CN09-045 6
CN09-046 4
CN09-047 5
CN09-048 2
CN09-050 2
CN09-051 1
CN09-052 6
CN09-053 2
CN09-054 1
CN09-055 4
CN09-056 1
CN09-058 1
CN09-059 5
CN09-060 1
CN09-061 6
CN09-062 9
CN09-063 4
CN09-064 10
CN09-065 1
CN09-066 1
CN09-067 1
CN09-068 9
CN09-069 1
CN09-070 3
CN09-071 4
CN09-072 1
CN09-073 3
CN09-074 1
CN09-075 11
CN09-076 1
CN09-077 1
CN09-078 4
CN09-079 2
CN09-080 4
CN09-081 1
CN09-082 3
CN09-083 13
CN09-084 3
CN09-085 1
CN09-086 2
CN09-087 1
CN09-088 2
CN09-089 2
CN09-090 7
CN09-091 1
CN09-092 4
CN09-093 1
CN09-094 2
CN09-095 3
CN09-096 1
CN09-097 4
CN09-098 8
CN09-099 1
CN09-100 2
CN09-101 6
CN09-102 1
CN09-103 2
CN09-105 2
CN09-106 7
CN09-107 9
CN09-108 4
CN09-109 1
CN09-110 1
CN09-112 3
CN09-114 2
CN09-115 2
CN09-116 6
CN09-117 4
CN09-118 5
CN09-119 2
CN09-120 1
CN09-122 1
CN09-123 3
CN09-124 1
CN09-125 2
CN09-126 1
CN09-127 1
CN09-128 1
CN09-129 3
CN09-130 1
CN09-131 7
CN09-132 2
CN09-133 1
CN09-134 1
CN09-135 3
CN09-136 1
CN09-137 15
CN09-138 6
CN09-139 1
CN09-140 1
CN09-141 4
CN09-142 5
CN10-001 5
CN10-002 5
CN10-003 5
CN10-004 6
CN10-005 6
CN10-007 3
CN10-008 6
CN10-009 2
CN10-010 2
CN10-012 1
CN10-013 2
CN10-016 1
CN10-017 3
CN10-018 2
CN10-020 3
CN10-021 2
CN10-022 3
CN10-023 3
CN10-025 5
CN10-026 2
CN10-030 2
CN10-031 3
CN10-032 2
CN10-033 2
CN10-035 1
CN10-037 1
CN10-038 1
CN10-039 1
CN10-041 2
CN10-042 1
CN10-043 1
CN10-044 1
CN10-045 3
CN10-046 3
CN10-047 1
CN10-048 1
CN10-051 1
CN10-052 1
CN10-053 1
CN10-054 6
CN10-055 1
CN10-056 1
CN10-057 1
CN10-058 2
CN10-059 1
CN10-060 1
CN10-061 2
CN10-062 2
CN10-063 7
CN10-064 2
CN10-065 6
CN10-066 2
CN10-067 1
CN10-068 3
CN10-069 5
CN10-070 1
CN10-072 2
CN10-073 1
CN10-074 1
CN10-075 5
CN10-076 1
CN10-077 1
CN10-078 1
CN10-079 1
CN10-080 1
CN10-081 1
CN10-082 1
CN10-083 1
CN10-084 1
CN10-085 1
CN10-086 1
CN10-087 1
CN10-089 1
CN10-090 1
CN10-091 5
CN10-092 1
CN10-093 1
CN10-094 1
CN10-095 1
CN10-097 3
CN10-098 5
CN10-100 1
CN10-102 1
CN11-001 3
CN11-002 1
CN11-003 3
CN11-004 11
CN11-005 6
CN11-006 2
CN11-007 1
CN11-008 1
CN11-009 1
CN11-013 1
CN11-014 2
CN11-015 2
CN11-018 3
CN11-019 1
CN11-021 1
CN11-023 2
CN11-025 1
CN11-026 2
CN11-027 1
CN11-028 16
CN11-030 1
CN11-031 7
CN11-032 1
CN11-033 1
CN11-034 4
CN11-036 1
CN11-037 3
CN11-038 3
CN11-039 1
CN11-040 6
CN11-041 2
CN11-043 1
CN11-044 3
CN11-045 6
CN11-046 1
CN11-047 1
CN11-048 1
CN11-050 1
CN11-051 1
CN11-052 1
CN12-001 4
CN12-002 4
CN12-003 25
CN12-004 9
CN12-005 2
CN12-006 2
CN12-007 3
CN12-008 2
CN12-009 2
CN12-010 1
CN12-011 2
CN12-012 1
CN12-013 6
CN12-014 10
CN12-015 6
CN12-016 8
CN12-017 2
CN12-018 3
CN12-019 11
CN12-020 1
CN12-021 6
CN12-022 2
CN12-024 1
CN12-025 4
CN12-026 7
CN12-027 2
CN12-028 4
CN12-029 7
CN12-030 2
CN12-031 8
CN12-032 13
CN12-033 17
CN12-034 3
CN12-035 8
CN12-037 2
CN12-038 1
CN12-039 1
CN12-040 2
CN12-041 3
CN12-042 1
CN12-043 1
CN12-044 17
CN12-045 31
CN12-047 6
CN12-048 2
CN12-049 1
CN12-050 1
CN12-051 3
CN12-053 4
CN12-054 1
CN12-055 1
CN12-056 6
CN12-057 4
CN12-058 1
CN12-059 1
CN12-060 1
CN12-062 1
CN12-063 1
CN13-001 8
CN13-002 12
CN13-004 1
CN13-005 8
CN13-008 2
CN13-009 1
CN13-010 1
CN13-012 2
CN13-015 11
CN13-016 10
CN13-017 5
CN13-018 2
CN13-019 6
CN13-020 7
CN13-022 2
CN13-024 1
CN13-025 2
CN13-027 1
CN13-028 1
CN13-030 3
CN13-032 2
CN13-033 2
CN13-034 1
CN13-035 6
CN13-036 7
CN13-037 2
CN13-038 7
CN13-039 1
CN13-040 4
CN13-041 4
CN13-042 4
CN13-044 8
CN13-045 15
CN13-046 2
CN13-048 8
CN13-049 7
CN13-051 6
CN13-052 1
CN13-053 1
CN13-054 5
CN13-055 2
CN13-057 5
CN13-058 4
CN13-059 5
CN13-060 4
CN13-061 5
CN13-062 3
CN13-063 8
CN13-065 13
CN13-066 13
CN13-067 3
CN13-068 1
CN13-069 1
CN13-070 2
CN13-071 2
CN13-073 1
CN13-074 6
CN13-075 5
CN13-076 3
CN13-077 2
CN13-078 1
CN13-080 4
CN13-081 1
CN13-082 5
CN13-083 5
CN13-084 4
CN13-085 2
CN13-086 5
CN13-087 3
CN13-088 3
CN13-089 5
CN13-090 4
CN13-091 1
CN13-092 2
CN13-093 4
CN13-097 2
CN13-098 11
CN13-100 2
CN13-101 2
CN13-102 1
CN13-104 1
CN13-105 1
CN13-106 8
CN13-109RM 1
CN13-110 6
CN13-111 6
CN13-112 11
CN13-113 2
CN13-114 9
CN13-115 1
CN13-116 3
CN13-117 1
CN13-118 2
CN13-119 5
CN13-121 1
CN14-002 1
CN14-003 3
CN14-004 5
CN14-009 4
CN14-010 2
CN14-011 6
CN14-012 2
CN14-013 1
CN14-014 2
CN14-015 3
CN14-016 2
CN14-019 1
CN14-021 1
CN14-023 3
CN14-024 7
CN14-025 1
CN14-026 1
CN14-027 2
CN14-028 4
CN14-029 1
CN14-030 1
CN14-031 1
CN14-032 4
CN14-033 3
CN14-034 2
CN14-035 1
CN14-036 1
CN14-037 2
CN14-038 1
CN14-039 1
CN14-041 4
CN14-043 5
CN14-045 1
CN14-046 4
CN14-047 4
CN14-048 1
CN14-049 3
CN14-050 4
CN14-052 1
CN14-053 2
CN14-054 1
CN14-055 2
CN14-056 2
CN14-057 2
CN14-058 1
CN14-059 1
CN14-060 2
CN14-061 1
CN14-062 1
CN14-063 2
CN14-064 1
CN14-065 1
CN14-066 1
CN14-067 1
CN14-068 1
CN14-069 1
CN14-070 1
CN14-071 1
CN14-072 1
CN14-073 2
CN14-074 4
CN14-075 2
CN14-076 1
CN14-077 3
CN14-078 1
CN14-079 1
CN14-080 2
CN14-081 4
CN14-082 2
CN14-084 1
CN14-085 2
CN14-086 2
CN14-087 2
CN14-088 2
CN14-089 4
CN14-090 3
CN14-091 2
CN14-092 3
CN14-093 1
CN14-094 2
CN14-096 2
CN14-097 2
CN14-098 3
CN14-099 1
CN14-100 2
CN14-101 1
CN14-102 1
CN14-103 2
CN14-104 2
CN14-107 1
CN14-108 1
CN14-110 1
