# Supplementary material for: Bigger Is Fitter? Quantitative Genetic Decomposition of Selection Reveals an Adaptive Evolutionary Decline of Body Mass in a Wild Rodent Population
Source: PLoS Biol. 2017 Jan 26;15(1):e1002592. doi: 10.1371/journal.pbio.1002592 (PMC5268405; doi:10.1371/journal.pbio.1002592)
Supplement: S1 Data — See the readme file for explanations on the content. (ZIP) [file pbio.1002592.s008.zip › DataAndCode/DistributionJuvenilesCaptures.txt]

Var1 Freq
CN06-028 1
CN06-041 2
CN06-043 2
CN06-048 6
CN06-049 2
CN06-054 2
CN06-059 6
CN06-060 3
CN06-065 6
CN06-066 1
CN06-067 3
CN06-068 1
CN06-069 1
CN06-070 1
CN06-073 4
CN06-074 1
CN06-075 2
CN06-078 2
CN06-079 2
CN06-082 2
CN06-087 6
CN06-089 6
CN06-090 3
CN06-092 5
CN06-096 1
CN06-098 2
CN06-100 5
CN06-102 4
CN06-105 3
CN06-106 3
CN06-107 2
CN06-109 6
CN06-110 8
CN06-111 3
CN06-113 4
CN06-115 3
CN06-116 6
CN06-117 3
CN06-118 1
CN06-119 5
CN06-120 2
CN06-121 2
CN06-123 4
CN06-124 4
CN06-127 2
CN06-128 6
CN06-129 6
CN06-130 2
CN06-133 2
CN06-134 1
CN06-135 1
CN06-136 3
CN06-137 3
CN06-138 3
CN06-140 1
CN06-141 3
CN06-142 4
CN06-143 4
CN06-145 8
CN06-146 6
CN06-147 4
CN06-151 5
CN06-152 3
CN06-153 1
CN06-154 3
CN06-155 2
CN06-156 1
CN06-157 4
CN06-159 4
CN06-160 5
CN06-161 1
CN06-162 2
CN06-164 4
CN06-165 5
CN06-166 4
CN06-167 3
CN06-168 3
CN06-169 3
CN06-170 4
CN06-171 2
CN06-172 2
CN06-173 2
CN06-174 3
CN06-175 4
CN06-176 1
CN06-177 3
CN06-178 5
CN06-179 3
CN06-180 3
CN06-181 1
CN06-182 2
CN06-183 4
CN06-184 4
CN06-186 2
CN06-187 1
CN06-188 2
CN06-189 1
CN06-190 2
CN06-191 1
CN06-192 1
CN06-193 1
CN06-195 2
CN06-196 4
CN06-197 1
CN06-198 1
CN06-200 3
CN06-201 4
CN06-203 3
CN06-206 2
CN06-207 1
CN06-208 6
CN06-209 2
CN06-210 1
CN06-211 1
CN06-213 4
CN06-214 2
CN06-215 2
CN06-221 1
CN06-222 1
CN07-008 2
CN07-009 2
CN07-010 3
CN07-015 2
CN07-016 7
CN07-017 1
CN07-019 1
CN07-020 1
CN07-026 5
CN07-027 1
CN07-028 1
CN07-029 3
CN07-030 1
CN07-032 1
CN07-035 5
CN07-036 3
CN07-037 1
CN07-038 2
CN07-039 1
CN07-040 1
CN07-041 2
CN07-044 2
CN07-047 2
CN07-048 2
CN07-050 2
CN07-051 3
CN07-052 1
CN07-053 2
CN07-055 4
CN07-057 5
CN07-060 1
CN07-062 4
CN07-065 1
CN07-067 3
CN07-068 1
CN07-069 2
CN07-071 1
CN07-072 2
CN07-073 1
CN07-075 1
CN07-077 3
CN07-078 2
CN07-079 1
CN07-080 3
CN07-081 1
CN07-082 4
CN07-083 2
CN07-084 4
CN07-086 3
CN07-087 2
CN07-088 2
CN07-089 2
CN07-091 1
CN07-093 2
CN07-094 2
CN07-095 2
CN07-096 2
CN07-097 3
CN07-098 2
CN07-099 2
CN07-100 1
CN07-101 2
CN07-102 3
CN07-103 1
CN07-105 2
CN07-106 3
CN07-107 2
CN07-108 2
CN07-109 2
CN07-112 1
CN07-113 6
CN07-114 3
CN07-115 3
CN07-116 2
CN07-117 1
CN07-119 1
CN07-120 3
CN07-121 1
CN07-122 2
CN07-123 1
CN07-124 3
CN07-125 2
CN07-126 2
CN07-127 3
CN07-130 2
CN07-131 1
CN07-132 1
CN07-133 2
CN07-134 2
CN07-135 1
CN07-136 2
CN07-137 1
CN07-138 3
CN07-140 3
CN07-141 2
CN07-142 1
CN07-143 2
CN07-144 1
CN07-145 3
CN07-148 1
CN07-149 2
CN07-151 1
CN07-152 2
CN07-153 3
CN07-154 1
CN07-156 1
CN07-157 2
CN07-158 1
CN07-160 2
CN07-161 1
CN07-164 1
CN07-165 1
CN07-166 2
CN07-167 1
CN07-169 1
CN07-170 1
CN07-173 1
CN07-175 1
CN07-177 1
CN07-178 2
CN07-179 2
CN07-182 1
CN07-183 1
CN07-184 1
CN07-185 1
CN07-186 1
CN07-187 1
CN08-017 2
CN08-022 7
CN08-025 2
CN08-028 1
CN08-029 5
CN08-030 2
CN08-031 4
CN08-033 1
CN08-034 5
CN08-035 3
CN08-036 1
CN08-038 2
CN08-039 2
CN08-041 4
CN08-043 1
CN08-044 3
CN08-045 2
CN08-046 2
CN08-047 3
CN08-048 1
CN08-049 3
CN08-051 3
CN08-052 2
CN08-053 3
CN08-054 1
CN08-055 1
CN08-056 2
CN08-058 6
CN08-059 4
CN08-060 3
CN08-061 4
CN08-062 4
CN08-063 4
CN08-064 3
CN08-065 1
CN08-066 1
CN08-067 3
CN08-069 3
CN08-071 2
CN08-072 2
CN08-073 3
CN08-075 1
CN08-076 3
CN08-077 2
CN08-078 5
CN08-079 3
CN08-080 2
CN08-081 3
CN08-082 3
CN08-083 4
CN08-085 2
CN08-086 1
CN08-087 2
CN08-088 2
CN08-089 1
CN08-090 4
CN08-091 2
CN08-092 3
CN08-093 3
CN08-094 1
CN08-095 2
CN08-096 3
CN08-097 2
CN08-100 1
CN08-101 1
CN08-102 2
CN08-103 1
CN08-104 2
CN08-107 2
CN08-108 2
CN08-109 1
CN08-112 2
CN08-113 1
CN08-115 2
CN08-116 2
CN08-117 1
CN08-118 1
CN09-006 2
CN09-010 1
CN09-011 2
CN09-014 4
CN09-015 6
CN09-016 1
CN09-017 3
CN09-018 1
CN09-019 1
CN09-020 5
CN09-022 1
CN09-023 2
CN09-024 1
CN09-025 1
CN09-026 5
CN09-027 3
CN09-029 1
CN09-031 2
CN09-032 7
CN09-033 1
CN09-035 1
CN09-037 5
CN09-038 4
CN09-039 3
CN09-040 3
CN09-042 2
CN09-043 2
CN09-044 1
CN09-045 3
CN09-046 4
CN09-047 6
CN09-048 3
CN09-050 3
CN09-051 1
CN09-052 3
CN09-054 1
CN09-055 4
CN09-056 1
CN09-058 1
CN09-059 3
CN09-060 2
CN09-061 4
CN09-062 3
CN09-063 5
CN09-064 5
CN09-065 1
CN09-066 2
CN09-067 1
CN09-068 3
CN09-069 2
CN09-070 3
CN09-071 2
CN09-072 1
CN09-073 2
CN09-074 1
CN09-075 5
CN09-076 1
CN09-077 1
CN09-078 3
CN09-079 3
CN09-081 2
CN09-082 4
CN09-083 3
CN09-084 1
CN09-086 1
CN09-087 1
CN09-088 2
CN09-089 2
CN09-090 3
CN09-091 2
CN09-092 2
CN09-094 3
CN09-095 3
CN09-096 2
CN09-097 2
CN09-098 4
CN09-099 2
CN09-100 2
CN09-101 2
CN09-102 2
CN09-103 2
CN09-105 2
CN09-106 3
CN09-107 5
CN09-108 4
CN09-109 1
CN09-110 1
CN09-112 2
CN09-114 2
CN09-115 3
CN09-116 3
CN09-117 2
CN09-118 2
CN09-119 3
CN09-120 1
CN09-122 2
CN09-123 2
CN09-124 1
CN09-125 2
CN09-126 1
CN09-127 1
CN09-128 2
CN09-129 1
CN09-130 2
CN09-131 2
CN09-132 1
CN09-133 1
CN09-134 2
CN09-135 2
CN09-136 1
CN09-137 2
CN09-138 3
CN09-139 1
CN09-140 1
CN09-141 1
CN09-142 2
CN10-013 2
CN10-016 1
CN10-022 4
CN10-032 2
CN10-035 1
CN10-037 1
CN10-038 1
CN10-041 1
CN10-042 1
CN10-043 1
CN10-044 1
CN10-045 3
CN10-046 2
CN10-047 1
CN10-048 2
CN10-051 1
CN10-052 1
CN10-054 1
CN10-055 1
CN10-056 1
CN10-057 2
CN10-058 3
CN10-059 1
CN10-060 1
CN10-061 2
CN10-062 3
CN10-063 2
CN10-064 2
CN10-065 2
CN10-066 2
CN10-067 1
CN10-068 1
CN10-069 1
CN10-070 1
CN10-072 2
CN10-073 1
CN10-074 1
CN10-075 2
CN10-076 1
CN10-077 1
CN10-078 1
CN10-079 2
CN10-080 1
CN10-081 2
CN10-082 1
CN10-083 1
CN10-084 1
CN10-085 1
CN10-086 1
CN10-087 1
CN10-089 1
CN10-090 1
CN10-091 1
CN10-092 1
CN10-093 1
CN10-094 1
CN10-095 1
CN10-097 1
CN10-098 2
CN10-102 2
CN11-025 1
CN11-027 1
CN11-028 2
CN11-030 1
CN11-031 2
CN11-032 1
CN11-034 2
CN11-036 1
CN11-037 3
CN11-038 3
CN11-040 1
CN11-041 3
CN11-043 1
CN11-044 3
CN11-046 1
CN11-047 1
CN11-048 1
CN11-051 1
CN11-052 1
CN12-017 2
CN12-019 4
CN12-021 3
CN12-025 4
CN12-026 3
CN12-027 3
CN12-028 4
CN12-029 4
CN12-031 3
CN12-032 5
CN12-033 4
CN12-034 4
CN12-037 3
CN12-038 1
CN12-039 2
CN12-041 1
CN12-042 2
CN12-043 2
CN12-044 4
CN12-045 5
CN12-047 2
CN12-048 2
CN12-049 1
CN12-050 1
CN12-051 3
CN12-053 2
CN12-054 1
CN12-055 2
CN12-056 1
CN12-057 2
CN12-059 2
CN12-060 1
CN12-062 1
CN12-063 1
CN13-009 2
CN13-010 2
CN13-020 3
CN13-024 1
CN13-025 2
CN13-032 2
CN13-034 2
CN13-035 4
CN13-036 6
CN13-037 2
CN13-039 1
CN13-040 4
CN13-041 2
CN13-042 5
CN13-044 2
CN13-045 4
CN13-048 3
CN13-049 3
CN13-051 4
CN13-052 1
CN13-053 2
CN13-054 5
CN13-057 3
CN13-058 5
CN13-059 5
CN13-060 5
CN13-061 5
CN13-062 3
CN13-063 2
CN13-065 4
CN13-066 5
CN13-067 3
CN13-068 1
CN13-069 1
CN13-070 2
CN13-071 3
CN13-073 1
CN13-074 2
CN13-075 5
CN13-076 3
CN13-077 3
CN13-078 1
CN13-080 1
CN13-081 2
CN13-082 2
CN13-083 3
CN13-084 4
CN13-085 3
CN13-086 2
CN13-087 2
CN13-088 3
CN13-089 2
CN13-090 4
CN13-091 1
CN13-092 3
CN13-093 5
CN13-097 2
CN13-098 2
CN13-100 3
CN13-101 2
CN13-102 2
CN13-104 2
CN13-105 1
CN13-106 3
CN13-109RM 2
CN13-110 1
CN13-111 2
CN13-112 1
CN13-113 3
CN13-114 1
CN13-115 2
CN13-116 2
CN13-117 1
CN13-118 2
CN13-119 2
CN13-121 2
CN14-009 4
CN14-010 3
CN14-012 2
CN14-013 2
CN14-014 3
CN14-015 4
CN14-016 2
CN14-019 2
CN14-023 3
CN14-024 8
CN14-025 1
CN14-026 1
CN14-027 2
CN14-032 5
CN14-034 2
CN14-035 1
CN14-036 2
CN14-037 2
CN14-038 1
CN14-039 1
CN14-041 5
CN14-043 5
CN14-046 4
CN14-047 4
CN14-048 1
CN14-049 3
CN14-050 4
CN14-052 1
CN14-053 2
CN14-054 1
CN14-055 3
CN14-056 2
CN14-057 3
CN14-058 1
CN14-059 1
CN14-060 3
CN14-061 1
CN14-062 2
CN14-063 2
CN14-064 1
CN14-065 2
CN14-066 1
CN14-067 1
CN14-068 1
CN14-069 1
CN14-070 2
CN14-071 2
CN14-072 2
CN14-073 2
CN14-074 4
CN14-076 1
CN14-077 3
CN14-078 1
CN14-079 2
CN14-080 2
CN14-081 5
CN14-082 2
CN14-084 1
CN14-085 3
CN14-086 2
CN14-087 3
CN14-088 3
CN14-089 5
CN14-090 4
CN14-091 3
CN14-092 3
CN14-093 2
CN14-094 2
CN14-096 3
CN14-097 2
CN14-099 1
CN14-100 2
CN14-101 1
CN14-102 2
CN14-103 2
CN14-104 2
CN14-107 1
CN14-108 2
